# Supplementary material for: Molecular, cellular and neurological consequences of infection by the neglected human pathogen Nocardia
Source: BMC Biol. 2022 Nov 9;20:251. doi: 10.1186/s12915-022-01452-7 (PMC9647956; doi:10.1186/s12915-022-01452-7)
Supplement: Supplementary file 2 — Additional file 2. DEGs of N. farcinica at 3 and 6 phi. [file 12915_2022_1452_MOESM2_ESM.xlsx]

## Sheet: 3 hpi-VS-1hpi
GeneID	Length	1phi-Expression	3phi-Expression	log2FoldChange(3phi/1phi)	Padj	Up/Down-Regulation	Pvalue
NFA_RS00180	201	0.899642	0.996112	0.146957	0.930647	*	0.733558
NFA_RS04705	1239	62.7516	62.4141	-0.00778186	0.990974	*	0.975725
NFA_RS15490	669	11.5488	13.3679	0.211031	0.888346	*	0.627175
NFA_RS28660	421	14.4269	8.06373	-0.839242	0.368215	*	0.0627061
NFA_RS29600	753	2.1147	1.75986	-0.264996	0.88104	*	0.596035
NFA_RS16815	1248	6.7668	7.90429	0.224162	0.893249	*	0.649706
NFA_RS04995	1131	32.604	44.9446	0.463097	0.559964	*	0.161387
NFA_RS27375	708	17.4809	20.371	0.220739	0.872826	*	0.571074
NFA_RS18510	573	297.554	323.927	0.122517	0.840972	*	0.490634
NFA_RS20125	477	191.125	185.35	-0.0442678	0.95773	*	0.822225
NFA_RS30415	294	1.35792	1.31063	-0.0511443	0.964806	*	0.845349
NFA_RS16555	372	45.038	45.4431	0.0129209	0.990804	*	0.965317
NFA_RS29685	417	1.51578	1.84557	0.284007	0.869978	*	0.564088
NFA_RS07150	996	525.744	376.566	-0.481457	0.0976162	*	0.00671702
NFA_RS27120	1356	130.514	140.583	0.107221	0.881248	*	0.600834
NFA_RS26660	273	6.71838	10.9458	0.704194	0.541927	*	0.149161
NFA_RS01425	1053	26.6809	32.6553	0.291511	0.783729	*	0.390119
NFA_RS07710	471	0.734034	0.818169	0.156552	0.913353	*	0.690061
NFA_RS05785	195	0.17739	0.16119	-0.138164	0.844157	*	0.508925
NFA_RS20650	435	1642.9	1546.92	-0.0868456	0.87339	*	0.57341
NFA_RS29580	2094	70.1967	61.8913	-0.181667	0.842354	*	0.493669
NFA_RS10990	1407	31.5213	27.72	-0.185399	0.880563	*	0.594198
NFA_RS08380	3015	750.322	871.53	0.216041	0.563897	*	0.1633
NFA_RS19740	378	0.483911	0.431407	-0.165693	0.881661	*	0.605151
NFA_RS17075	411	48.8249	39.7964	-0.294979	0.720466	*	0.308291
NFA_RS09050	792	165.633	180.601	0.124821	0.869978	*	0.564544
NFA_RS23480	594	14.1633	11.8981	-0.251429	0.870151	*	0.565886
NFA_RS00975	3204	723.176	892.486	0.303483	0.253249	*	0.0303864
NFA_RS26220	198	0.639201	0.490742	-0.381304	0.654815	*	0.243307
NFA_RS27350	1569	186.902	287.211	0.619827	0.0338553	*	0.00140295
NFA_RS00535	381	102.73	116.991	0.187545	0.785111	*	0.391951
NFA_RS08570	1080	124.637	106.884	-0.221695	0.750865	*	0.346987
NFA_RS02780	1506	816.48	759.827	-0.103746	0.83185	*	0.469702
NFA_RS23120	750	1.13778	1.27201	0.160888	0.922977	*	0.71332
NFA_RS10730	1539	205.517	197.482	-0.0575359	0.936354	*	0.762326
NFA_RS09190	1011	221.535	230.425	0.0567648	0.930647	*	0.734988
NFA_RS14990	423	1.79638	1.30131	-0.465121	0.725069	*	0.315901
NFA_RS22680	1623	1505	1441.02	-0.0626655	0.889663	*	0.64017
NFA_RS23245	747	53.6948	75.9095	0.499498	0.512767	*	0.126779
NFA_RS14980	840	47.7782	30.8077	-0.633061	0.289946	*	0.0386432
NFA_RS18750	303	141.217	116.716	-0.274908	0.615976	*	0.208058
NFA_RS18430	564	39.0055	26.4591	-0.559911	0.437615	*	0.0903262
NFA_RS13200	573	14.0283	20.1836	0.524838	0.597754	*	0.192884
NFA_RS27845	264	0.519919	0.710722	0.450999	0.643432	*	0.232581
NFA_RS16185	531	1.66419	1.2268	-0.439917	0.74991	*	0.344863
NFA_RS18640	1551	118.749	142.065	0.258634	0.679673	*	0.266981
NFA_RS11020	756	26.2804	32.7973	0.319591	0.737164	*	0.332004
NFA_RS15455	462	2.0461	2.29805	0.167535	0.929823	*	0.731071
NFA_RS12680	663	88.9606	80.4148	-0.145705	0.878546	*	0.58995
NFA_RS00215	792	17.8067	14.6745	-0.279118	0.844157	*	0.501107
NFA_RS28065	675	20.3414	28.177	0.470098	0.60269	*	0.198081
NFA_RS25205	324	9.09105	12.5482	0.464965	0.728571	*	0.322718
NFA_RS28875	459	508.43	241.691	-1.07289	2.94e-07	Down	2.13e-09
NFA_RS25985	1272	5.40567	7.69419	0.509295	0.72111	*	0.309628
NFA_RS21600	1458	47.3294	34.9607	-0.437004	0.534395	*	0.143485
NFA_RS16675	1053	5.58504	7.27252	0.380888	0.827219	*	0.461275
NFA_RS26730	1089	138.505	154.887	0.161274	0.789548	*	0.402009
NFA_RS25290	1230	310.515	318.401	0.0361826	0.958842	*	0.827827
NFA_RS15545	336	259.107	190.124	-0.446607	0.219047	*	0.0233666
NFA_RS24325	1128	302.299	370.78	0.294588	0.485882	*	0.111222
NFA_RS21015	504	432.912	399.275	-0.116692	0.839511	*	0.485578
NFA_RS16895	972	9.47866	10.1561	0.0995862	0.958842	*	0.827667
NFA_RS15715	501	4.9666	4.64842	-0.0955199	0.966376	*	0.854145
NFA_RS04635	954	12.9547	13.1519	0.0217966	0.990804	*	0.959166
NFA_RS10815	918	24.326	23.7615	-0.0338711	0.983864	*	0.924879
NFA_RS28860	336	194.192	126.462	-0.618779	0.0325071	*	0.00130577
NFA_RS13320	1326	26.127	9.16692	-1.51103	0.00741337	Down	0.000198664
NFA_RS00005	1989	691.671	563.009	-0.296929	0.302462	*	0.042305
NFA_RS20060	258	1.63256	1.55674	-0.0686044	0.976383	*	0.888931
NFA_RS03540	561	78.5768	91.5699	0.220771	0.786026	*	0.397049
NFA_RS15850	1053	19.6928	24.0959	0.291122	0.821651	*	0.453158
NFA_RS08885	1443	506.504	598.715	0.241295	0.444335	*	0.0944902
NFA_RS01810	867	315.541	340.559	0.110075	0.844157	*	0.505768
NFA_RS28195	1125	146.036	128.173	-0.188226	0.750865	*	0.349069
NFA_RS04725	306	31.4053	19.5811	-0.681547	0.338575	*	0.0524488
NFA_RS18720	699	202.803	195.124	-0.0556895	0.94071	*	0.774979
NFA_RS22070	705	46.8104	31.6893	-0.562833	0.514757	*	0.13045
NFA_RS26000	1368	12.0702	17.4997	0.535884	0.625261	*	0.217065
NFA_RS00305	348	4.11587	4.97741	0.274199	0.88104	*	0.596067
NFA_RS15475	660	22.1166	17.3353	-0.351413	0.764275	*	0.365224
NFA_RS29120	429	366.334	253.695	-0.530068	0.0368223	*	0.00158519
NFA_RS01600	858	74.5715	78.4103	0.0724197	0.938146	*	0.768479
NFA_RS12310	1161	20.2068	12.3415	-0.711317	0.404136	*	0.0755102
NFA_RS27110	1275	154.283	139.479	-0.145537	0.824179	*	0.45612
NFA_RS25750	1356	419.07	626.527	0.580185	0.00899601	*	0.000260876
NFA_RS22530	1770	24.6206	47.9781	0.962511	0.0894716	*	0.0058661
NFA_RS19020	369	5.09673	5.56838	0.127687	0.952145	*	0.801981
NFA_RS04960	426	60.8003	55.9017	-0.121186	0.898071	*	0.656099
NFA_RS27960	864	639.035	527.476	-0.276788	0.480824	*	0.107736
NFA_RS05290	546	111.433	114.101	0.0341312	0.968512	*	0.867872
NFA_RS20350	516	2.03565	1.71641	-0.246099	0.886427	*	0.621157
NFA_RS03440	2427	90.3713	89.0111	-0.0218806	0.983864	*	0.924607
NFA_RS17835	2142	2321.98	2168.09	-0.0989278	0.786026	*	0.397363
NFA_RS13510	732	12.6977	5.50228	-1.20647	0.16242	*	0.0136754
NFA_RS27520	1170	38.3275	43.2085	0.172938	0.868727	*	0.562198
NFA_RS20700	3612	571.12	636.506	0.156379	0.665007	*	0.254504
NFA_RS10340	417	4.93142	4.87821	-0.0156508	0.991033	*	0.975955
NFA_RS11765	501	9.96125	3.79866	-1.39084	0.0835271	*	0.00529987
NFA_RS08625	723	691.136	531.356	-0.37929	0.202101	*	0.0201962
NFA_RS22525	744	26.3073	44.9119	0.771635	0.224692	*	0.0242034
NFA_RS28135	1005	374.52	308.488	-0.279828	0.423488	*	0.0831015
NFA_RS08075	498	14.426	20.009	0.471978	0.689636	*	0.279996
NFA_RS08115	834	40.2122	75.6935	0.912536	0.0185086	*	0.000662394
NFA_RS28155	1080	1152.23	1111.3	-0.0521813	0.932097	*	0.741778
NFA_RS16965	2394	28.8887	32.5889	0.173876	0.878557	*	0.590253
NFA_RS14585	537	75.9803	76.258	0.0052637	0.993574	*	0.982245
NFA_RS04280	825	121.502	115.026	-0.0790133	0.919382	*	0.706041
NFA_RS22405	792	21.647	20.5823	-0.0727628	0.964806	*	0.844298
NFA_RS12795	504	35.3537	30.167	-0.228886	0.844157	*	0.503481
NFA_RS22095	684	110.953	164.758	0.570405	0.0642164	*	0.00347187
NFA_RS04380	1206	215.4	186.351	-0.209001	0.657705	*	0.245616
NFA_RS21640	519	6.57178	5.97929	-0.136309	0.945533	*	0.784185
NFA_RS14075	924	7.91306	6.01424	-0.395853	0.806348	*	0.425557
NFA_RS28165	471	431.401	412.224	-0.0655994	0.916255	*	0.69923
NFA_RS13155	1074	4.12542	4.721	0.194549	0.921113	*	0.709149
NFA_RS08680	276	60.2207	52.0478	-0.210421	0.813345	*	0.433832
NFA_RS01235	198	0.749226	0.624127	-0.26356	0.828023	*	0.462103
NFA_RS12920	1206	7.62555	7.18591	-0.0856716	0.966717	*	0.859248
NFA_RS08025	1302	55.2271	32.4449	-0.767382	0.105399	*	0.00745298
NFA_RS07370	867	37.6526	40.6555	0.110704	0.922977	*	0.715705
NFA_RS10505	525	5.27033	6.02976	0.194207	0.917152	*	0.702211
NFA_RS30230	1632	1089.03	967.181	-0.17119	0.59338	*	0.187432
NFA_RS16750	1149	9.5615	7.59282	-0.332602	0.839511	*	0.485164
NFA_RS12175	327	2.81067	2.84192	0.0159514	0.990974	*	0.975484
NFA_RS03940	1869	554.886	576.873	0.0560614	0.921889	*	0.710522
NFA_RS02575	339	297.221	244.867	-0.279539	0.4818	*	0.108574
NFA_RS02670	1554	120.914	106.637	-0.181276	0.793483	*	0.405926
NFA_RS01910	375	37.0492	39.1245	0.0786301	0.9513	*	0.800576
NFA_RS26845	1848	3367.68	3394.37	0.0113881	0.985649	*	0.934054
NFA_RS23490	939	230.505	256.279	0.152918	0.759714	*	0.359024
NFA_RS05485	2139	557.049	546.549	-0.0274527	0.964806	*	0.84809
NFA_RS05285	1059	20.2983	29.0873	0.519031	0.556936	*	0.157931
NFA_RS03235	2298	337.197	488.679	0.535297	0.0257991	*	0.000986929
NFA_RS12830	1713	59.56	55.7544	-0.0952592	0.924347	*	0.718927
NFA_RS13385	417	82.8785	69.0019	-0.264363	0.691835	*	0.281931
NFA_RS09880	1422	534.711	706.779	0.4025	0.0774234	*	0.00464147
NFA_RS05230	768	30.138	30.2771	0.00664435	0.99384	*	0.984045
NFA_RS27125	873	154.481	132.027	-0.226603	0.685158	*	0.274811
NFA_RS29575	2715	134.99	113.101	-0.255245	0.657033	*	0.245138
NFA_RS07125	1974	111.448	121.49	0.124459	0.863581	*	0.552153
NFA_RS10570	702	0.534146	0.682901	0.354441	0.711873	*	0.298284
NFA_RS13555	351	8.76732	4.6142	-0.926056	0.370384	*	0.064228
NFA_RS17385	567	187.243	152.778	-0.29348	0.521791	*	0.134147
NFA_RS11425	1131	0.688692	0.570455	-0.271746	0.819824	*	0.445556
NFA_RS28580	282	16.6529	9.33437	-0.835148	0.36781	*	0.062505
NFA_RS18695	1293	40.5704	48.1169	0.246115	0.795389	*	0.41003
NFA_RS25945	942	5.45195	3.35389	-0.700936	0.584622	*	0.177739
NFA_RS01995	1617	169.012	138.869	-0.283406	0.588002	*	0.181057
NFA_RS26090	693	3.39954	3.72106	0.130372	0.952291	*	0.802631
NFA_RS15915	822	3.56947	3.00184	-0.249862	0.888346	*	0.6316
NFA_RS13640	1374	89.3737	65.668	-0.444659	0.363994	*	0.0605398
NFA_RS11240	675	276.828	221.345	-0.322696	0.448323	*	0.0960359
NFA_RS11435	375	2.83732	3.23654	0.189924	0.922977	*	0.715468
NFA_RS30785	240	0.926706	0.945234	0.0285596	0.986905	*	0.946132
NFA_RS04805	1800	4359.28	2730.15	-0.675112	0.00119787	*	2.32e-05
NFA_RS14785	573	2.3941	2.00005	-0.259446	0.881248	*	0.600829
NFA_RS21550	855	11.9849	12.8673	0.102499	0.956249	*	0.815886
NFA_RS17545	1050	13.7414	8.64024	-0.669385	0.534378	*	0.143357
NFA_RS10090	804	8.69728	12.1633	0.483897	0.711873	*	0.298228
NFA_RS26870	2505	54.8946	47.9617	-0.194782	0.841982	*	0.492036
NFA_RS27475	399	11.7839	13.0191	0.143817	0.932459	*	0.743839
NFA_RS24455	1470	335.894	414.182	0.302259	0.350181	*	0.0554616
NFA_RS08615	1278	184.447	242.333	0.393783	0.224692	*	0.0242794
NFA_RS15530	693	3.24902	7.52272	1.21125	0.196875	*	0.0192314
NFA_RS24435	852	14.9984	12.7786	-0.231079	0.877349	*	0.588003
NFA_RS24245	1317	21.2817	27.0126	0.34402	0.768909	*	0.370917
NFA_RS24115	963	41.9941	142.801	1.76575	4.49e-11	Up	1.87e-13
NFA_RS09670	2505	1489.08	1627.66	0.128384	0.746879	*	0.342095
NFA_RS20655	555	26.0704	25.7005	-0.0206129	0.989761	*	0.953141
NFA_RS20510	558	653.696	525.242	-0.315639	0.344796	*	0.0537104
NFA_RS16540	1746	19.3984	32.3623	0.738375	0.277892	*	0.0356013
NFA_RS03965	654	169.296	206.17	0.284279	0.514496	*	0.129903
NFA_RS22430	1746	95.3611	94.3154	-0.015907	0.986471	*	0.941399
NFA_RS25170	375	2370.93	2043.03	-0.214739	0.590064	*	0.184512
NFA_RS22570	681	12.7657	12.9118	0.0164113	0.990804	*	0.969426
NFA_RS09530	837	431.072	311.406	-0.469132	0.0842462	*	0.00537463
NFA_RS11645	423	18.7308	9.23165	-1.02076	0.207909	*	0.0210281
NFA_RS22285	660	42.8332	21.8592	-0.970488	0.0654338	*	0.00364421
NFA_RS13690	894	2.83177	4.25507	0.587481	0.671819	*	0.260063
NFA_RS13585	495	48.4834	51.069	0.0749577	0.953018	*	0.807199
NFA_RS29330	327	22.2144	15.8993	-0.482531	0.621151	*	0.21199
NFA_RS08605	1101	4180.36	3260.76	-0.358418	0.155849	*	0.0126062
NFA_RS28345	690	70.0719	33.3626	-1.07061	0.00908299	Down	0.000265392
NFA_RS12560	885	67.6674	53.6838	-0.333974	0.60269	*	0.197559
NFA_RS24970	2088	9.15336	30.6843	1.74513	0.0013243	Up	2.59e-05
NFA_RS22760	1299	516.571	605.262	0.228593	0.589659	*	0.183708
NFA_RS12190	1227	41.943	28.9359	-0.535567	0.444335	*	0.0944429
NFA_RS04150	339	2.55726	3.65619	0.515744	0.728242	*	0.321173
NFA_RS22805	1164	50.1345	69.1713	0.46437	0.447835	*	0.0957486
NFA_RS12770	1452	66.9976	59.3763	-0.174222	0.842354	*	0.493824
NFA_RS14335	753	139.492	414.237	1.57028	1.75e-09	Up	9.97e-12
NFA_RS07315	1044	3.0366	3.12323	0.0405794	0.985674	*	0.937786
NFA_RS23715	471	8.59696	9.6349	0.164444	0.928994	*	0.728547
NFA_RS18470	756	924.855	824.409	-0.165867	0.664717	*	0.253856
NFA_RS05605	654	34.4851	41.2003	0.256681	0.80717	*	0.426193
NFA_RS18005	1329	161.659	223.087	0.464656	0.169942	*	0.0147201
NFA_RS11790	681	7.88488	6.71634	-0.231413	0.889663	*	0.641165
NFA_RS03680	1527	215.753	285.653	0.404885	0.181391	*	0.0163704
NFA_RS25090	25281	70.356	105.577	0.585556	0.237675	*	0.0267724
NFA_RS16780	2781	9.10009	8.41382	-0.11312	0.953988	*	0.810164
NFA_RS17540	447	4.13085	2.70144	-0.612709	0.649791	*	0.239178
NFA_RS16575	1017	5.32214	5.99225	0.171092	0.930647	*	0.736795
NFA_RS27310	462	32.6221	33.3531	0.0319739	0.983434	*	0.920985
NFA_RS13335	762	13.1941	5.92152	-1.15586	0.166601	*	0.0142291
NFA_RS16715	810	3.31402	2.78685	-0.249946	0.888346	*	0.631488
NFA_RS01935	1317	70.9673	65.7953	-0.109169	0.913353	*	0.688814
NFA_RS11270	372	2.84271	2.81107	-0.0161469	0.990804	*	0.975045
NFA_RS02140	1431	110.902	124.673	0.168863	0.788312	*	0.400834
NFA_RS23210	840	23.0309	30.961	0.426883	0.646128	*	0.235931
NFA_RS21515	1170	5.76996	4.60376	-0.325751	0.853211	*	0.528389
NFA_RS00660	762	6.14477	19.0044	1.6289	0.0124323	Up	0.000391196
NFA_RS07250	1155	332.329	296.439	-0.164874	0.70827	*	0.29444
NFA_RS00615	612	56.5369	48.3225	-0.226497	0.797522	*	0.41186
NFA_RS09405	1419	1725.27	1563.34	-0.142188	0.724304	*	0.314441
NFA_RS30255	948	56.0709	48.669	-0.204247	0.821207	*	0.448358
NFA_RS18220	1794	1754.51	1763.83	0.00763826	0.987837	*	0.949031
NFA_RS12995	564	20.8686	16.7034	-0.321191	0.786026	*	0.398937
NFA_RS17420	765	239.017	243.968	0.029581	0.970521	*	0.875563
NFA_RS03280	2892	416.305	681.793	0.711693	0.0100086	*	0.000304551
NFA_RS04360	1170	210.718	171.489	-0.297194	0.512767	*	0.127725
NFA_RS23575	498	205.668	210.342	0.0324216	0.964806	*	0.848375
NFA_RS11845	417	19.8729	9.91032	-1.0038	0.173815	*	0.0154763
NFA_RS02035	429	58.8498	84.3842	0.519934	0.300224	*	0.0415247
NFA_RS23860	867	1790.95	1711.34	-0.0655988	0.888346	*	0.633748
NFA_RS23950	522	39.5992	44.8657	0.180141	0.88104	*	0.597442
NFA_RS18520	726	5.28505	10.8676	1.04005	0.281115	*	0.0362087
NFA_RS08420	756	414.12	439.518	0.0858743	0.866669	*	0.558983
NFA_RS03565	444	2.99815	3.03118	0.0158047	0.990974	*	0.975578
NFA_RS20325	864	554.217	488.185	-0.183023	0.660366	*	0.248979
NFA_RS07925	681	8.1887	8.71889	0.0905091	0.964806	*	0.84835
NFA_RS24695	1014	197.378	226.686	0.19973	0.696962	*	0.286024
NFA_RS17245	1050	5.33674	4.19728	-0.346502	0.844157	*	0.50369
NFA_RS26205	714	162.9	205.891	0.337897	0.404136	*	0.0755859
NFA_RS27030	687	34.0478	37.9577	0.15683	0.88413	*	0.61479
NFA_RS12835	627	123.882	116.94	-0.0832049	0.913353	*	0.692797
NFA_RS30625	870	88.8131	56.7516	-0.646113	0.155849	*	0.0127049
NFA_RS25165	471	2469.14	2172.21	-0.184844	0.60269	*	0.19854
NFA_RS21045	510	60.5932	69.6272	0.200496	0.835065	*	0.478999
NFA_RS12245	1422	22.7237	20.3772	-0.157241	0.910254	*	0.678441
NFA_RS21615	1263	40.7475	25.1842	-0.694197	0.258608	*	0.0312219
NFA_RS26640	213	0.836664	0.981495	0.230332	0.87368	*	0.573995
NFA_RS27695	1683	278.318	228.933	-0.281809	0.595281	*	0.189417
NFA_RS26465	201	0.241812	0.214011	-0.176197	0.821207	*	0.450295
NFA_RS17005	1029	28.1472	44.2764	0.653546	0.297008	*	0.040207
NFA_RS25510	840	27.6615	34.2196	0.306944	0.758199	*	0.357471
NFA_RS04620	501	53.7077	45.6431	-0.234733	0.812742	*	0.432788
NFA_RS11750	348	0.592561	0.560917	-0.0791773	0.956933	*	0.818687
NFA_RS18920	909	27.5788	47.9976	0.799401	0.129573	*	0.00992408
NFA_RS15570	1530	41.999	54.0409	0.363697	0.682814	*	0.272265
NFA_RS22980	1506	35.5949	34.7169	-0.0360328	0.981251	*	0.911594
NFA_RS07970	852	31.7366	19.3201	-0.716049	0.290671	*	0.0388453
NFA_RS23065	2199	24.5445	43.8791	0.838136	0.13825	*	0.0106604
NFA_RS02465	516	7.50982	11.4575	0.609445	0.60269	*	0.198932
NFA_RS08895	1122	143.913	169.072	0.232444	0.680801	*	0.268836
NFA_RS05645	756	62.47	102.713	0.717384	0.0436058	*	0.00196015
NFA_RS22575	759	29.067	33.2568	0.194267	0.871709	*	0.568027
NFA_RS03510	1014	66.6879	61.7791	-0.110307	0.919382	*	0.706068
NFA_RS07855	381	14.1804	19.543	0.462759	0.674447	*	0.262061
NFA_RS10515	1257	22.1195	18.5029	-0.257567	0.844157	*	0.49955
NFA_RS00540	459	196.002	206.988	0.0786771	0.905293	*	0.669239
NFA_RS23735	429	8.54289	6.08623	-0.489175	0.727793	*	0.318496
NFA_RS26245	2268	181.92	288.087	0.663202	0.00682033	*	0.000180413
NFA_RS26975	516	7.86299	6.16971	-0.349875	0.840495	*	0.48914
NFA_RS10965	594	4.48383	9.4041	1.06856	0.275813	*	0.0349058
NFA_RS28735	276	1.94814	2.02119	0.0531035	0.981759	*	0.913865
NFA_RS08000	1407	3.81707	3.3632	-0.182628	0.926563	*	0.725161
NFA_RS25725	1245	535.163	483.411	-0.146729	0.717645	*	0.304947
NFA_RS22545	699	146.998	162.459	0.14428	0.817071	*	0.440712
NFA_RS20585	306	111.314	95.8522	-0.215747	0.728242	*	0.320966
NFA_RS26995	1209	18.8057	25.1208	0.417713	0.678724	*	0.265077
NFA_RS06010	894	41.8053	40.781	-0.0357866	0.979335	*	0.901518
NFA_RS06130	594	12.9079	19.2415	0.575959	0.614729	*	0.206716
NFA_RS27280	1497	581.795	628.045	0.110355	0.802687	*	0.420078
NFA_RS12060	1350	23.0124	19.1116	-0.267966	0.833417	*	0.476362
NFA_RS24395	750	65.8126	61.9294	-0.0877401	0.928994	*	0.728097
NFA_RS29290	1143	307.728	234.267	-0.393503	0.26276	*	0.0320727
NFA_RS23270	945	44.7203	71.9709	0.686482	0.160956	*	0.0133554
NFA_RS23220	855	130.873	121.463	-0.107648	0.876554	*	0.585304
NFA_RS07265	501	9.82292	13.2651	0.433413	0.740045	*	0.334069
NFA_RS02970	1500	103.678	152.966	0.561099	0.10508	*	0.00741231
NFA_RS18455	504	18.0421	20.8211	0.206676	0.881667	*	0.605736
NFA_RS16135	1398	15.373	14.0404	-0.130818	0.935934	*	0.759578
NFA_RS15970	4209	177.151	152.359	-0.217502	0.659416	*	0.247281
NFA_RS11525	588	39.8534	37.6433	-0.0823089	0.944314	*	0.780398
NFA_RS11180	1092	5776.88	3706.15	-0.640369	0.299975	*	0.0413779
NFA_RS04145	786	23.1571	42.8833	0.88896	0.107154	*	0.00766974
NFA_RS04250	414	2071.03	1837.26	-0.172795	0.589659	*	0.182758
NFA_RS31135	327	7.03471	7.05742	0.00464953	0.996399	*	0.992539
NFA_RS04100	855	75.019	66.064	-0.183393	0.823451	*	0.45529
NFA_RS27980	606	487.922	383.781	-0.346367	0.237441	*	0.0266833
NFA_RS16230	984	17.7073	16.2846	-0.120834	0.937141	*	0.763614
NFA_RS27240	1779	86.5779	114.126	0.398556	0.485882	*	0.111211
NFA_RS06145	1191	5.47127	5.8145	0.0877791	0.967402	*	0.862609
NFA_RS02340	1716	45.1617	30.0009	-0.590094	0.333854	*	0.0510248
NFA_RS29190	1584	27.9902	23.1083	-0.27651	0.806348	*	0.425485
NFA_RS06530	804	976.218	741.832	-0.396111	0.0910284	*	0.00607486
NFA_RS27315	789	83.6299	80.0374	-0.0633447	0.947597	*	0.787813
NFA_RS16860	384	0.767841	0.923873	0.266887	0.849276	*	0.523002
NFA_RS28770	387	32.6812	29.0269	-0.171069	0.881572	*	0.602527
NFA_RS09585	2166	431.105	426.356	-0.0159805	0.983434	*	0.921374
NFA_RS23095	714	27.8208	27.4376	-0.0200109	0.990804	*	0.9571
NFA_RS12285	507	2.14446	2.89131	0.431113	0.790481	*	0.40303
NFA_RS16790	606	1.53132	1.95095	0.349395	0.833274	*	0.475259
NFA_RS26505	699	139.739	167.589	0.262193	0.691835	*	0.282164
NFA_RS09295	1719	160.462	208.622	0.378656	0.309196	*	0.0440194
NFA_RS07300	918	400.509	405.552	0.0180526	0.982135	*	0.916008
NFA_RS20305	1524	986.593	818.537	-0.269407	0.349214	*	0.0550786
NFA_RS11930	810	1.90154	2.01448	0.0832421	0.968396	*	0.866266
NFA_RS25745	495	99.0259	88.6667	-0.159414	0.844157	*	0.499015
NFA_RS20545	1896	12.3323	10.8852	-0.180079	0.912288	*	0.682653
NFA_RS20615	1668	331.608	449.17	0.437781	0.233981	*	0.02589
NFA_RS18990	846	43.6304	16.7301	-1.38288	0.00401575	Down	0.000101366
NFA_RS16850	966	14.8892	17.579	0.239588	0.872481	*	0.569436
NFA_RS12695	1659	30.0067	31.135	0.0532513	0.971823	*	0.878908
NFA_RS27295	1680	404.121	521.261	0.367218	0.144455	*	0.0112976
NFA_RS20290	615	224.256	225.204	0.00608847	0.990804	*	0.972339
NFA_RS19115	1443	1019.9	1136.51	0.15619	0.65703	*	0.244682
NFA_RS04585	1317	173.709	164.322	-0.0801511	0.913353	*	0.687235
NFA_RS20505	885	379.418	355.084	-0.0956253	0.859359	*	0.537921
NFA_RS06640	717	8.12331	11.9975	0.562592	0.647006	*	0.236363
NFA_RS14475	429	5.80765	8.26376	0.508845	0.715606	*	0.301881
NFA_RS10940	1125	19.5401	19.3221	-0.0161844	0.990804	*	0.969929
NFA_RS03170	474	13.4623	12.9257	-0.0586791	0.976984	*	0.892022
NFA_RS12145	762	79.4905	63.1687	-0.331573	0.584622	*	0.177994
NFA_RS02655	1041	13.4168	10.6494	-0.333264	0.821335	*	0.450996
NFA_RS22120	393	14.2894	11.9457	-0.258449	0.863581	*	0.547795
NFA_RS10995	771	10.275	15.0536	0.550971	0.625687	*	0.217804
NFA_RS22540	576	80.1532	71.1465	-0.171967	0.85217	*	0.526646
NFA_RS02985	1629	21.0896	46.4319	1.13859	0.0474749	Up	0.00225719
NFA_RS23335	1473	69.7488	84.9409	0.284292	0.647955	*	0.238043
NFA_RS06800	2310	465.924	477.621	0.0357729	0.953018	*	0.806357
NFA_RS17570	828	48.4689	18.7294	-1.37176	0.00221791	Down	4.72e-05
NFA_RS25430	1143	30.052	55.8978	0.895332	0.0610743	*	0.00318887
NFA_RS24845	1623	66.2337	124.956	0.915788	0.00869193	*	0.000242113
NFA_RS04755	1020	226.634	225.778	-0.00546022	0.990804	*	0.974434
NFA_RS04535	912	20.3677	24.0339	0.238788	0.866669	*	0.556672
NFA_RS00235	252	0.977304	1.33264	0.447413	0.71722	*	0.303211
NFA_RS28255	666	5.89164	5.50681	-0.0974515	0.964806	*	0.847226
NFA_RS29665	486	19.5457	13.5439	-0.529205	0.593645	*	0.187921
NFA_RS11125	1614	55.9972	37.2987	-0.586227	0.309196	*	0.0447725
NFA_RS30300	1128	7.13187	8.89922	0.319399	0.844157	*	0.50404
NFA_RS26810	2562	177.335	190.279	0.101639	0.872774	*	0.570804
NFA_RS01925	3936	361.587	413.788	0.194548	0.665511	*	0.254975
NFA_RS23110	267	1.76909	1.45919	-0.277841	0.861762	*	0.5421
NFA_RS17230	1056	1.70068	1.69898	-0.00144652	0.99832	*	0.99763
NFA_RS15465	1533	39.7455	28.6608	-0.471711	0.525254	*	0.136443
NFA_RS09580	522	29.875	30.6935	0.038996	0.979335	*	0.905856
NFA_RS03870	708	248.208	901.957	1.86151	1.02e-31	Up	1.42e-34
NFA_RS25675	822	379.523	401.132	0.0798892	0.885704	*	0.620023
NFA_RS03535	1122	43.3614	66.1429	0.609175	0.243173	*	0.0278243
NFA_RS12725	714	28.736	34.6139	0.268493	0.821328	*	0.450708
NFA_RS07330	1497	1.85044	2.60335	0.492502	0.73951	*	0.333444
NFA_RS04680	1218	4558.6	4450.74	-0.0345458	0.955017	*	0.812689
NFA_RS22970	732	12.1535	18.7684	0.62693	0.554514	*	0.156748
NFA_RS09075	573	20.6731	22.0768	0.0947782	0.952805	*	0.803723
NFA_RS28840	1053	1475.66	782.245	-0.915666	3.94e-06	*	3.48e-08
NFA_RS23400	1455	92.9178	73.8773	-0.330823	0.536157	*	0.145932
NFA_RS10145	1419	483.385	535.323	0.147236	0.719781	*	0.307873
NFA_RS04325	1467	566.88	524.348	-0.11252	0.824285	*	0.456321
NFA_RS30520	931	2.08855	2.12446	0.0245953	0.990804	*	0.961376
NFA_RS01780	1194	221.767	294.355	0.408518	0.296369	*	0.040018
NFA_RS28140	234	0.123831	0.131625	0.0880546	0.888346	*	0.634774
NFA_RS04870	1494	75.0003	91.4482	0.28606	0.711299	*	0.296866
NFA_RS28285	510	31.4268	26.7697	-0.231397	0.839557	*	0.486403
NFA_RS25805	669	246.164	260.069	0.0792732	0.916255	*	0.699207
NFA_RS16400	498	8.09441	7.68378	-0.07511	0.970521	*	0.874986
NFA_RS09025	1932	724.479	839.785	0.213077	0.727793	*	0.318871
NFA_RS06615	1677	2516.72	2345.96	-0.101367	0.839511	*	0.485796
NFA_RS05245	1080	30.1629	24.2414	-0.315302	0.759714	*	0.359716
NFA_RS29045	1833	66.996	69.1479	0.0456105	0.967402	*	0.862545
NFA_RS27400	657	12.991	8.49076	-0.613546	0.584809	*	0.178152
NFA_RS21175	336	40.6161	32.462	-0.323297	0.70827	*	0.294479
NFA_RS21385	993	134.358	178.74	0.411784	0.283786	*	0.0366574
NFA_RS10645	300	9.02854	7.81822	-0.207653	0.912288	*	0.682238
NFA_RS07915	645	3.19818	7.613	1.25121	0.173815	*	0.0154636
NFA_RS07195	777	53.1663	64.1882	0.271797	0.875465	*	0.582424
NFA_RS21195	1014	117.686	147.614	0.326889	0.556606	*	0.157724
NFA_RS15280	1005	81.7776	48.4377	-0.755575	0.0654338	*	0.00364577
NFA_RS27105	1332	192.624	189.034	-0.0271408	0.97236	*	0.880828
NFA_RS06585	486	2.67798	2.51034	-0.0932588	0.966717	*	0.85672
NFA_RS25960	786	107.538	122.551	0.188532	0.753882	*	0.352114
NFA_RS28585	216	2.34406	3.29138	0.489684	0.746879	*	0.342
NFA_RS25495	393	12.2662	15.3375	0.322376	0.820006	*	0.446079
NFA_RS11400	957	1.00168	0.693235	-0.531004	0.550562	*	0.154007
NFA_RS31025	1654	6.67731	6.86251	0.0394698	0.985674	*	0.937101
NFA_RS21570	1002	12.1707	16.7097	0.457267	0.709662	*	0.295693
NFA_RS12010	705	4.09078	2.24596	-0.865043	0.443997	*	0.0939138
NFA_RS06365	9417	13055.4	7849.46	-0.733976	2.99e-05	*	3.46e-07
NFA_RS22660	681	722.379	675.397	-0.0970208	0.831908	*	0.471837
NFA_RS19770	270	0.882192	0.744406	-0.245004	0.863581	*	0.551028
NFA_RS22150	831	10.8815	14.744	0.438243	0.728242	*	0.320801
NFA_RS11590	702	34.4449	31.8766	-0.111793	0.929469	*	0.729637
NFA_RS19330	1011	7.88364	10.4635	0.408429	0.782525	*	0.385791
NFA_RS05020	765	194.041	189.319	-0.0355454	0.965789	*	0.850909
NFA_RS03135	186	0.486462	0.434106	-0.164278	0.883336	*	0.608851
NFA_RS30615	750	216.044	200.362	-0.108718	0.863581	*	0.551243
NFA_RS21435	1059	90.4276	107.695	0.252115	0.664343	*	0.252198
NFA_RS03650	9093	2161.86	2797.79	0.372013	0.0648544	*	0.00354772
NFA_RS20150	669	560.642	550.102	-0.0273812	0.964852	*	0.848892
NFA_RS17815	1167	231.924	243.815	0.0721402	0.913353	*	0.694009
NFA_RS26210	1029	371.744	302.037	-0.299584	0.369433	*	0.0639355
NFA_RS18075	498	469.788	382.235	-0.29755	0.368678	*	0.0632948
NFA_RS13050	1551	1156.08	858.846	-0.428769	0.186039	*	0.0173367
NFA_RS18880	981	322.293	298.11	-0.112529	0.839511	*	0.48486
NFA_RS18790	366	20.5882	14.0368	-0.552607	0.564956	*	0.164261
NFA_RS14330	1956	364.43	1048.91	1.52518	1.49e-10	Up	7.74e-13
NFA_RS08440	2439	15.5246	21.3299	0.458316	0.678933	*	0.265634
NFA_RS04470	1464	19.3357	29.3281	0.60102	0.443548	*	0.0933261
NFA_RS24665	267	6.84104	18.0947	1.40328	0.0448706	Up	0.00204028
NFA_RS06050	897	15.6225	14.3618	-0.121388	0.94071	*	0.774675
NFA_RS03435	213	11.0293	8.48527	-0.37831	0.795389	*	0.408512
NFA_RS27080	291	8.01212	12.1729	0.603421	0.597754	*	0.192985
NFA_RS26335	417	5.19063	6.41511	0.305566	0.863581	*	0.549456
NFA_RS05790	1443	94.1181	81.0993	-0.214783	0.740804	*	0.334796
NFA_RS11980	963	1.86747	2.14122	0.197348	0.913353	*	0.69416
NFA_RS09165	732	59.9407	62.5246	0.0608877	0.966717	*	0.856037
NFA_RS08165	1251	13119.9	11426.1	-0.199421	0.685158	*	0.275213
NFA_RS26365	2259	92.2807	146.021	0.662076	0.0566035	*	0.00290651
NFA_RS30050	393	0.815455	0.945565	0.213572	0.88104	*	0.596872
NFA_RS07825	741	0.921631	1.12789	0.291365	0.840717	*	0.489982
NFA_RS08010	696	3.91628	4.38117	0.16183	0.935876	*	0.756159
NFA_RS06845	1371	823.476	933.834	0.181439	0.575534	*	0.171048
NFA_RS14870	888	3.85467	1.99435	-0.950691	0.375024	*	0.0656162
NFA_RS04090	738	80.0767	109.222	0.447815	0.346818	*	0.0542052
NFA_RS13545	396	14.5998	8.82682	-0.725983	0.468671	*	0.10307
NFA_RS19190	453	5.64323	5.29882	-0.0908503	0.966717	*	0.857568
NFA_RS07850	360	35.6793	25.7564	-0.470156	0.584622	*	0.176448
NFA_RS03925	192	1.43469	1.70276	0.247132	0.879496	*	0.591501
NFA_RS31265	510	30.4146	33.8344	0.153726	0.889663	*	0.639807
NFA_RS04225	501	23.0881	30.6166	0.407168	0.664717	*	0.2534
NFA_RS22315	471	175.866	152.376	-0.206833	0.724756	*	0.315352
NFA_RS25475	717	32.9719	31.6776	-0.0577715	0.966717	*	0.858289
NFA_RS29750	822	22.1742	14.6815	-0.594888	0.514496	*	0.13004
NFA_RS21150	447	98.314	88.2751	-0.155389	0.844157	*	0.497873
NFA_RS24375	2361	261.85	260.879	-0.00535954	0.990804	*	0.975017
NFA_RS17820	351	124.574	140.588	0.174466	0.773164	*	0.375791
NFA_RS02865	1365	72.3758	77.6261	0.101035	0.913353	*	0.688652
NFA_RS16500	744	3.1885	4.20915	0.400652	0.818736	*	0.442447
NFA_RS05145	240	17.5979	22.0229	0.323603	0.792952	*	0.405124
NFA_RS06485	1290	27.3877	26.3407	-0.0562337	0.970521	*	0.874929
NFA_RS15270	1026	9.21069	5.55955	-0.728341	0.523875	*	0.135316
NFA_RS30965	450	93.2138	100.64	0.110592	0.886427	*	0.622369
NFA_RS22555	762	40.2967	26.945	-0.580641	0.407719	*	0.0768042
NFA_RS23320	915	10.0143	8.75872	-0.193277	0.910547	*	0.679919
NFA_RS11490	753	58.6299	62.3172	0.0879935	0.932097	*	0.741076
NFA_RS04495	492	225.486	233.632	0.0511996	0.935934	*	0.75906
NFA_RS28785	921	778.877	367.381	-1.08412	1.33e-08	Down	7.83e-11
NFA_RS31130	197	0.123831	0.131625	0.0880546	0.888346	*	0.634774
NFA_RS03560	834	58.2007	51.2785	-0.182682	0.863581	*	0.548829
NFA_RS19110	861	56.8954	69.7249	0.293362	0.650533	*	0.240286
NFA_RS18980	732	151.162	209.81	0.472986	0.164745	*	0.0140421
NFA_RS08765	966	371.253	400.932	0.110956	0.83185	*	0.469482
NFA_RS21540	540	16.6493	11.7284	-0.505447	0.650533	*	0.24026
NFA_RS12275	1101	8.27046	4.70362	-0.814198	0.487478	*	0.112262
NFA_RS00285	639	15.6382	14.6572	-0.093466	0.95774	*	0.823522
NFA_RS30920	282	0.671654	0.764604	0.186994	0.889663	*	0.638918
NFA_RS27445	1338	173.449	215.315	0.311936	0.402315	*	0.074356
NFA_RS28520	846	5.68617	4.00044	-0.5073	0.735045	*	0.329097
NFA_RS14760	873	6.41731	6.24318	-0.039687	0.985674	*	0.937539
NFA_RS21930	876	46.1204	39.661	-0.217683	0.826772	*	0.459927
NFA_RS11500	642	32.6016	33.5714	0.0422911	0.978881	*	0.898848
NFA_RS00980	1743	51.1045	61.0239	0.255925	0.762025	*	0.362321
NFA_RS26910	1230	42.3408	53.4586	0.336373	0.710627	*	0.29634
NFA_RS08490	333	1.25682	1.07123	-0.230512	0.881412	*	0.601932
NFA_RS27880	582	71.0707	103.694	0.54501	0.208702	*	0.0214017
NFA_RS10430	324	8.08638	10.6867	0.402253	0.782525	*	0.386153
NFA_RS08845	420	47.5734	49.463	0.0561943	0.966009	*	0.85201
NFA_RS14695	783	132.273	164.15	0.311491	0.4818	*	0.108475
NFA_RS13075	1734	460.246	325.512	-0.499698	0.0831253	*	0.00520252
NFA_RS20400	360	1.87338	2.25623	0.268274	0.880529	*	0.593196
NFA_RS11985	975	0.17739	0.16119	-0.138164	0.844157	*	0.508925
NFA_RS27860	207	2.95166	2.80751	-0.0722379	0.976383	*	0.889229
NFA_RS30820	765	109.498	65.5868	-0.739425	0.0216849	*	0.000809808
NFA_RS23295	967	30.1302	37.5616	0.318047	0.724236	*	0.314161
NFA_RS14650	813	134.669	119.64	-0.170715	0.799564	*	0.414851
NFA_RS11440	720	4.80121	4.7912	-0.00301046	0.997285	*	0.995389
NFA_RS01510	333	51.4711	40.1055	-0.359963	0.618015	*	0.209667
NFA_RS21660	558	7.37785	6.46866	-0.189734	0.922115	*	0.711052
NFA_RS13430	1098	84.1074	55.8695	-0.590172	0.184772	*	0.0168672
NFA_RS03255	444	77.1483	131.421	0.768489	0.036019	*	0.00153193
NFA_RS16035	906	419.551	277.403	-0.596864	0.0194218	*	0.000708508
NFA_RS15885	834	412.532	358.007	-0.204519	0.60582	*	0.201153
NFA_RS21840	1095	358.917	256.758	-0.48324	0.277892	*	0.0355102
NFA_RS26150	861	378.923	467.395	0.302736	0.365824	*	0.0609075
NFA_RS15785	948	125.376	106.92	-0.229735	0.680132	*	0.267396
NFA_RS12505	546	6.30182	6.37748	0.0172177	0.990804	*	0.97278
NFA_RS00840	1671	178.788	220.176	0.300407	0.468079	*	0.102777
NFA_RS26380	1644	152.751	174.829	0.194761	0.715932	*	0.302214
NFA_RS27275	1224	303.529	317.041	0.0628351	0.916255	*	0.699086
NFA_RS03265	1794	436.897	548.082	0.327097	0.309196	*	0.0449811
NFA_RS15420	570	10.8828	7.86175	-0.469132	0.735045	*	0.328972
NFA_RS10215	486	2.86387	2.61225	-0.132675	0.948896	*	0.792793
NFA_RS05695	957	12.2892	11.4907	-0.0969333	0.95774	*	0.823597
NFA_RS08235	501	62.3964	89.6361	0.522618	0.385043	*	0.0692997
NFA_RS06665	1578	395.71	326.146	-0.278925	0.504047	*	0.120696
NFA_RS19140	1377	501.911	473.163	-0.0850918	0.877067	*	0.586723
NFA_RS26130	1041	8.28466	12.131	0.550189	0.660014	*	0.248076
NFA_RS12485	1458	196.793	311.732	0.663625	0.109572	*	0.00791043
NFA_RS04560	1167	555.219	777.021	0.484897	0.015988	*	0.000546679
NFA_RS12205	738	243.834	281.279	0.206103	0.728562	*	0.321895
NFA_RS22590	333	0.804436	0.842658	0.06697	0.968512	*	0.867096
NFA_RS25620	978	652.771	710.902	0.123073	0.753706	*	0.351772
NFA_RS25320	1080	1102.82	919.933	-0.261597	0.546006	*	0.151889
NFA_RS21935	717	7.44071	7.73492	0.0559466	0.980547	*	0.908837
NFA_RS22515	786	33.7781	46.2446	0.453194	0.60269	*	0.197404
NFA_RS21105	345	3.08405	2.48853	-0.309529	0.863581	*	0.549659
NFA_RS03515	1230	29.7186	31.7851	0.0969836	0.938781	*	0.770145
NFA_RS30910	267	4.2196	3.23994	-0.38114	0.830287	*	0.464936
NFA_RS28230	456	5.24074	5.81879	0.150948	0.938146	*	0.768568
NFA_RS18735	747	104.798	142.148	0.439793	0.430155	*	0.0863434
NFA_RS27900	792	51.6764	52.2855	0.0169049	0.989512	*	0.951875
NFA_RS22780	993	102.182	116.845	0.193453	0.786026	*	0.398019
NFA_RS05515	570	135.706	168.786	0.314704	0.46912	*	0.10333
NFA_RS23585	483	54.9576	66.4818	0.274641	0.711873	*	0.2974
NFA_RS27930	1167	593.848	568.14	-0.0638488	0.924347	*	0.719538
NFA_RS27805	1941	211.457	109.342	-0.951516	0.00266048	*	5.93e-05
NFA_RS18270	1080	33.6089	28.6016	-0.232746	0.839511	*	0.485787
NFA_RS25595	390	38.8684	30.0453	-0.371458	0.689125	*	0.279033
NFA_RS05750	1041	7.8716	7.77573	-0.0176795	0.990804	*	0.97064
NFA_RS08185	1677	35.3969	28.1298	-0.331523	0.733525	*	0.327575
NFA_RS29250	552	26.5516	18.8574	-0.493667	0.575534	*	0.171007
NFA_RS24200	1488	2006.6	2081.09	0.0525876	0.913353	*	0.686145
NFA_RS17585	858	75.7646	15.8538	-2.25669	5.78e-11	Down	2.6e-13
NFA_RS09370	1551	960.212	1031.28	0.103014	0.812988	*	0.433138
NFA_RS27735	300	65.3068	48.3268	-0.434411	0.526785	*	0.137798
NFA_RS16490	606	36.48	41.1795	0.17482	0.875465	*	0.580259
NFA_RS20785	183	71.4833	67.0028	-0.0933842	0.922977	*	0.716442
NFA_RS20985	207	682.019	683.732	0.00361966	0.99442	*	0.985136
NFA_RS17345	810	104.052	114.843	0.142346	0.847704	*	0.519322
NFA_RS16685	1485	8.68392	8.0335	-0.112318	0.954688	*	0.812244
NFA_RS12445	594	90.1394	62.9064	-0.518951	0.309196	*	0.0449073
NFA_RS21470	1422	77.2961	83.1279	0.104937	0.913353	*	0.693077
NFA_RS06350	765	354.888	351.081	-0.015558	0.983588	*	0.923219
NFA_RS09865	240	8.80862	10.0626	0.192022	0.913353	*	0.690626
NFA_RS04435	309	30.0575	34.5602	0.201387	0.859206	*	0.537033
NFA_RS05655	1095	46.9895	54.0842	0.20287	0.821643	*	0.452477
NFA_RS26920	1323	16.6949	57.2322	1.77742	2.88e-05	Up	3.24e-07
NFA_RS25105	1491	89.2607	118.144	0.404447	0.392924	*	0.0717112
NFA_RS21480	633	6.35678	9.53763	0.585333	0.637617	*	0.227911
NFA_RS25950	1134	111.105	81.0712	-0.454666	0.283786	*	0.0369334
NFA_RS13780	1041	32.1684	40.183	0.320942	0.735045	*	0.329609
NFA_RS03620	1473	216.956	224.001	0.0461012	0.953018	*	0.806808
NFA_RS19250	438	51.5367	66.4542	0.366759	0.615976	*	0.208201
NFA_RS26710	1116	710.501	703.105	-0.0150966	0.982135	*	0.916592
NFA_RS21055	1377	215.15	265.365	0.302636	0.42394	*	0.0838497
NFA_RS20445	216	0.836758	0.809068	-0.0485498	0.979335	*	0.905619
NFA_RS26795	813	405.851	433.56	0.0952812	0.874976	*	0.576257
NFA_RS02920	387	7.97387	8.35694	0.067694	0.976383	*	0.888469
NFA_RS27585	1122	43.3832	27.6951	-0.647505	0.277857	*	0.0352125
NFA_RS08645	438	136.899	114.93	-0.252355	0.643432	*	0.233142
NFA_RS04675	1080	445.246	516.213	0.213363	0.642844	*	0.231995
NFA_RS09385	1272	1181.58	1171.62	-0.0122101	0.984848	*	0.92976
NFA_RS23200	399	16.1283	22.6	0.486726	0.642356	*	0.231333
NFA_RS29715	1095	0.995045	1.30468	0.390866	0.778914	*	0.382929
NFA_RS30080	168	1.71191	1.70635	-0.00469224	0.996399	*	0.992382
NFA_RS15610	1314	252.847	288.11	0.188355	0.665174	*	0.25473
NFA_RS06880	1101	119.99	160.941	0.423615	0.235898	*	0.0263061
NFA_RS23595	1746	1078.64	1250.04	0.212762	0.463961	*	0.101246
NFA_RS16835	1185	5.36709	4.82735	-0.152907	0.938146	*	0.768733
NFA_RS26040	336	50.9416	57.0058	0.162264	0.863581	*	0.551718
NFA_RS07440	2007	110.853	149.307	0.429632	0.451502	*	0.0974976
NFA_RS17250	909	2.20862	2.16847	-0.0264686	0.990804	*	0.958369
NFA_RS07415	1386	1772.66	1522.29	-0.219674	0.530127	*	0.140964
NFA_RS15080	453	35.7711	29.3883	-0.283553	0.795389	*	0.409514
NFA_RS08300	333	192.748	110.426	-0.803637	0.00222234	*	4.76e-05
NFA_RS07030	1320	36.9999	26.925	-0.458576	0.591164	*	0.186012
NFA_RS11080	1014	7.5281	10.526	0.483602	0.727526	*	0.317998
NFA_RS01760	228	68.9624	46.8254	-0.55852	0.409943	*	0.0779628
NFA_RS04550	414	1327.59	1358.79	0.0335087	0.9567	*	0.816768
NFA_RS25130	762	180.451	190.134	0.0754119	0.904613	*	0.667276
NFA_RS02150	441	156.973	194.566	0.309741	0.484272	*	0.1103
NFA_RS08155	915	3349.58	2852.49	-0.231758	0.844157	*	0.496294
NFA_RS11055	1485	64.2309	67.4556	0.07067	0.947887	*	0.788294
NFA_RS23755	516	3.52735	8.0783	1.19547	0.207493	*	0.0209501
NFA_RS15550	804	158.427	68.5981	-1.20758	1.35e-05	Down	1.33e-07
NFA_RS25920	1056	299.613	298.513	-0.00530889	0.990804	*	0.974869
NFA_RS21535	777	2.55968	1.9568	-0.387469	0.818736	*	0.442342
NFA_RS14850	1086	0.57414	0.613459	0.0955654	0.948896	*	0.7924
NFA_RS04855	1125	631.273	572.92	-0.139928	0.721402	*	0.310812
NFA_RS21340	1068	306.43	330.694	0.10994	0.866694	*	0.559413
NFA_RS19515	366	1.93183	2.22061	0.200987	0.913353	*	0.693258
NFA_RS27940	1101	763.065	703.143	-0.117987	0.846107	*	0.515373
NFA_RS18080	1314	603.6	368.517	-0.711864	0.00081298	*	1.43e-05
NFA_RS03195	555	29.2257	42.0804	0.525911	0.48146	*	0.108045
NFA_RS06175	1362	8.11018	7.20298	-0.17114	0.929611	*	0.730317
NFA_RS26605	417	183.628	219.758	0.259128	0.60269	*	0.198888
NFA_RS08670	573	44.5281	59.012	0.406292	0.577918	*	0.172252
NFA_RS23255	795	193.829	196.873	0.0224818	0.979335	*	0.903147
NFA_RS08920	915	91.346	65.5395	-0.478978	0.309196	*	0.0440639
NFA_RS01480	1317	263.868	187.584	-0.492278	0.0654338	*	0.00362398
NFA_RS26610	513	141.472	157.787	0.157462	0.817009	*	0.440428
NFA_RS23965	462	58.3832	86.9644	0.57487	0.366719	*	0.0621493
NFA_RS08940	195	6.86581	5.73791	-0.258904	0.881667	*	0.605715
NFA_RS21325	1221	543.979	710.251	0.384777	0.289946	*	0.0385932
NFA_RS21025	681	300.466	316.921	0.0769211	0.888346	*	0.626415
NFA_RS10205	459	22.2637	17.6576	-0.334402	0.783712	*	0.389863
NFA_RS28305	423	462.743	331.918	-0.479384	0.0816216	*	0.00502374
NFA_RS17175	570	59.1222	55.1501	-0.100336	0.924347	*	0.719953
NFA_RS19285	675	65.9342	65.7526	-0.00397991	0.995503	*	0.987359
NFA_RS04700	621	11.9037	8.78399	-0.438462	0.74355	*	0.33732
NFA_RS00875	774	44.8738	53.4987	0.253632	0.793505	*	0.406258
NFA_RS20950	1470	1140.33	963.766	-0.242694	0.437615	*	0.0903375
NFA_RS11285	852	11.2281	15.1609	0.433244	0.728242	*	0.321313
NFA_RS01395	612	651.108	591.177	-0.139308	0.773164	*	0.376554
NFA_RS09395	1476	614.107	525.571	-0.224605	0.512767	*	0.125518
NFA_RS25555	216	6.0005	4.23911	-0.501321	0.733191	*	0.327299
NFA_RS24520	645	6.33183	4.96865	-0.349767	0.842246	*	0.49262
NFA_RS08405	1389	84.3458	81.3447	-0.0522677	0.961531	*	0.835355
NFA_RS19260	639	398.269	443.198	0.154207	0.735045	*	0.329724
NFA_RS01515	609	232.679	245.16	0.0753813	0.898143	*	0.657363
NFA_RS19440	195	0.639201	0.490742	-0.381304	0.654815	*	0.243307
NFA_RS11350	1728	14.9404	15.0395	0.00953336	0.993574	*	0.982733
NFA_RS02235	1170	103.811	114.568	0.142247	0.844157	*	0.505294
NFA_RS03985	1014	35.1222	53.9056	0.618052	0.394903	*	0.0723715
NFA_RS17925	984	165.145	161.495	-0.0322481	0.967926	*	0.864422
NFA_RS20795	747	109.098	106.047	-0.0409269	0.970521	*	0.87552
NFA_RS01970	1023	2.64558	6.24635	1.23943	0.18608	*	0.0173726
NFA_RS28225	1686	7.68931	6.08879	-0.336699	0.844157	*	0.506085
NFA_RS21415	825	280.57	347.77	0.309771	0.356745	*	0.0580404
NFA_RS09975	1140	271.925	229.335	-0.245755	0.536157	*	0.14603
NFA_RS12735	900	715.037	622.118	-0.200829	0.647089	*	0.236594
NFA_RS01865	1203	176.465	242.351	0.457715	0.214546	*	0.0226397
NFA_RS22495	1062	303.341	333.253	0.135676	0.786026	*	0.397192
NFA_RS00385	645	410.485	451.352	0.136923	0.828023	*	0.462455
NFA_RS26900	3255	2205.6	1847.96	-0.255237	0.378589	*	0.0672084
NFA_RS10155	3423	40.1484	45.4188	0.177947	0.867057	*	0.5599
NFA_RS00705	1263	1396.5	1557.94	0.15783	0.682629	*	0.270803
NFA_RS14030	738	51.3874	45.2448	-0.183664	0.857757	*	0.534615
NFA_RS24645	732	158.975	205.216	0.368343	0.33408	*	0.0512868
NFA_RS21655	1419	30.2503	17.6962	-0.773515	0.284731	*	0.0373636
NFA_RS19090	366	53.2273	50.2618	-0.0827032	0.937026	*	0.763358
NFA_RS01730	324	277.764	161.54	-0.781973	0.0325071	*	0.0013095
NFA_RS02960	1116	520.447	684.949	0.396245	0.0894716	*	0.00589362
NFA_RS05265	1071	150.337	148.207	-0.0205874	0.983583	*	0.922766
NFA_RS11650	477	3.45113	2.85359	-0.274292	0.88104	*	0.598265
NFA_RS05970	843	94.2841	122.205	0.374217	0.449239	*	0.0963099
NFA_RS15445	582	3.46661	3.59033	0.0505909	0.983583	*	0.922713
NFA_RS07045	183	0.899378	0.985875	0.132477	0.933936	*	0.748682
NFA_RS13570	1086	3.2722	3.17803	-0.0421271	0.985649	*	0.935282
NFA_RS09545	897	9.27083	12.3387	0.412422	0.773093	*	0.375052
NFA_RS09330	732	710.836	815.849	0.198787	0.584622	*	0.176493
NFA_RS13025	228	4.40276	4.19288	-0.0704676	0.976958	*	0.891741
NFA_RS20210	291	127.077	133.727	0.0735933	0.922977	*	0.715373
NFA_RS22695	486	31.0502	35.6021	0.197359	0.857105	*	0.533652
NFA_RS03860	621	4.90851	5.57884	0.18468	0.924347	*	0.719324
NFA_RS26340	354	4.20864	6.39546	0.603693	0.648947	*	0.238755
NFA_RS24065	450	8.68516	4.82849	-0.84698	0.432914	*	0.0873463
NFA_RS14180	390	22.8795	28.0052	0.291642	0.795389	*	0.41001
NFA_RS02475	1155	150.752	131.702	-0.194902	0.750865	*	0.347886
NFA_RS27640	1212	275.764	346.693	0.330225	0.306982	*	0.0434148
NFA_RS21005	612	99.1325	82.3597	-0.267419	0.66126	*	0.249713
NFA_RS18965	4032	585.733	792.55	0.436259	0.0706232	*	0.00410922
NFA_RS14825	594	35.1326	22.0644	-0.671085	0.348444	*	0.0548209
NFA_RS13405	375	16.1036	17.1712	0.0926089	0.95773	*	0.820634
NFA_RS19985	621	21.3639	15.3376	-0.478106	0.643432	*	0.233231
NFA_RS05625	969	5.24989	5.03166	-0.0612529	0.979335	*	0.904993
NFA_RS14790	519	1.33519	1.65328	0.308288	0.848357	*	0.521276
NFA_RS03220	1407	114.253	88.5146	-0.368246	0.436517	*	0.0895826
NFA_RS00035	2511	2245.41	2579.99	0.200386	0.553715	*	0.156331
NFA_RS01745	471	448.7	490.458	0.128379	0.805934	*	0.424007
NFA_RS17410	240	2.38305	2.8253	0.245597	0.888346	*	0.633771
NFA_RS23705	1419	85.9187	75.2302	-0.19166	0.83185	*	0.470703
NFA_RS16295	1041	2.99806	3.62668	0.274622	0.88104	*	0.598614
NFA_RS31070	201	0.115659	0.1225	0.0829037	0.891178	*	0.645272
NFA_RS08790	1686	8.44953	11.5153	0.446607	0.759714	*	0.35965
NFA_RS04950	1956	18.3154	30.7506	0.747555	0.31197	*	0.0459689
NFA_RS22110	912	9.86692	11.0614	0.164864	0.92492	*	0.721514
NFA_RS26055	1572	74.1719	73.3195	-0.0166768	0.988587	*	0.950463
NFA_RS23920	885	574.21	605.517	0.076589	0.88104	*	0.597172
NFA_RS12490	840	108.485	119.863	0.14389	0.8494	*	0.524518
NFA_RS00225	543	13.5285	14.5572	0.105725	0.953018	*	0.804718
NFA_RS25680	900	38.2869	34.7255	-0.140857	0.904613	*	0.666284
NFA_RS25420	504	77.5882	72.6563	-0.0947498	0.913353	*	0.694366
NFA_RS12635	447	178.661	143.912	-0.312036	0.450627	*	0.0972306
NFA_RS12940	1245	2.64017	2.41369	-0.12939	0.952043	*	0.801599
NFA_RS19710	276	2.49248	1.9153	-0.380018	0.821207	*	0.449386
NFA_RS00780	444	201.513	161.385	-0.320362	0.435912	*	0.089383
NFA_RS16925	735	2.00761	2.985	0.572253	0.678774	*	0.265454
NFA_RS21845	423	25.4347	26.9616	0.0841117	0.955886	*	0.814833
NFA_RS26890	882	47.9009	63.4332	0.405185	0.513932	*	0.128883
NFA_RS00450	1044	102.777	100.94	-0.0260223	0.979335	*	0.905128
NFA_RS26145	2070	630.763	647.391	0.0375386	0.953581	*	0.809127
NFA_RS03010	834	5013.71	3870.76	-0.373262	0.302462	*	0.0421837
NFA_RS00495	900	218.019	235.369	0.110476	0.861762	*	0.542527
NFA_RS11095	1041	0.295557	0.286432	-0.0452428	0.968512	*	0.867527
NFA_RS24805	1146	202.495	204.942	0.0173313	0.985321	*	0.933193
NFA_RS06770	666	544.499	581.78	0.0955435	0.844157	*	0.505108
NFA_RS22940	1152	61.5872	86.5432	0.490789	0.402315	*	0.0743141
NFA_RS18375	1617	153.765	159.615	0.053875	0.945354	*	0.783872
NFA_RS26965	348	17.6112	18.43	0.0655583	0.968512	*	0.867267
NFA_RS26165	795	79.5411	90.7354	0.189964	0.800425	*	0.417095
NFA_RS00440	633	32.4146	29.6682	-0.127726	0.916255	*	0.698998
NFA_RS28730	1683	35.0611	34.6977	-0.0150299	0.990804	*	0.961532
NFA_RS06135	402	28.9552	23.9454	-0.274074	0.805658	*	0.423444
NFA_RS03880	1371	313.27	1423.35	2.18381	5.1e-40	Up	2.65e-43
NFA_RS02915	672	2.69105	3.35015	0.316054	0.862555	*	0.54378
NFA_RS00550	930	57.034	91.6377	0.684119	0.534966	*	0.144594
NFA_RS02320	963	58.4873	38.8929	-0.588615	0.340328	*	0.0528379
NFA_RS12410	918	48.4967	52.0616	0.102331	0.92492	*	0.72136
NFA_RS19800	804	19.309	12.758	-0.597871	0.535864	*	0.145732
NFA_RS02105	2556	7236.92	7817.55	0.111341	0.800672	*	0.417474
NFA_RS16585	534	0.231082	0.262534	0.184102	0.836249	*	0.480872
NFA_RS14975	384	7.45186	4.24644	-0.811347	0.479919	*	0.107382
NFA_RS22105	747	114.81	102.796	-0.159471	0.821207	*	0.448845
NFA_RS25560	201	6.97039	8.5957	0.302374	0.861762	*	0.541912
NFA_RS17000	1224	43.5816	55.5211	0.349318	0.615676	*	0.20778
NFA_RS15395	1473	34.7104	23.4594	-0.5652	0.43687	*	0.0897888
NFA_RS10765	777	65.2444	82.4026	0.336836	0.597754	*	0.192807
NFA_RS01225	1170	70.8254	98.5139	0.47606	0.309196	*	0.044641
NFA_RS00015	1167	315.076	341.434	0.115911	0.821207	*	0.450349
NFA_RS13100	1173	22.8132	16.377	-0.478193	0.64114	*	0.230008
NFA_RS03395	414	449.008	427.782	-0.0698652	0.913353	*	0.686654
NFA_RS09340	774	114.648	142.759	0.31637	0.560423	*	0.161906
NFA_RS12825	369	9.79275	7.1255	-0.458722	0.741858	*	0.335646
NFA_RS28810	468	162.394	97.3525	-0.73821	0.0198615	*	0.000727979
NFA_RS05850	1023	3.55357	4.6108	0.375747	0.83185	*	0.471193
NFA_RS13940	1419	11.6781	12.954	0.149585	0.92985	*	0.731951
NFA_RS25150	810	156.247	217.846	0.479484	0.265412	*	0.0328094
NFA_RS04645	3288	17.5243	20.1721	0.203001	0.88104	*	0.597735
NFA_RS01890	363	20.9879	20.4469	-0.0376751	0.983583	*	0.922909
NFA_RS02430	1143	30.882	33.4266	0.114229	0.930647	*	0.736799
NFA_RS25215	774	542.693	483.319	-0.16716	0.72111	*	0.310436
NFA_RS26760	525	85.2565	71.1185	-0.261585	0.70827	*	0.29468
NFA_RS11935	849	33.888	23.6185	-0.520853	0.512767	*	0.126315
NFA_RS07730	396	3.69155	1.76056	-1.06819	0.269786	*	0.033793
NFA_RS16055	2262	163.693	253.628	0.631723	0.0655311	*	0.00367083
NFA_RS10605	1053	1.54576	2.17293	0.491328	0.728571	*	0.322609
NFA_RS13595	396	62.815	64.9163	0.0474712	0.966873	*	0.859554
NFA_RS07035	894	4.0309	5.27475	0.388001	0.822526	*	0.454067
NFA_RS29405	216	6.79352	4.27141	-0.669448	0.597384	*	0.192258
NFA_RS12370	1095	373.358	369.764	-0.0139562	0.984848	*	0.927537
NFA_RS30815	783	50.9535	38.1881	-0.416059	0.584622	*	0.17668
NFA_RS25345	435	1162.7	1135.56	-0.0340739	0.955231	*	0.813532
NFA_RS11345	1152	6.69129	7.19885	0.105481	0.959409	*	0.830604
NFA_RS14880	1863	25.2106	11.8536	-1.08871	0.0911568	*	0.00614646
NFA_RS22005	1260	41.7793	49.1798	0.235278	0.799564	*	0.414235
NFA_RS29185	648	64.5979	27.4691	-1.23368	0.00401575	Down	0.000101074
NFA_RS28710	336	7.17191	5.79631	-0.307224	0.86027	*	0.539579
NFA_RS10115	951	110.097	144.214	0.389438	0.454965	*	0.0983241
NFA_RS02950	948	237.27	228.322	-0.0554617	0.935876	*	0.755703
NFA_RS28185	714	115.281	134.888	0.226609	0.724756	*	0.314918
NFA_RS22475	306	3.32609	3.67356	0.143353	0.945354	*	0.783481
NFA_RS12290	360	4.16671	8.62351	1.04937	0.284687	*	0.037206
NFA_RS07390	414	48.8662	51.5789	0.0779427	0.940992	*	0.775863
NFA_RS24600	192	1.27011	1.17205	-0.11593	0.947887	*	0.789134
NFA_RS20020	210	0.810124	0.54925	-0.56068	0.527941	*	0.139085
NFA_RS07610	609	12.449	12.0639	-0.0453227	0.983104	*	0.918721
NFA_RS25070	531	35.465	25.9148	-0.452619	0.585696	*	0.178794
NFA_RS19815	219	0.241812	0.214011	-0.176197	0.821207	*	0.450295
NFA_RS11560	621	0.225116	0.251204	0.15819	0.84581	*	0.514406
NFA_RS03850	1044	6.77809	6.23729	-0.119959	0.953581	*	0.80919
NFA_RS02690	1650	99.1324	64.5392	-0.619181	0.191088	*	0.0182133
NFA_RS00930	1785	459.139	511.044	0.154516	0.731411	*	0.325114
NFA_RS19210	1071	69.2975	82.5303	0.25212	0.704001	*	0.290656
NFA_RS03615	1638	1366.8	1119.63	-0.287782	0.4818	*	0.108852
NFA_RS29020	699	244.655	123.223	-0.989477	2.39e-05	*	2.65e-07
NFA_RS09000	927	168.958	155.239	-0.122171	0.854495	*	0.530514
NFA_RS15840	195	15.3758	10.498	-0.550545	0.60269	*	0.198937
NFA_RS24885	1512	153.612	231.84	0.593838	0.0426987	*	0.00188246
NFA_RS19220	1164	129.184	137.753	0.0926521	0.888346	*	0.632678
NFA_RS14430	480	4.41601	3.40702	-0.374234	0.832111	*	0.472352
NFA_RS08825	843	37.0053	44.9104	0.279316	0.757627	*	0.356625
NFA_RS03665	987	43.0939	44.5466	0.0478314	0.970521	*	0.875843
NFA_RS07645	330	3.19208	4.82675	0.596556	0.664717	*	0.252776
NFA_RS08330	801	35.6556	44.9935	0.335588	0.70827	*	0.29472
NFA_RS16900	1281	7.10593	9.81465	0.465914	0.735032	*	0.328503
NFA_RS31350	198	0.464587	0.467556	0.00918764	0.991666	*	0.977081
NFA_RS24095	672	157.923	165.662	0.0690193	0.920038	*	0.707367
NFA_RS11715	438	4.44774	3.61216	-0.300211	0.869978	*	0.564872
NFA_RS24765	1395	84.8382	101.043	0.252183	0.71722	*	0.303553
NFA_RS17280	426	72.9172	58.8425	-0.3094	0.685158	*	0.274485
NFA_RS18385	2397	857.328	696.339	-0.300058	0.252239	*	0.0301344
NFA_RS21115	2493	103.16	153.285	0.571334	0.195245	*	0.0189102
NFA_RS15095	1446	27.2538	14.864	-0.874636	0.205454	*	0.0206022
NFA_RS08585	672	250.048	245.311	-0.0275905	0.968512	*	0.868886
NFA_RS13040	855	32.3009	39.2546	0.281287	0.764275	*	0.365634
NFA_RS06655	522	48.8898	29.6241	-0.72276	0.184773	*	0.0168992
NFA_RS07345	1572	0.906965	1.19571	0.398754	0.750865	*	0.349045
NFA_RS07580	1299	16.7614	16.1218	-0.0561291	0.977013	*	0.892386
NFA_RS26295	567	105.398	104.764	-0.00871056	0.990804	*	0.969221
NFA_RS22255	588	0.710385	0.709048	-0.00271779	0.996771	*	0.994359
NFA_RS22380	957	25.7668	30.8381	0.2592	0.83185	*	0.470355
NFA_RS00915	981	852.276	719.183	-0.244962	0.435912	*	0.0893391
NFA_RS02070	795	156.081	176.779	0.179651	0.729525	*	0.324149
NFA_RS02420	1056	13.7678	16.171	0.232108	0.872826	*	0.571174
NFA_RS14605	882	6.41996	3.441	-0.899737	0.419674	*	0.0817296
NFA_RS25940	1290	3570.6	4002.28	0.164656	0.682814	*	0.27207
NFA_RS14175	297	32.3785	22.8987	-0.499769	0.558403	*	0.158899
NFA_RS27615	624	282.045	279.859	-0.011225	0.987551	*	0.947771
NFA_RS14810	1191	0.574576	0.618273	0.105748	0.943292	*	0.778901
NFA_RS28625	666	31.3008	24.9364	-0.327945	0.815302	*	0.437675
NFA_RS17690	1332	19.2993	29.5768	0.615917	0.472771	*	0.104866
NFA_RS13280	837	9.47173	8.02972	-0.238278	0.884195	*	0.617396
NFA_RS17535	345	0.415147	0.387985	-0.0976205	0.932715	*	0.745011
NFA_RS20110	204	0.17739	0.16119	-0.138164	0.844157	*	0.508925
NFA_RS24870	1515	8.93952	9.79475	0.131812	0.947337	*	0.786932
NFA_RS29070	330	2.68928	1.53854	-0.805656	0.4818	*	0.108671
NFA_RS23605	288	20.171	28.3334	0.490221	0.5877	*	0.18076
NFA_RS06250	1179	700.592	1260.64	0.847507	0.000157476	*	2.34e-06
NFA_RS30555	399	26.7363	14.807	-0.852527	0.252239	*	0.0300634
NFA_RS14195	558	3.60582	2.83383	-0.347571	0.844157	*	0.504827
NFA_RS26280	1299	524.86	663.957	0.339156	0.171986	*	0.0150843
NFA_RS26305	591	483.998	642.925	0.409649	0.112503	*	0.00826655
NFA_RS18665	1065	675.973	685.343	0.0198596	0.979335	*	0.901612
NFA_RS01130	411	48.3289	53.8158	0.155144	0.879497	*	0.591934
NFA_RS30775	171	26.6461	19.7465	-0.432334	0.66314	*	0.2512
NFA_RS04440	336	25.1505	18.1826	-0.468028	0.643432	*	0.233237
NFA_RS19500	309	5.1092	2.71067	-0.914447	0.413316	*	0.079457
NFA_RS09980	1098	667.473	571.464	-0.224047	0.514496	*	0.129933
NFA_RS26745	774	54.6814	56.9655	0.0590394	0.960692	*	0.832987
NFA_RS22875	1485	2185.11	1918.44	-0.187774	0.630128	*	0.2217
NFA_RS14905	1584	233.436	221.249	-0.077358	0.935934	*	0.760851
NFA_RS14780	585	13.6842	12.4319	-0.138462	0.935871	*	0.755148
NFA_RS04835	1098	278.655	335.346	0.26717	0.466022	*	0.102135
NFA_RS31340	264	2.85788	1.89512	-0.592656	0.6592	*	0.246879
NFA_RS25775	1074	119.43	153.718	0.364124	0.366062	*	0.0610103
NFA_RS13885	1155	120.318	48.4882	-1.31114	1.26e-05	Down	1.22e-07
NFA_RS12890	657	29.0642	20.9238	-0.474103	0.584622	*	0.1773
NFA_RS10700	300	2.9717	2.28807	-0.377158	0.826772	*	0.460333
NFA_RS06760	1392	6390.35	6252.19	-0.0315339	0.95774	*	0.823474
NFA_RS14745	807	8.7892	11.9005	0.437219	0.746879	*	0.342356
NFA_RS02515	1173	11.8693	12.4671	0.0708969	0.968734	*	0.870088
NFA_RS26515	1380	78.1199	96.6061	0.306424	0.644869	*	0.234974
NFA_RS10060	822	297.43	339.619	0.191366	0.622428	*	0.21318
NFA_RS02640	420	12.2387	11.0148	-0.152005	0.930647	*	0.734248
NFA_RS04400	1398	337.903	408.209	0.272699	0.409744	*	0.0777126
NFA_RS15055	783	5.39398	4.30577	-0.32508	0.855719	*	0.531746
NFA_RS12260	1791	61.093	63.4607	0.0548552	0.961531	*	0.835296
NFA_RS15760	399	59.4264	53.6657	-0.147105	0.88413	*	0.611627
NFA_RS15700	396	18.8842	13.4262	-0.492135	0.6517	*	0.24112
NFA_RS30260	1107	359.214	593.242	0.72378	0.359924	*	0.0591969
NFA_RS14370	198	1.07186	0.772398	-0.472707	0.664717	*	0.253587
NFA_RS26120	705	238.691	323.538	0.43879	0.109673	*	0.00794482
NFA_RS14320	918	15.4342	39.6857	1.36249	0.0298973	Up	0.00118581
NFA_RS09155	1284	82.9352	65.1227	-0.348824	0.534966	*	0.14387
NFA_RS10335	1140	30.2435	28.4272	-0.0893544	0.948896	*	0.793444
NFA_RS10325	303	0.342292	0.412029	0.267519	0.778914	*	0.382702
NFA_RS19510	792	16.9535	12.15	-0.480624	0.6592	*	0.246835
NFA_RS11430	384	3.32664	3.65701	0.136597	0.948896	*	0.793452
NFA_RS11045	639	128.656	119.439	-0.107235	0.88413	*	0.611446
NFA_RS19945	315	1.11181	1.7001	0.612712	0.595281	*	0.189753
NFA_RS15275	1215	11.7707	10.9701	-0.101622	0.958842	*	0.828046
NFA_RS15040	1518	371.418	284.209	-0.386089	0.173957	*	0.0155491
NFA_RS09710	1032	249.137	234.575	-0.0868894	0.907374	*	0.673409
NFA_RS05975	1092	69.6579	73.453	0.0765342	0.935563	*	0.752497
NFA_RS20560	693	8.10078	6.45176	-0.328368	0.844157	*	0.505787
NFA_RS08655	1128	92.2865	125.166	0.439651	0.348153	*	0.0545945
NFA_RS28050	312	8.0021	7.29914	-0.132652	0.948461	*	0.790876
NFA_RS15725	636	122.081	153.966	0.334777	0.615024	*	0.20694
NFA_RS14955	1497	99.0007	70.1301	-0.497405	0.283786	*	0.0369339
NFA_RS07930	312	27.4648	24.1076	-0.188096	0.88104	*	0.598641
NFA_RS18565	1179	23.307	30.9582	0.409562	0.657033	*	0.245011
NFA_RS18275	1005	79.3697	125.968	0.666392	0.0479605	*	0.0022937
NFA_RS16220	522	12.2473	9.34535	-0.390141	0.786026	*	0.39756
NFA_RS18010	924	143.233	189.333	0.402567	0.284691	*	0.0373054
NFA_RS10690	519	42.2833	58.5415	0.46937	0.492946	*	0.115737
NFA_RS21585	1128	201.999	219.579	0.120395	0.847704	*	0.519409
NFA_RS15985	675	67.9379	66.1151	-0.0392363	0.970521	*	0.874665
NFA_RS19675	270	0.799275	0.835772	0.0644166	0.969662	*	0.871925
NFA_RS08345	675	10.6193	15.582	0.55319	0.608468	*	0.202248
NFA_RS05965	1593	157.506	135.697	-0.215018	0.685158	*	0.274908
NFA_RS19920	279	0.803463	1.14381	0.509549	0.595408	*	0.190337
NFA_RS11695	984	79.3331	82.4467	0.0555381	0.95773	*	0.822449
NFA_RS02425	1029	17.5867	15.2353	-0.20706	0.88413	*	0.615121
NFA_RS03990	276	2.26479	1.68085	-0.430188	0.783497	*	0.388897
NFA_RS09345	186	1.96977	2.33663	0.246409	0.884195	*	0.618436
NFA_RS12160	1098	8.55603	8.65957	0.0173545	0.990804	*	0.971702
NFA_RS00945	1020	936.15	953.229	0.0260843	0.964852	*	0.849149
NFA_RS30510	512	1.27371	1.1608	-0.133926	0.937146	*	0.76477
NFA_RS30400	159	0.445353	0.564425	0.341832	0.722859	*	0.312189
NFA_RS29655	399	2.45483	1.55257	-0.660964	0.584622	*	0.177169
NFA_RS15145	480	70.4024	76.8417	0.126264	0.88104	*	0.598511
NFA_RS13060	876	13.9627	10.3194	-0.436218	0.745042	*	0.339564
NFA_RS07255	741	62.9735	87.0121	0.46647	0.381753	*	0.0681655
NFA_RS17905	786	1293.92	1474.28	0.188261	0.52125	*	0.133827
NFA_RS09950	1227	75.7952	99.4013	0.391159	0.483021	*	0.109481
NFA_RS06460	1437	8.10698	10.0597	0.311348	0.844157	*	0.508758
NFA_RS26430	639	72.8734	75.8999	0.0587063	0.953018	*	0.805619
NFA_RS25415	438	42.7151	47.757	0.160969	0.88104	*	0.598223
NFA_RS24810	357	19.2093	13.1755	-0.54394	0.580419	*	0.173203
NFA_RS12435	1392	80.8356	69.6078	-0.215743	0.759714	*	0.359568
NFA_RS08315	966	178.744	176.107	-0.0214444	0.980827	*	0.910444
NFA_RS24140	447	154.444	135.148	-0.192545	0.723487	*	0.31263
NFA_RS17970	1245	1022	762.711	-0.422193	0.0819476	*	0.00508212
NFA_RS16645	489	27.7403	27.2755	-0.0243756	0.986471	*	0.941998
NFA_RS20425	825	2.83555	2.9457	0.0549815	0.982135	*	0.915811
NFA_RS04500	1044	208.946	266.055	0.348593	0.444662	*	0.0946368
NFA_RS12135	513	76.874	63.2877	-0.280571	0.680801	*	0.268745
NFA_RS17940	2022	354.499	368.272	0.0549918	0.925987	*	0.723233
NFA_RS14490	732	21.0759	15.9056	-0.406059	0.712221	*	0.299847
NFA_RS01775	720	215.548	274.731	0.350014	0.309196	*	0.0445449
NFA_RS22410	810	6.0603	5.94926	-0.0266801	0.990804	*	0.957696
NFA_RS24405	444	163.866	130.658	-0.32672	0.487111	*	0.11168
NFA_RS05735	1509	164.85	169.908	0.0436031	0.95773	*	0.822332
NFA_RS19925	438	1.20435	0.977386	-0.301253	0.826772	*	0.459369
NFA_RS20685	1332	271.792	234.904	-0.210435	0.783234	*	0.387339
NFA_RS06270	762	2.9345	2.32913	-0.333323	0.8478	*	0.519615
NFA_RS26565	615	2.45775	2.87308	0.225259	0.901618	*	0.661872
NFA_RS22355	1671	74.1155	61.1113	-0.278336	0.682814	*	0.272243
NFA_RS04085	315	30.1206	33.3287	0.146013	0.912288	*	0.682654
NFA_RS25615	465	52.661	54.3519	0.0455966	0.967926	*	0.864612
NFA_RS13815	906	123.746	130.432	0.0759169	0.928102	*	0.727206
NFA_RS01645	339	29.3103	28.7116	-0.0297714	0.984848	*	0.927864
NFA_RS08660	981	12.0908	14.9552	0.306736	0.834044	*	0.477676
NFA_RS02180	624	592.552	694.073	0.228145	0.494398	*	0.116419
NFA_RS06720	1047	158.971	145.34	-0.129331	0.866669	*	0.558337
NFA_RS23260	957	252.649	223.519	-0.176734	0.72111	*	0.309309
NFA_RS02790	243	155.633	131.983	-0.237804	0.617897	*	0.209491
NFA_RS11950	828	73.744	98.9018	0.42347	0.368678	*	0.0630552
NFA_RS14560	276	12.0979	7.657	-0.659902	0.553715	*	0.156295
NFA_RS13825	3444	378.165	244.682	-0.628106	0.00879048	*	0.000249359
NFA_RS07705	1932	60.5077	51.3047	-0.238026	0.790034	*	0.402393
NFA_RS08495	396	13.5952	11.8195	-0.201926	0.892614	*	0.648152
NFA_RS29165	411	16.0383	13.4396	-0.255027	0.85961	*	0.538297
NFA_RS04015	399	3223.57	2876.4	-0.164396	0.667804	*	0.257123
NFA_RS08335	387	2.31031	3.70441	0.681156	0.594941	*	0.188894
NFA_RS01375	936	75.7235	75.127	-0.0114093	0.990804	*	0.962929
NFA_RS14840	1011	0.655696	0.477286	-0.458174	0.597384	*	0.192488
NFA_RS29205	396	7.375	7.07158	-0.0606104	0.979335	*	0.904775
NFA_RS12985	1416	1.92458	2.0776	0.110379	0.958842	*	0.826682
NFA_RS11625	345	15.9842	11.7889	-0.439217	0.719781	*	0.307526
NFA_RS06895	1335	48.8912	45.0096	-0.119341	0.914648	*	0.696265
NFA_RS31190	204	0.761375	1.21154	0.670163	0.503697	*	0.120391
NFA_RS07130	258	9.47718	7.4042	-0.356115	0.821651	*	0.452909
NFA_RS18170	573	69.589	44.3139	-0.651101	0.248041	*	0.0290947
NFA_RS28095	3813	1710.71	1817.87	0.087649	0.838429	*	0.482914
NFA_RS07145	807	354.418	256.692	-0.465415	0.196875	*	0.0192153
NFA_RS30005	1767	47.3337	72.4733	0.614581	0.241241	*	0.0273607
NFA_RS31330	549	89.7836	36.0153	-1.31784	9.07e-05	Down	1.24e-06
NFA_RS17510	1347	24.5178	24.8767	0.0209669	0.990582	*	0.954959
NFA_RS10745	825	35.6841	55.6452	0.640975	0.241876	*	0.0275164
NFA_RS03375	717	27.4925	53.4782	0.959911	0.0612674	*	0.00320955
NFA_RS02500	894	41.3176	64.6973	0.646949	0.233393	*	0.0257846
NFA_RS23780	699	890.208	814.103	-0.128932	0.800037	*	0.416617
NFA_RS17610	1017	2.27372	1.67061	-0.444684	0.773798	*	0.377317
NFA_RS18830	1077	531.476	533.599	0.00574929	0.990804	*	0.968507
NFA_RS21100	1311	98.9886	106.315	0.103009	0.898071	*	0.656163
NFA_RS24385	1818	494.066	494.83	0.00222734	0.995503	*	0.988376
NFA_RS21675	1074	23.3818	37.8971	0.696705	0.311468	*	0.0456648
NFA_RS30585	618	121.972	75.5108	-0.691798	0.113333	*	0.00837142
NFA_RS21835	1533	699.155	389.517	-0.843925	8.81e-05	*	1.19e-06
NFA_RS25350	822	1760.37	1691.65	-0.0574475	0.907374	*	0.672532
NFA_RS20225	654	253.078	253.364	0.00162754	0.996399	*	0.992153
NFA_RS23415	384	29.4254	30.7452	0.0633005	0.966009	*	0.851661
NFA_RS28545	1050	102.941	77.9863	-0.400526	0.463961	*	0.101311
NFA_RS18230	513	46.9233	34.5055	-0.443478	0.588352	*	0.18147
NFA_RS20610	2415	2029.5	1986.26	-0.031074	0.956933	*	0.819073
NFA_RS16415	1248	67.2856	61.3845	-0.132425	0.88413	*	0.613957
NFA_RS25485	273	15.3962	16.97	0.140416	0.931038	*	0.738558
NFA_RS19255	525	61.5739	83.3528	0.436912	0.484272	*	0.110284
NFA_RS06170	2286	34.1237	25.689	-0.409621	0.625261	*	0.217069
NFA_RS10825	315	4.44053	4.31595	-0.041056	0.985674	*	0.936922
NFA_RS20635	696	276.925	359.163	0.375142	0.215039	*	0.0227902
NFA_RS31345	314	133.734	61.1286	-1.12945	1.92e-05	Down	2.02e-07
NFA_RS03690	702	115.892	125.901	0.119502	0.873224	*	0.572722
NFA_RS27660	963	82.0827	116.576	0.506116	0.244331	*	0.0281758
NFA_RS22130	474	35.2543	36.7965	0.0617693	0.964196	*	0.84142
NFA_RS12745	3339	114.32	135.728	0.247633	0.694856	*	0.284576
NFA_RS03600	204	0.118142	0.125267	0.0844798	0.889663	*	0.642022
NFA_RS14550	771	11.7099	14.3056	0.288849	0.844157	*	0.507718
NFA_RS11770	831	9.37186	5.77148	-0.699394	0.550967	*	0.154412
NFA_RS08960	1494	29.2419	34.3543	0.232455	0.844157	*	0.500879
NFA_RS22755	1587	147.147	136.412	-0.109288	0.875465	*	0.583322
NFA_RS08255	765	44.7221	43.3191	-0.0459846	0.970521	*	0.873546
NFA_RS21255	786	1195.55	1425.01	0.253302	0.366719	*	0.0620244
NFA_RS27285	1086	188.021	207.777	0.14414	0.819824	*	0.445592
NFA_RS15740	744	20.9355	24.6933	0.238166	0.853303	*	0.528855
NFA_RS26315	894	118.573	148.117	0.320968	0.509979	*	0.123481
NFA_RS23135	486	393.435	419.456	0.0923957	0.866669	*	0.55877
NFA_RS15130	2265	12.2339	16.3061	0.414525	0.732112	*	0.325805
NFA_RS09140	2121	469.368	464.31	-0.0156303	0.983583	*	0.922961
NFA_RS27890	2412	81.453	95.463	0.228975	0.764275	*	0.365431
NFA_RS10000	612	180.779	161.235	-0.165059	0.783729	*	0.390366
NFA_RS28940	1692	37.745	28.6139	-0.399569	0.624013	*	0.215448
NFA_RS17480	609	14.3017	11.1622	-0.357565	0.798031	*	0.413086
NFA_RS27440	705	35.7708	41.1079	0.200633	0.863581	*	0.550573
NFA_RS26700	1044	122.049	167.404	0.455875	0.224997	*	0.0243513
NFA_RS08685	1107	188.725	213.496	0.177923	0.786026	*	0.394345
NFA_RS26010	330	2.98597	2.62204	-0.187511	0.922977	*	0.716393
NFA_RS01145	714	30.6801	26.0917	-0.233711	0.844157	*	0.499387
NFA_RS28365	1965	191.351	186.469	-0.0372835	0.964196	*	0.840947
NFA_RS06125	1020	35.9533	26.8002	-0.423876	0.623859	*	0.214364
NFA_RS04530	294	8.16319	12.1685	0.575948	0.625687	*	0.219161
NFA_RS19670	222	2.0878	1.80102	-0.213171	0.904613	*	0.667355
NFA_RS21560	1611	9.0597	8.48682	-0.0942381	0.964196	*	0.841177
NFA_RS18650	444	115.073	104.778	-0.135204	0.862555	*	0.544615
NFA_RS21825	1536	67.2661	59.1327	-0.185924	0.861762	*	0.541888
NFA_RS22465	837	5.06076	6.96455	0.460678	0.759714	*	0.360024
NFA_RS06690	516	105.092	98.6993	-0.0905384	0.913353	*	0.689505
NFA_RS02365	864	78.0408	72.2646	-0.11094	0.889626	*	0.636489
NFA_RS28960	288	0.225116	0.251204	0.15819	0.84581	*	0.514406
NFA_RS08705	1080	3694.6	3378.15	-0.129187	0.783234	*	0.387552
NFA_RS23435	1215	207.199	219.684	0.0844086	0.892614	*	0.647675
NFA_RS16385	234	1.37807	0.775707	-0.829067	0.350637	*	0.0560752
NFA_RS13175	663	4.51251	3.72047	-0.278445	0.880563	*	0.593467
NFA_RS30290	747	53.0365	63.3136	0.255529	0.741858	*	0.335698
NFA_RS30605	1266	266.887	321.893	0.270349	0.666802	*	0.256507
NFA_RS05350	1071	498.549	658.24	0.400878	0.113665	*	0.00843054
NFA_RS21980	399	4.40963	3.95078	-0.158518	0.935934	*	0.760373
NFA_RS17315	660	50.7005	46.8101	-0.115179	0.913353	*	0.68964
NFA_RS10880	1098	15.7328	15.2859	-0.0415736	0.983434	*	0.920681
NFA_RS25500	1134	333.327	332.195	-0.00490729	0.990804	*	0.974728
NFA_RS24675	237	3.59652	7.81138	1.11898	0.249867	*	0.029635
NFA_RS07760	435	1.57553	2.44652	0.634889	0.611682	*	0.204529
NFA_RS27755	975	28.2323	35.8346	0.344007	0.701584	*	0.289267
NFA_RS07815	666	0.793041	1.01279	0.35287	0.792069	*	0.404468
NFA_RS27415	390	32.3283	48.6145	0.58859	0.363994	*	0.0604707
NFA_RS25045	864	4.25275	5.08972	0.25919	0.88413	*	0.615679
NFA_RS16260	912	37.2766	29.1975	-0.352429	0.701209	*	0.288533
NFA_RS30950	345	4.37051	3.10069	-0.495213	0.746879	*	0.342491
NFA_RS26575	564	78.3658	73.4117	-0.0942146	0.913353	*	0.686842
NFA_RS01940	468	47.0603	44.1963	-0.0905825	0.937146	*	0.764278
NFA_RS02835	1422	1244.88	1414.79	0.184583	0.534966	*	0.144383
NFA_RS15215	606	1.86399	2.77449	0.573825	0.664717	*	0.253571
NFA_RS16935	927	4.18059	4.57229	0.129211	0.952707	*	0.803147
NFA_RS08265	405	26.0969	16.1168	-0.695308	0.378589	*	0.0672909
NFA_RS01850	2391	111.708	120.205	0.10577	0.893071	*	0.649006
NFA_RS28210	504	44.2984	27.0774	-0.710167	0.299137	*	0.0407538
NFA_RS16010	1686	1642.69	1001.74	-0.713543	0.000141952	*	2.09e-06
NFA_RS09745	336	40.8606	53.2864	0.383058	0.60582	*	0.201123
NFA_RS11870	516	6.50656	7.42166	0.189847	0.916255	*	0.699093
NFA_RS30935	399	0.424506	0.533383	0.329387	0.728836	*	0.322961
NFA_RS00560	660	191.761	237.31	0.307464	0.477995	*	0.106702
NFA_RS04385	1320	94.0933	99.4165	0.0793927	0.926433	*	0.724307
NFA_RS19855	360	1.94907	2.0717	0.0880288	0.966717	*	0.855669
NFA_RS13955	528	57.6999	46.3527	-0.315915	0.643432	*	0.232911
NFA_RS11195	1029	359.767	253.679	-0.504059	0.232322	*	0.025523
NFA_RS28465	2271	684.182	475.202	-0.525839	0.0164507	*	0.000565991
NFA_RS04305	1647	695.254	593.283	-0.228818	0.477995	*	0.106632
NFA_RS26775	525	136.157	142.067	0.0613052	0.945354	*	0.783852
NFA_RS14280	951	205.04	549.218	1.42147	8.17e-11	Up	3.95e-13
NFA_RS18785	483	324.496	304.854	-0.0900821	0.912367	*	0.683959
NFA_RS07805	294	0.507582	0.550727	0.117697	0.931038	*	0.738592
NFA_RS10960	330	38.9558	35.1127	-0.149842	0.888346	*	0.633377
NFA_RS05005	924	238.488	329.8	0.467671	0.0812682	*	0.00491768
NFA_RS26950	774	17.1665	12.3421	-0.476013	0.664339	*	0.251915
NFA_RS11550	543	10.5073	10.3639	-0.0198196	0.990804	*	0.965052
NFA_RS03240	189	55.5481	40.3543	-0.461015	0.478273	*	0.106917
NFA_RS22270	1407	86.9327	78.1188	-0.154231	0.859206	*	0.536807
NFA_RS19665	279	6.88655	5.86224	-0.23233	0.892148	*	0.646283
NFA_RS09325	531	24.8947	33.1706	0.414062	0.621227	*	0.212256
NFA_RS06500	231	1.07986	1.13699	0.0743737	0.967926	*	0.864944
NFA_RS23535	690	17.5197	13.5354	-0.372238	0.783419	*	0.388197
NFA_RS07845	321	12.0028	7.4341	-0.691143	0.525254	*	0.136725
NFA_RS24530	468	11.4681	16.3429	0.511039	0.631427	*	0.223794
NFA_RS11420	789	12.3883	11.002	-0.171215	0.917152	*	0.702082
NFA_RS05360	666	492.817	550.127	0.158713	0.682814	*	0.272502
NFA_RS19765	567	7.07179	7.091	0.00391346	0.996657	*	0.993775
NFA_RS15860	396	46.9194	53.7778	0.196828	0.863581	*	0.549099
NFA_RS08925	843	121.974	108.505	-0.168812	0.833274	*	0.475314
NFA_RS30525	1209	0.618182	0.523529	-0.239762	0.844157	*	0.500303
NFA_RS25930	2304	584.603	640.355	0.131416	0.744456	*	0.338764
NFA_RS24960	609	3.68428	4.69631	0.350146	0.844157	*	0.500643
NFA_RS18900	2499	782.429	884.688	0.177208	0.60269	*	0.198199
NFA_RS09600	453	98.5915	96.3011	-0.0339103	0.97236	*	0.880786
NFA_RS21620	1005	12.0526	16.3117	0.436561	0.722087	*	0.311481
NFA_RS18600	696	2.53334	4.14391	0.70995	0.577918	*	0.172256
NFA_RS14445	417	2.5756	3.0837	0.259754	0.88413	*	0.615457
NFA_RS31300	435	12.4879	22.708	0.862672	0.270512	*	0.0339543
NFA_RS17130	852	343.329	367.963	0.099967	0.875586	*	0.583828
NFA_RS06390	963	13.1902	7.46096	-0.822032	0.41059	*	0.0783666
NFA_RS09805	450	9.01153	7.57217	-0.251066	0.88104	*	0.599393
NFA_RS26985	1392	12.1429	12.2672	0.0146916	0.990804	*	0.974344
NFA_RS17630	678	1.02192	1.93143	0.918378	0.333318	*	0.0508456
NFA_RS26580	1011	454.479	356.723	-0.349408	0.262855	*	0.0321752
NFA_RS26310	972	101.888	152.058	0.577644	0.208702	*	0.0214984
NFA_RS19015	285	5.88179	4.37299	-0.427635	0.795389	*	0.407674
NFA_RS15370	1428	3.98845	5.54312	0.474871	0.757627	*	0.356772
NFA_RS03115	636	121.577	115.375	-0.0755364	0.922977	*	0.71512
NFA_RS18250	318	68.0552	50.5693	-0.428444	0.493316	*	0.115909
NFA_RS22910	1359	92.9462	124.037	0.416298	0.437919	*	0.0905818
NFA_RS18860	312	16.6049	9.02431	-0.879723	0.297428	*	0.0404181
NFA_RS10610	1353	13.1082	15.0378	0.19813	0.889943	*	0.642685
NFA_RS11305	372	0.301364	0.292671	-0.0422269	0.971174	*	0.877146
NFA_RS06605	918	75.2959	89.917	0.256022	0.772815	*	0.374569
NFA_RS15175	1743	54.8705	65.2204	0.249291	0.801176	*	0.418359
NFA_RS27765	4389	22.5931	34.1743	0.597029	0.407719	*	0.0769055
NFA_RS26675	675	156.337	192.474	0.300006	0.512767	*	0.125543
NFA_RS18805	1728	46.742	59.6178	0.351023	0.599929	*	0.194894
NFA_RS20165	1683	946.791	985.79	0.0582348	0.907374	*	0.673458
NFA_RS06015	543	13.9739	22.3323	0.676397	0.471061	*	0.104164
NFA_RS28375	1578	47.3569	30.5227	-0.633693	0.309196	*	0.0449844
NFA_RS19875	816	3.445	2.33854	-0.558895	0.691845	*	0.282288
NFA_RS00330	294	1.04574	0.924217	-0.178217	0.910359	*	0.678677
NFA_RS24620	687	242.787	346.172	0.5118	0.160956	*	0.0132873
NFA_RS09350	348	123.785	89.8221	-0.462691	0.290671	*	0.0389471
NFA_RS20275	1128	46.1682	41.1159	-0.167203	0.872826	*	0.571321
NFA_RS02910	1734	361.858	399.532	0.142887	0.737164	*	0.332003
NFA_RS08565	780	12.0549	9.13205	-0.400609	0.786026	*	0.394888
NFA_RS14565	1110	156.739	142.491	-0.137494	0.8494	*	0.523554
NFA_RS10310	1101	2.12552	2.71885	0.355179	0.840495	*	0.489175
NFA_RS26525	2175	68.5942	80.3496	0.228205	0.740779	*	0.334556
NFA_RS02685	783	34.416	18.6486	-0.884013	0.139422	*	0.0107748
NFA_RS24220	645	31.4795	34.4902	0.131778	0.916676	*	0.70082
NFA_RS16115	204	1.23805	1.36595	0.141838	0.935878	*	0.757432
NFA_RS23620	360	48.6374	37.9266	-0.358855	0.623859	*	0.214627
NFA_RS07795	933	1.9251	1.59781	-0.26884	0.875465	*	0.581886
NFA_RS03070	1143	560.277	647.544	0.208837	0.589659	*	0.183469
NFA_RS19180	588	24.4438	35.7167	0.547129	0.516093	*	0.131343
NFA_RS14345	957	25.9838	27.8466	0.0998894	0.943292	*	0.778635
NFA_RS29285	297	12.6153	8.76843	-0.524788	0.66846	*	0.257909
NFA_RS12585	1389	250.751	360.167	0.522409	0.0347882	*	0.00146154
NFA_RS06240	666	260.469	237.863	-0.130982	0.819824	*	0.445373
NFA_RS05930	510	37.8731	24.4061	-0.633931	0.435585	*	0.0886382
NFA_RS01485	1446	588.971	548.923	-0.101593	0.84581	*	0.513913
NFA_RS09890	1149	5.40224	7.31797	0.437887	0.783285	*	0.387809
NFA_RS29280	423	16.2407	12.1516	-0.41847	0.728571	*	0.322533
NFA_RS09485	777	24.867	17.831	-0.479848	0.63031	*	0.221935
NFA_RS01750	792	758.301	857.439	0.177264	0.593645	*	0.188131
NFA_RS02160	198	34.8197	27.4671	-0.342198	0.724756	*	0.315524
NFA_RS10395	183	0.435692	0.549992	0.336102	0.726471	*	0.317108
NFA_RS08095	1131	84.576	54.0949	-0.644757	0.199435	*	0.0197573
NFA_RS19065	1272	6.51284	6.35702	-0.0349366	0.986905	*	0.944705
NFA_RS00890	1230	3226.28	3384.52	0.0690804	0.888346	*	0.632178
NFA_RS06920	897	106.674	105.33	-0.018295	0.986905	*	0.946296
NFA_RS31010	765	130.654	160.141	0.293596	0.529224	*	0.140541
NFA_RS23540	654	32.926	27.0566	-0.283249	0.793505	*	0.406361
NFA_RS14150	330	1.88154	2.07413	0.140586	0.943818	*	0.779498
NFA_RS05135	315	240.88	204.092	-0.239094	0.654815	*	0.243133
NFA_RS20155	957	493.062	418.359	-0.237027	0.583348	*	0.175085
NFA_RS05715	723	54.6147	64.5719	0.241616	0.790794	*	0.403463
NFA_RS10865	309	1.04513	0.928778	-0.170273	0.913353	*	0.692267
NFA_RS27540	1302	2500.14	1793.75	-0.479035	0.0848141	*	0.00544019
NFA_RS16065	1458	26.256	5.23853	-2.32541	5.05e-05	Down	6.03e-07
NFA_RS00855	978	191.019	210.81	0.142227	0.844157	*	0.50244
NFA_RS25880	651	144.302	177.865	0.301692	0.509979	*	0.123226
NFA_RS17600	813	96.5224	95.1727	-0.0203166	0.98427	*	0.926242
NFA_RS11800	1374	688.432	716.606	0.0578649	0.898143	*	0.657388
NFA_RS30460	591	230.756	173.779	-0.409114	0.207493	*	0.0209276
NFA_RS08695	612	3205.23	2838.32	-0.175393	0.625687	*	0.21827
NFA_RS11210	1500	1654.95	1425.61	-0.215211	0.647955	*	0.237994
NFA_RS14155	756	15.9616	11.7913	-0.436891	0.717645	*	0.304612
NFA_RS08280	690	133.315	132.569	-0.00810132	0.990804	*	0.967823
NFA_RS18410	1716	677.081	706.05	0.0604427	0.891178	*	0.645252
NFA_RS04695	1233	11.841	12.9888	0.133477	0.935934	*	0.75974
NFA_RS17665	1422	17.2792	21.196	0.294755	0.83185	*	0.471229
NFA_RS07220	429	6.06292	5.56651	-0.123241	0.954189	*	0.81083
NFA_RS07435	351	10.4173	11.4928	0.14175	0.935677	*	0.753847
NFA_RS01465	1215	1018.62	1277.88	0.327139	0.123708	*	0.00934652
NFA_RS24725	462	86.3811	102.829	0.25146	0.708014	*	0.293537
NFA_RS02380	588	14.0021	9.83229	-0.510044	0.660366	*	0.249121
NFA_RS29040	921	371.661	127.678	-1.54147	2.99e-16	Down	1.14e-18
NFA_RS25970	1200	4.93673	4.89075	-0.0134999	0.992156	*	0.979128
NFA_RS24040	333	1.70897	2.83449	0.729958	0.541065	*	0.148603
NFA_RS02665	1038	3.10715	4.17481	0.426116	0.799137	*	0.413799
NFA_RS03200	645	20.0002	29.0286	0.537463	0.522271	*	0.134402
NFA_RS21555	744	1.48541	1.7003	0.194927	0.913353	*	0.68802
NFA_RS16005	276	10.6342	10.2892	-0.0475881	0.982135	*	0.915678
NFA_RS07750	441	2.58603	2.42788	-0.0910432	0.966717	*	0.856092
NFA_RS23745	201	3.39628	3.48384	0.0367195	0.986744	*	0.943753
NFA_RS26370	654	54.1982	64.1004	0.242089	0.753882	*	0.352176
NFA_RS09665	1089	675.768	684.423	0.0183616	0.979335	*	0.900608
NFA_RS02755	1422	56.2959	49.1041	-0.197185	0.835722	*	0.479991
NFA_RS02415	477	4.19871	9.52361	1.18156	0.198322	*	0.0195619
NFA_RS01295	1170	3.84831	2.75977	-0.479673	0.758199	*	0.357377
NFA_RS03725	693	4102.69	4072.65	-0.0106006	0.985674	*	0.936754
NFA_RS05825	1686	366.536	314.805	-0.219499	0.591059	*	0.185268
NFA_RS02875	237	75.3197	77.2835	0.0371319	0.970521	*	0.875681
NFA_RS02270	1065	61.8935	54.9458	-0.171779	0.8494	*	0.524096
NFA_RS00580	1959	2766.76	3194.68	0.207477	0.535427	*	0.145117
NFA_RS30485	339	3.98657	3.87259	-0.0418495	0.985649	*	0.93606
NFA_RS06725	474	433.549	422.352	-0.0377487	0.956773	*	0.818154
NFA_RS08295	384	205.999	177.107	-0.218015	0.66846	*	0.257926
NFA_RS24655	222	5.00979	7.73503	0.626657	0.623859	*	0.214887
NFA_RS22845	1293	67.9894	73.1208	0.104971	0.910547	*	0.679837
NFA_RS25635	1068	287.768	375.121	0.382453	0.350181	*	0.0558379
NFA_RS06005	543	35.3097	43.2501	0.292642	0.732669	*	0.32656
NFA_RS25600	225	2.23973	1.93025	-0.214539	0.905293	*	0.669266
NFA_RS20640	525	656.784	723.686	0.139946	0.711873	*	0.297658
NFA_RS30545	1083	277.546	170.355	-0.704177	0.00759928	*	0.000206274
NFA_RS18030	2082	56.8415	76.3967	0.426565	0.509979	*	0.124203
NFA_RS15595	768	32.614	49.1125	0.590598	0.446904	*	0.0953457
NFA_RS10445	426	1.83516	2.02944	0.145176	0.935934	*	0.760512
NFA_RS27650	576	1710.58	1746.32	0.0298308	0.963201	*	0.838102
NFA_RS09920	447	10.6027	12.9756	0.291368	0.849276	*	0.523016
NFA_RS00380	264	77.7448	65.2737	-0.252244	0.719781	*	0.307782
NFA_RS18440	1074	98.8493	114.031	0.206124	0.733191	*	0.327268
NFA_RS06370	438	123.075	83.4201	-0.561072	0.188617	*	0.0177725
NFA_RS14440	999	9.67508	9.15055	-0.0804148	0.968088	*	0.865765
NFA_RS21955	708	32.6905	26.6644	-0.293958	0.764275	*	0.366149
NFA_RS18675	1275	140.235	184.197	0.393408	0.324064	*	0.0488336
NFA_RS08745	1695	734.937	685.331	-0.10082	0.839578	*	0.486653
NFA_RS08955	885	232.091	210.313	-0.142149	0.806348	*	0.425344
NFA_RS08665	1065	103.908	129.54	0.318087	0.525254	*	0.136614
NFA_RS19155	729	281.593	236.505	-0.25174	0.527941	*	0.139916
NFA_RS13770	1041	6.55604	6.98135	0.0906797	0.966618	*	0.854648
NFA_RS00770	1242	496.695	346.532	-0.51937	0.0437067	*	0.00197224
NFA_RS22915	954	322.754	283.388	-0.187656	0.678774	*	0.26531
NFA_RS15805	996	372.217	346.136	-0.104806	0.843012	*	0.494526
NFA_RS14525	624	8.54985	18.2429	1.09337	0.16242	*	0.0136667
NFA_RS29775	513	7.76196	4.50479	-0.784962	0.495652	*	0.117058
NFA_RS02620	1023	213.5	236.595	0.148179	0.783419	*	0.388449
NFA_RS07500	744	1.81104	2.43262	0.425693	0.786026	*	0.394739
NFA_RS08710	1632	5136.55	4286.21	-0.261096	0.472771	*	0.104869
NFA_RS23610	1245	327.791	312.538	-0.0687453	0.917152	*	0.702294
NFA_RS26630	1101	242.05	212.501	-0.187837	0.68668	*	0.276183
NFA_RS13625	483	14.0159	9.01266	-0.637037	0.559964	*	0.160796
NFA_RS11415	354	0.466737	0.470656	0.0120639	0.990804	*	0.97133
NFA_RS03155	1317	142.273	919.413	2.69205	3.84e-60	Up	6.64e-64
NFA_RS25265	3492	14433.7	13846.1	-0.0599612	0.930647	*	0.735829
NFA_RS11720	600	16.1259	15.6465	-0.0435397	0.982135	*	0.914811
NFA_RS04965	2340	770.486	796.736	0.048332	0.922977	*	0.714509
NFA_RS24075	285	10.1041	5.6702	-0.833463	0.443997	*	0.09375
NFA_RS30205	813	45.7386	51.2981	0.165494	0.873224	*	0.572555
NFA_RS29175	372	3.16243	2.69606	-0.230183	0.898891	*	0.658487
NFA_RS28975	1062	0.690149	0.574056	-0.265716	0.830287	*	0.466488
NFA_RS27345	1119	23.0937	33.1977	0.523583	0.512767	*	0.12706
NFA_RS26140	978	33.8716	29.9866	-0.175757	0.881248	*	0.599798
NFA_RS13095	591	61.5187	74.8752	0.283462	0.694627	*	0.284264
NFA_RS16360	633	4.58828	8.32278	0.859112	0.443997	*	0.0939456
NFA_RS23085	753	197.556	164.062	-0.268027	0.512767	*	0.127346
NFA_RS02855	2151	1162	1203.33	0.0504199	0.922977	*	0.714034
NFA_RS14170	945	25.2699	20.2908	-0.316594	0.777534	*	0.380701
NFA_RS23500	1770	292.247	338.425	0.211646	0.585836	*	0.179388
NFA_RS15100	1353	2.03123	1.82445	-0.154887	0.935871	*	0.75541
NFA_RS29905	1796	123.774	85.388	-0.535603	0.20866	*	0.0213205
NFA_RS01820	1188	2.02833	3.10009	0.612013	0.642844	*	0.232175
NFA_RS04065	7047	272.109	352.628	0.373964	0.242264	*	0.0276024
NFA_RS30735	222	5.03634	2.62242	-0.941478	0.38096	*	0.06785
NFA_RS18240	1200	301.237	256.952	-0.2294	0.600345	*	0.195394
NFA_RS10120	876	177.363	144.646	-0.294178	0.527941	*	0.139394
NFA_RS13345	381	6.14792	3.3348	-0.882496	0.434114	*	0.087809
NFA_RS09825	321	2.82565	2.448	-0.206977	0.913353	*	0.689989
NFA_RS16745	750	2.08119	1.73338	-0.263828	0.88104	*	0.594816
NFA_RS08525	351	41.2928	35.1023	-0.234328	0.821207	*	0.449315
NFA_RS28595	1557	225.479	168.065	-0.423972	0.171986	*	0.0150543
NFA_RS03005	306	1136.34	1257.94	0.146675	0.898071	*	0.655917
NFA_RS02455	258	5.51726	5.31283	-0.0544737	0.982135	*	0.916463
NFA_RS15070	678	0.522643	0.570258	0.125787	0.925987	*	0.723573
NFA_RS18285	1269	1010.13	949.928	-0.0886494	0.844157	*	0.498089
NFA_RS21880	912	76.4948	60.9983	-0.326594	0.729525	*	0.323875
NFA_RS15565	1668	188.746	188.949	0.00155163	0.996657	*	0.99401
NFA_RS11885	945	8.74411	15.8274	0.856043	0.382152	*	0.0687133
NFA_RS27365	645	156.962	197.718	0.333028	0.435051	*	0.0884544
NFA_RS00725	315	60.8322	58.8225	-0.0484663	0.966717	*	0.857035
NFA_RS03890	756	37.9349	217.398	2.51874	4.7e-17	Up	1.54e-19
NFA_RS11785	1140	46.7222	41.3582	-0.175935	0.863581	*	0.551928
NFA_RS11070	1158	0.912986	0.845027	-0.111595	0.945354	*	0.783834
NFA_RS20435	486	92.4173	145.177	0.651577	0.046611	*	0.00219194
NFA_RS04180	795	30.7453	40.065	0.381979	0.657745	*	0.245744
NFA_RS15650	489	32.5028	31.3785	-0.0507855	0.971336	*	0.877461
NFA_RS05460	1005	4736.08	5021.86	0.0845303	0.849276	*	0.522736
NFA_RS12840	1326	2.16725	1.90123	-0.18893	0.919187	*	0.704964
NFA_RS22025	906	76.9952	70.5212	-0.126712	0.878359	*	0.589493
NFA_RS22700	636	45.9589	70.8173	0.623758	0.248806	*	0.0294662
NFA_RS21310	771	255.141	298.892	0.22833	0.631427	*	0.223783
NFA_RS26785	1065	1555.6	1630.71	0.0680278	0.877067	*	0.586942
NFA_RS27550	867	417.747	420.248	0.00861219	0.990804	*	0.960697
NFA_RS23105	1470	11.3614	12.8512	0.177756	0.913353	*	0.686198
NFA_RS12100	996	7.59506	12.5114	0.720111	0.514757	*	0.130604
NFA_RS10925	1242	13.6924	13.7275	0.00368847	0.996399	*	0.993081
NFA_RS14200	1236	0.605097	0.862156	0.510782	0.600054	*	0.195142
NFA_RS23970	879	89.7902	97.1526	0.113695	0.889663	*	0.637952
NFA_RS14275	2070	2445.69	3019.9	0.304255	0.243173	*	0.0280002
NFA_RS13070	1572	196.308	141.014	-0.477286	0.185975	*	0.0171828
NFA_RS05535	1059	35.8988	43.8868	0.289851	0.801176	*	0.418237
NFA_RS20135	666	31.0043	29.0827	-0.0923036	0.948896	*	0.792238
NFA_RS19820	282	0.17739	0.16119	-0.138164	0.844157	*	0.508925
NFA_RS03835	1737	270.957	1097.66	2.01829	3.47e-34	Up	2.4e-37
NFA_RS16265	1395	35.8083	20.432	-0.809462	0.191088	*	0.018193
NFA_RS02445	1191	76.6449	73.3883	-0.0626402	0.947887	*	0.788973
NFA_RS10020	1290	405.952	444.809	0.131876	0.807849	*	0.42719
NFA_RS04210	1422	157.585	276.114	0.809137	0.000177757	*	2.67e-06
NFA_RS28320	453	15.7073	11.1965	-0.488394	0.658517	*	0.246147
NFA_RS20880	1164	22.045	33.5626	0.606402	0.461592	*	0.1002
NFA_RS15190	801	2.71954	3.23929	0.252319	0.888346	*	0.626952
NFA_RS04750	1032	971.112	861.631	-0.172567	0.674447	*	0.262129
NFA_RS18070	1119	1445.56	1204.31	-0.263423	0.290671	*	0.0389135
NFA_RS17680	711	6.59013	9.0899	0.463956	0.749978	*	0.345166
NFA_RS09300	1596	841.702	1008.74	0.26117	0.338877	*	0.0525541
NFA_RS18620	1545	901.284	802.159	-0.168093	0.60289	*	0.19926
NFA_RS02935	1581	942.264	918.295	-0.0371739	0.944335	*	0.780578
NFA_RS30355	351	1.11127	0.839101	-0.405292	0.717645	*	0.305659
NFA_RS03765	270	644.731	523.943	-0.299286	0.331552	*	0.0505009
NFA_RS20430	885	1.45012	1.22827	-0.239536	0.88413	*	0.615316
NFA_RS04425	1653	231.928	217.992	-0.0894018	0.881667	*	0.605765
NFA_RS25795	609	41.2974	59.1623	0.518626	0.430155	*	0.0862976
NFA_RS19005	375	14.4798	13.8669	-0.0623943	0.97236	*	0.88056
NFA_RS22500	396	10.0021	16.2985	0.704442	0.474077	*	0.105323
NFA_RS00405	1524	396.576	496.758	0.324944	0.370736	*	0.0644047
NFA_RS24180	3618	965.446	1062.35	0.137986	0.691334	*	0.281482
NFA_RS06080	750	0.648414	0.682926	0.0748148	0.961073	*	0.833794
NFA_RS18360	588	72.1716	85.9007	0.251238	0.712221	*	0.299107
NFA_RS05585	393	33.3954	49.475	0.567053	0.461754	*	0.10043
NFA_RS16390	216	1.37602	1.19717	-0.200882	0.904613	*	0.666251
NFA_RS14415	477	4.69748	3.84685	-0.288209	0.875465	*	0.579144
NFA_RS30970	258	0.568885	0.606668	0.0927707	0.950174	*	0.79783
NFA_RS23765	1185	251.79	246.165	-0.0325977	0.967402	*	0.86275
NFA_RS06210	3399	1766.15	2093.27	0.245147	0.415228	*	0.0801167
NFA_RS08640	1311	205.414	244.046	0.248616	0.543108	*	0.149591
NFA_RS22535	1659	663.899	870.221	0.390418	0.346222	*	0.0539924
NFA_RS02310	927	16.9296	10.8597	-0.640564	0.525254	*	0.137035
NFA_RS12535	741	16.3913	17.5743	0.100534	0.950884	*	0.799144
NFA_RS29950	648	20.1988	20.6829	0.0341662	0.984848	*	0.930854
NFA_RS16445	1452	7.54582	8.68058	0.202114	0.907374	*	0.673942
NFA_RS28830	711	411.588	189.639	-1.11794	2.39e-05	Down	2.62e-07
NFA_RS16725	1218	2.84821	1.88069	-0.598796	0.652886	*	0.241957
NFA_RS11060	954	9.20087	11.4677	0.317728	0.839557	*	0.486359
NFA_RS09735	969	29.7991	35.7492	0.262643	0.806348	*	0.425619
NFA_RS05120	840	116.314	109.826	-0.0828085	0.913353	*	0.686122
NFA_RS23570	2598	711.259	649.522	-0.130996	0.759714	*	0.35919
NFA_RS21890	663	37.2587	38.8549	0.0605215	0.966717	*	0.858361
NFA_RS01120	1005	158.048	162.31	0.0383954	0.966251	*	0.853556
NFA_RS08985	2421	482.101	378.617	-0.348598	0.185601	*	0.0170712
NFA_RS29620	369	5.37236	2.69057	-0.997642	0.350181	*	0.0557107
NFA_RS07215	1719	832.407	868.763	0.0616734	0.939299	*	0.77282
NFA_RS04565	1575	1311.07	1495.22	0.189612	0.51927	*	0.133139
NFA_RS20415	501	6.5072	3.29974	-0.979684	0.359351	*	0.05896
NFA_RS03045	1053	868.217	622.568	-0.479825	0.0685461	*	0.00392268
NFA_RS30035	1316	60.7239	76.5799	0.334702	0.676188	*	0.263391
NFA_RS10225	1200	4.94155	4.68617	-0.0765546	0.972421	*	0.881299
NFA_RS22635	672	70.9096	81.6785	0.203975	0.784721	*	0.391275
NFA_RS10070	1767	325.071	367.56	0.177226	0.660014	*	0.248026
NFA_RS02385	909	24.4664	17.4783	-0.485237	0.60269	*	0.197357
NFA_RS27630	843	188.539	203.661	0.111306	0.863581	*	0.547639
NFA_RS17865	480	13.1774	12.7509	-0.0474684	0.982135	*	0.916756
NFA_RS14580	348	20.1143	14.8677	-0.436043	0.691334	*	0.281481
NFA_RS28290	1557	416.485	343.007	-0.280029	0.42394	*	0.083613
NFA_RS21345	891	251.812	270.327	0.102359	0.866517	*	0.556255
NFA_RS01500	816	25.1985	38.175	0.599288	0.435859	*	0.088833
NFA_RS18310	525	35.858	37.12	0.0499035	0.96968	*	0.872378
NFA_RS28910	1218	19.4262	21.1271	0.121094	0.934769	*	0.751307
NFA_RS18055	321	378.026	326.488	-0.211458	0.595281	*	0.189945
NFA_RS17450	1986	27.6657	37.446	0.436716	0.581921	*	0.174115
NFA_RS13900	1512	30.6166	22.0299	-0.47485	0.603813	*	0.200123
NFA_RS00040	1170	809.308	1006.49	0.314569	0.288746	*	0.038062
NFA_RS12640	303	33.4436	23.5267	-0.507429	0.527941	*	0.140109
NFA_RS03315	804	91.1601	107.411	0.236663	0.717645	*	0.305874
NFA_RS20255	414	151.572	152.112	0.00513282	0.993574	*	0.982747
NFA_RS12235	747	1.93708	2.0997	0.1163	0.95674	*	0.817608
NFA_RS13535	1266	10.5024	7.59449	-0.467699	0.723854	*	0.313042
NFA_RS12305	888	4.47203	3.20248	-0.48174	0.757052	*	0.35486
NFA_RS08910	1239	450.11	569.554	0.339554	0.208702	*	0.0214531
NFA_RS27670	288	1109.21	953.454	-0.218302	0.550967	*	0.154321
NFA_RS16985	717	17.7844	19.8966	0.161908	0.908399	*	0.675726
NFA_RS06815	1545	123.287	152.66	0.308301	0.494398	*	0.116522
NFA_RS24700	990	204.083	190.956	-0.0959141	0.881402	*	0.601357
NFA_RS16510	333	10.4142	8.32515	-0.322999	0.842246	*	0.492542
NFA_RS24680	171	0.229838	0.256981	0.161042	0.844157	*	0.510295
NFA_RS23165	744	15.487	17.9285	0.211192	0.881661	*	0.603796
NFA_RS14635	930	356.619	328.03	-0.120558	0.833274	*	0.475758
NFA_RS26400	627	31.7367	33.1634	0.063441	0.965789	*	0.850701
NFA_RS19720	828	4.34482	2.84813	-0.609281	0.654158	*	0.242708
NFA_RS04330	4041	2640.8	2274.16	-0.215639	0.37102	*	0.0645308
NFA_RS27160	1146	139.828	142.129	0.0235461	0.979335	*	0.901773
NFA_RS14720	1272	55.134	29.0141	-0.926187	0.0647123	*	0.00351308
NFA_RS07320	2622	19.6903	10.8574	-0.858809	0.309196	*	0.0450109
NFA_RS15625	549	23.4455	20.7305	-0.177554	0.889663	*	0.63718
NFA_RS08355	1173	43.1118	38.2538	-0.172482	0.866669	*	0.556919
NFA_RS23300	561	125.773	124.645	-0.0130052	0.987791	*	0.948643
NFA_RS07950	432	22.8376	21.9901	-0.0545561	0.974641	*	0.88451
NFA_RS04615	900	9.05831	12.0477	0.411441	0.782525	*	0.386054
NFA_RS14500	492	19.9403	17.7682	-0.166394	0.905293	*	0.668499
NFA_RS00410	1467	526.25	764.289	0.53837	0.0268935	*	0.00104152
NFA_RS29785	807	7.1693	5.71111	-0.328061	0.8459	*	0.514648
NFA_RS05545	288	19.7519	14.9233	-0.404419	0.72111	*	0.309713
NFA_RS27060	654	111.454	146.047	0.389976	0.370384	*	0.0641911
NFA_RS06090	1158	11.802	11.0168	-0.0993249	0.958842	*	0.826786
NFA_RS11735	315	0.67369	0.619579	-0.120797	0.935563	*	0.753455
NFA_RS15540	324	14.0065	15.1482	0.113051	0.947887	*	0.788679
NFA_RS00020	570	31.3365	52.8171	0.75316	0.168334	*	0.0145226
NFA_RS02945	207	120.012	97.4478	-0.300483	0.559964	*	0.161305
NFA_RS12965	1140	2.88202	1.60284	-0.846449	0.444281	*	0.0942762
NFA_RS12800	1146	200.142	152.124	-0.395773	0.324064	*	0.0488688
NFA_RS16455	987	44.9914	44.257	-0.0237409	0.985649	*	0.934596
NFA_RS15990	885	54.5147	42.3151	-0.365475	0.614313	*	0.206152
NFA_RS22615	396	8.46024	19.3318	1.19221	0.167982	*	0.0144632
NFA_RS10560	1227	1.13689	1.35088	0.248804	0.875465	*	0.582235
NFA_RS25605	246	33.7407	28.3783	-0.249703	0.821643	*	0.45213
NFA_RS22860	1788	1422.56	1646.38	0.210812	0.450004	*	0.0969407
NFA_RS04735	498	34.5931	23.7329	-0.543597	0.461029	*	0.0999534
NFA_RS24340	753	114.386	136.587	0.255911	0.623536	*	0.21399
NFA_RS05960	1443	1095.16	911.464	-0.26489	0.311128	*	0.0455074
NFA_RS12430	891	55.4382	55.8523	0.0107378	0.990804	*	0.969149
NFA_RS25055	189	2.01777	1.17473	-0.780433	0.439584	*	0.0913798
NFA_RS21795	609	18.2222	18.2897	0.00533156	0.995503	*	0.989048
NFA_RS05755	1056	14.8495	15.907	0.0992423	0.953018	*	0.808025
NFA_RS17850	921	384.41	480.45	0.321742	0.323632	*	0.0484555
NFA_RS17160	678	144.829	169.447	0.226486	0.741858	*	0.335786
NFA_RS03495	678	13.2016	15.4436	0.226292	0.88104	*	0.59554
NFA_RS21250	957	1216.25	1596.09	0.392092	0.108574	*	0.00780895
NFA_RS02880	678	553.168	622.108	0.169446	0.624737	*	0.215806
NFA_RS13985	18111	56.0154	56.2803	0.00680585	0.992156	*	0.979282
NFA_RS27010	270	6.32162	7.62737	0.27089	0.875465	*	0.58278
NFA_RS02800	1164	36.2294	49.9427	0.463112	0.522271	*	0.134541
NFA_RS04880	705	471.651	476.745	0.0154998	0.983234	*	0.919657
NFA_RS16370	1437	7.68359	6.06676	-0.340853	0.840495	*	0.489602
NFA_RS09985	2247	694.943	644.338	-0.109077	0.795839	*	0.410441
NFA_RS06980	642	775.739	744.801	-0.0587149	0.908399	*	0.675519
NFA_RS25900	576	11.1506	9.56688	-0.221003	0.888346	*	0.630425
NFA_RS15900	852	581.955	504.987	-0.204661	0.558055	*	0.158617
NFA_RS15030	903	6.93041	6.60967	-0.0683636	0.976434	*	0.889631
NFA_RS00630	768	146.428	141.834	-0.0459944	0.953018	*	0.806441
NFA_RS22640	1485	42.6486	52.5883	0.302242	0.687128	*	0.277393
NFA_RS11295	1176	7.20885	4.61559	-0.643254	0.613632	*	0.205565
NFA_RS24465	546	137.179	120.457	-0.187541	0.786026	*	0.398992
NFA_RS01475	3621	66.8041	111.625	0.740655	0.0298973	*	0.00118886
NFA_RS03555	531	25.6974	28.2391	0.136075	0.921889	*	0.710436
NFA_RS17325	312	4.48155	4.91229	0.132397	0.950254	*	0.79845
NFA_RS12070	276	26.1817	11.578	-1.17717	0.0613756	*	0.00322583
NFA_RS27395	1725	7.14237	4.93699	-0.532772	0.70827	*	0.294588
NFA_RS04800	774	1777.52	1386.62	-0.358296	0.243173	*	0.0277582
NFA_RS00920	1062	200.18	152.225	-0.395091	0.302462	*	0.042295
NFA_RS28670	1797	82.2757	68.4792	-0.264801	0.717645	*	0.304517
NFA_RS15285	309	5.07584	1.86118	-1.44743	0.0835271	*	0.00528644
NFA_RS29485	906	26.0675	20.8272	-0.323784	0.773093	*	0.37495
NFA_RS24985	825	18.161	30.2056	0.733974	0.323632	*	0.0484241
NFA_RS00905	933	1339.07	1406.93	0.0713178	0.88413	*	0.613511
NFA_RS24255	918	40.0749	46.8103	0.224127	0.815909	*	0.438841
NFA_RS18855	969	456.09	581.284	0.349924	0.335049	*	0.0515549
NFA_RS20900	2157	1181.8	1067.27	-0.147069	0.721992	*	0.311315
NFA_RS16195	684	7.13833	9.51213	0.414181	0.786026	*	0.397506
NFA_RS19365	552	4.58551	4.87865	0.0894004	0.967402	*	0.862126
NFA_RS03505	1470	79.9067	72.8425	-0.133535	0.881572	*	0.602846
NFA_RS02710	189	1.9462	1.81304	-0.10225	0.963201	*	0.838471
NFA_RS21235	822	226.54	221.255	-0.0340551	0.975511	*	0.886125
NFA_RS14250	294	0.738292	0.676172	-0.126801	0.931038	*	0.738022
NFA_RS07725	276	0.951015	0.629695	-0.594816	0.512767	*	0.125323
NFA_RS17695	1230	8.36834	12.8809	0.622225	0.578153	*	0.172426
NFA_RS30715	876	522.702	470.34	-0.152286	0.70827	*	0.294277
NFA_RS26440	1161	66.267	57.5825	-0.202662	0.803395	*	0.420866
NFA_RS24295	1323	546.692	355.732	-0.619935	0.00946988	*	0.000281608
NFA_RS11640	1536	22.8275	12.6919	-0.846868	0.299975	*	0.0412994
NFA_RS05200	834	49.1013	49.6785	0.01686	0.989738	*	0.952899
NFA_RS06495	1212	1140.84	1019.68	-0.161982	0.670129	*	0.259177
NFA_RS04275	444	207.489	216.345	0.0602943	0.930647	*	0.734871
NFA_RS21185	330	12.0905	14.485	0.260688	0.86027	*	0.539751
NFA_RS08415	453	229.933	217.004	-0.0834906	0.888346	*	0.627565
NFA_RS00620	411	263.037	280.073	0.0905385	0.874976	*	0.57657
NFA_RS30610	519	2.89822	3.53231	0.285446	0.875465	*	0.583463
NFA_RS24730	1572	1348.69	1536.17	0.187784	0.537997	*	0.14717
NFA_RS22960	1386	3.81352	3.20129	-0.252471	0.888346	*	0.628258
NFA_RS21425	714	19.547	26.4763	0.437754	0.64079	*	0.229771
NFA_RS25185	1179	20.9448	23.6221	0.173548	0.889626	*	0.636612
NFA_RS31105	228	3.66603	2.6035	-0.493763	0.74595	*	0.340733
NFA_RS11395	1203	5.58907	5.58821	-0.000221056	0.999655	*	0.999655
NFA_RS17375	1083	1182.27	1068.11	-0.146489	0.712221	*	0.299876
NFA_RS13250	318	46.6766	24.3717	-0.937494	0.0561254	*	0.00285285
NFA_RS21580	612	9.98337	7.20531	-0.470466	0.726471	*	0.317171
NFA_RS00420	1530	952.141	1095.15	0.201885	0.533067	*	0.142566
NFA_RS28935	1500	49.8777	33.7842	-0.562047	0.337356	*	0.0522016
NFA_RS10240	537	13.3702	10.2503	-0.383346	0.786026	*	0.39589
NFA_RS14410	1002	11.2787	12.1989	0.113145	0.920038	*	0.707203
NFA_RS08320	435	38.52	35.4902	-0.118187	0.915856	*	0.697976
NFA_RS22990	1080	744.891	694.964	-0.100093	0.844157	*	0.501795
NFA_RS04720	780	241.74	206.343	-0.228407	0.595373	*	0.190223
NFA_RS15535	909	8.32961	8.23703	-0.016126	0.990804	*	0.973548
NFA_RS11860	912	63.7571	42.3469	-0.590331	0.248041	*	0.0290374
NFA_RS22675	1086	17.0967	18.3846	0.104781	0.950254	*	0.7983
NFA_RS21330	1746	5111.89	3861.17	-0.404818	0.111381	*	0.00811913
NFA_RS14660	1077	239.652	185.531	-0.36928	0.277884	*	0.0353319
NFA_RS13895	714	40.5458	16.8183	-1.26952	0.0115421	Down	0.00036119
NFA_RS10860	945	1.5086	1.83546	0.282925	0.870151	*	0.566159
NFA_RS19055	1374	89.899	69.2127	-0.377268	0.527941	*	0.13945
NFA_RS30680	645	3.07018	5.0732	0.72457	0.564956	*	0.164145
NFA_RS08900	1506	483.876	550.812	0.186921	0.587887	*	0.180919
NFA_RS05555	273	31.0413	21.809	-0.509267	0.590064	*	0.184348
NFA_RS03335	1125	2105.87	2173.78	0.0457929	0.919382	*	0.705442
NFA_RS25770	1230	287.535	395.185	0.45879	0.0561886	*	0.00286578
NFA_RS14125	1014	53.3629	67.9281	0.348171	0.625687	*	0.219296
NFA_RS07205	945	758.97	629.055	-0.270857	0.586337	*	0.180139
NFA_RS00570	633	145.178	173.687	0.258663	0.633299	*	0.224677
NFA_RS29115	621	696.476	376.289	-0.888233	1.68e-06	*	1.45e-08
NFA_RS22560	3783	50.5459	54.2561	0.102191	0.922977	*	0.713191
NFA_RS09705	480	5.91573	5.06585	-0.223752	0.899621	*	0.659784
NFA_RS12050	1632	26.4284	32.6545	0.305196	0.778914	*	0.382093
NFA_RS01505	468	12.6457	7.60609	-0.733423	0.485148	*	0.110634
NFA_RS25525	870	196.052	232.888	0.248401	0.553641	*	0.15577
NFA_RS17615	1566	20.9129	39.0819	0.902106	0.154328	*	0.0124071
NFA_RS17415	1632	248.944	282.137	0.180576	0.675241	*	0.262905
NFA_RS02135	849	9.70323	11.9942	0.305801	0.846617	*	0.515962
NFA_RS01110	603	339.93	423.632	0.317574	0.368678	*	0.0632374
NFA_RS24945	606	34.7948	50.6188	0.540803	0.41059	*	0.0783323
NFA_RS17650	288	0.229838	0.256981	0.161042	0.844157	*	0.510295
NFA_RS28020	489	59.2133	55.0426	-0.105373	0.913353	*	0.685638
NFA_RS06450	1554	9.04215	11.4899	0.345634	0.829739	*	0.464218
NFA_RS17855	789	256.227	244.065	-0.0701572	0.907374	*	0.673244
NFA_RS07665	276	1.58373	1.17778	-0.42725	0.764275	*	0.365049
NFA_RS27100	1029	175.805	179.577	0.0306296	0.968512	*	0.869066
NFA_RS13560	786	22.1858	14.1983	-0.643917	0.519179	*	0.132936
NFA_RS30430	816	16.2466	13.856	-0.229628	0.874299	*	0.575264
NFA_RS26535	2088	498.621	575.18	0.206072	0.537205	*	0.146528
NFA_RS27935	1092	508.958	470.236	-0.114161	0.859955	*	0.538958
NFA_RS22020	198	0.828495	0.984414	0.248771	0.865	*	0.554533
NFA_RS24440	603	17.7393	26.7594	0.593093	0.502024	*	0.119344
NFA_RS23330	1833	118.884	180.784	0.604708	0.069283	*	0.00400078
NFA_RS11085	771	1.57595	2.1165	0.425459	0.773164	*	0.376314
NFA_RS23530	849	3.27879	4.94616	0.593145	0.664717	*	0.253866
NFA_RS10525	855	12.0083	7.94821	-0.595324	0.60582	*	0.201207
NFA_RS18130	564	1582.9	1502.92	-0.0748028	0.880563	*	0.593878
NFA_RS21530	465	88.932	77.2559	-0.203058	0.795389	*	0.409896
NFA_RS19750	951	6.20201	4.70585	-0.39828	0.813381	*	0.434472
NFA_RS24410	1002	43.7801	32.2017	-0.443138	0.584622	*	0.177045
NFA_RS01595	1620	335.228	269.171	-0.316619	0.438385	*	0.0909649
NFA_RS03675	1281	68.6701	81.0469	0.239075	0.752421	*	0.350467
NFA_RS08995	705	12.9391	19.9203	0.622507	0.512767	*	0.12828
NFA_RS03640	7329	2383.96	2339.92	-0.0269002	0.964806	*	0.846972
NFA_RS29230	372	9.83869	5.94154	-0.727631	0.543361	*	0.150431
NFA_RS13290	1617	24.6043	13.008	-0.919516	0.186039	*	0.0173077
NFA_RS04035	180	107.54	94.2938	-0.189643	0.776248	*	0.379778
NFA_RS12595	1035	44.4449	44.8777	0.013981	0.990804	*	0.969203
NFA_RS12405	1635	40.0716	44.4262	0.148832	0.886985	*	0.623221
NFA_RS06395	732	164.703	167.092	0.0207703	0.981138	*	0.910958
NFA_RS02165	324	66.9005	78.5045	0.230758	0.772528	*	0.374243
NFA_RS24850	651	3.84696	8.42134	1.13033	0.237397	*	0.0266373
NFA_RS02890	426	38.4605	26.0563	-0.561747	0.415228	*	0.0799914
NFA_RS02885	1077	108.37	137.786	0.34647	0.534966	*	0.144299
NFA_RS28030	462	9.41888	10.3435	0.135094	0.939299	*	0.772878
NFA_RS20160	2199	111.62	144.731	0.374775	0.437919	*	0.0906461
NFA_RS29900	528	12.1137	7.35935	-0.718994	0.512767	*	0.127835
NFA_RS16300	1485	8.42929	9.59217	0.186446	0.913353	*	0.691216
NFA_RS04900	1410	369.28	360.067	-0.0364495	0.953018	*	0.80697
NFA_RS04825	1341	52.5859	63.0676	0.262221	0.728562	*	0.321958
NFA_RS29700	369	1.15078	1.07463	-0.0987662	0.958842	*	0.82742
NFA_RS31290	486	412.14	228.464	-0.851166	0.000101874	*	1.48e-06
NFA_RS12095	645	1.48903	2.21888	0.575464	0.6592	*	0.24671
NFA_RS22160	510	9.15145	12.2402	0.419555	0.756077	*	0.353886
NFA_RS05680	1047	15.1576	18.634	0.297897	0.833274	*	0.476136
NFA_RS22520	297	0.527592	0.720346	0.449269	0.643432	*	0.233389
NFA_RS00125	1608	24.5584	30.2842	0.302345	0.778914	*	0.382221
NFA_RS08245	1128	90.8592	95.6913	0.0747554	0.932176	*	0.743291
NFA_RS06810	438	43.353	35.243	-0.298796	0.745465	*	0.340094
NFA_RS13350	399	106.213	55.6086	-0.933585	0.00644126	*	0.000169272
NFA_RS17635	732	19.9105	30.7608	0.627564	0.444281	*	0.0943252
NFA_RS10805	777	2.34545	1.98841	-0.23825	0.889663	*	0.640353
NFA_RS16325	705	2.69819	2.5645	-0.0733143	0.975511	*	0.887135
NFA_RS14510	1002	32.4772	25.8801	-0.327587	0.727526	*	0.318104
NFA_RS03460	2139	145.784	233.249	0.678036	0.0676692	*	0.0038257
NFA_RS00505	615	249.643	259.736	0.0571793	0.928994	*	0.72847
NFA_RS23960	1389	1696.15	1572.59	-0.109126	0.786026	*	0.395585
NFA_RS02130	900	0.698976	0.999641	0.516167	0.595281	*	0.189341
NFA_RS25585	618	258.018	270.957	0.0705908	0.913353	*	0.690862
NFA_RS09625	624	21.9315	25.795	0.234086	0.859359	*	0.53748
NFA_RS02765	489	28.328	19.8964	-0.509718	0.541065	*	0.148497
NFA_RS09650	195	23.6638	14.7315	-0.683783	0.404279	*	0.0756974
NFA_RS18995	1089	4.41963	3.72185	-0.247905	0.888346	*	0.634455
NFA_RS04155	300	6.22295	6.71206	0.109155	0.958842	*	0.827754
NFA_RS16015	471	29.8977	51.8753	0.795012	0.174337	*	0.0156131
NFA_RS21705	468	4.60659	6.90569	0.584087	0.664717	*	0.253482
NFA_RS24470	201	11.2229	11.1553	-0.00872133	0.994191	*	0.984737
NFA_RS19445	843	30.8488	17.1384	-0.847981	0.20451	*	0.0204722
NFA_RS13630	687	19.799	15.49	-0.354089	0.768909	*	0.370853
NFA_RS27565	426	197.712	180.199	-0.133808	0.835065	*	0.479139
NFA_RS18395	459	56.0578	65.8074	0.231335	0.783234	*	0.387555
NFA_RS17985	654	322.509	292.325	-0.141766	0.786026	*	0.398983
NFA_RS18655	696	644.854	545.328	-0.24185	0.488771	*	0.112938
NFA_RS03900	3087	593.374	2642.41	2.15484	4.05e-34	Up	3.5e-37
NFA_RS05165	495	5.46283	10.6466	0.962675	0.33408	*	0.051164
NFA_RS26495	219	26.8964	16.9747	-0.664025	0.424195	*	0.0839737
NFA_RS05720	942	13.4312	12.2697	-0.130495	0.936787	*	0.76284
NFA_RS20365	954	7.32973	10.2086	0.477956	0.729525	*	0.323942
NFA_RS04200	1488	93.2135	122.567	0.394965	0.403478	*	0.0747343
NFA_RS13605	2259	16.5958	16.3817	-0.0187271	0.990804	*	0.962711
NFA_RS11825	778	22.4201	22.3788	-0.00266344	0.997114	*	0.994873
NFA_RS29300	249	35.3422	27.7106	-0.350954	0.717645	*	0.304264
NFA_RS15035	1041	32.7444	44.7447	0.450467	0.553241	*	0.155432
NFA_RS10530	441	0.469407	0.473235	0.0117167	0.990804	*	0.970874
NFA_RS14755	846	14.2582	13.0259	-0.130408	0.935934	*	0.759374
NFA_RS16700	813	9.35707	7.96453	-0.232469	0.888346	*	0.626096
NFA_RS25000	1251	597.156	637.523	0.0943707	0.839511	*	0.483923
NFA_RS09630	3027	857.884	885.289	0.0453652	0.934769	*	0.750717
NFA_RS23555	393	37.7578	35.9261	-0.0717437	0.95679	*	0.818333
NFA_RS17590	285	3.44866	2.49719	-0.46573	0.768909	*	0.371161
NFA_RS03795	489	0.435692	0.549992	0.336102	0.726471	*	0.317108
NFA_RS16955	1092	8.96165	8.84554	-0.0188134	0.990804	*	0.967753
NFA_RS26110	375	10.8057	14.4802	0.42228	0.744882	*	0.339086
NFA_RS08515	903	485.369	647.019	0.414726	0.309196	*	0.0448569
NFA_RS05810	663	18.3399	17.7374	-0.0481888	0.979335	*	0.902371
NFA_RS11215	1173	4506.29	3584.93	-0.329996	0.279844	*	0.0359394
NFA_RS16570	978	5.05002	5.65848	0.164125	0.933936	*	0.748647
NFA_RS16320	1011	5.19063	6.98221	0.427774	0.786467	*	0.39976
NFA_RS12555	1575	43.3536	30.3197	-0.515899	0.449639	*	0.0964733
NFA_RS15255	480	3.25991	2.83793	-0.199993	0.916502	*	0.699736
NFA_RS12115	771	11.49	10.4684	-0.134332	0.939598	*	0.773414
NFA_RS24640	585	320.495	323.287	0.0125132	0.986744	*	0.942822
NFA_RS16125	771	7.68955	7.59701	-0.0174669	0.990804	*	0.971826
NFA_RS30295	396	14.3099	18.6629	0.383157	0.754397	*	0.352547
NFA_RS00480	1653	18.4983	24.8312	0.424765	0.66846	*	0.257953
NFA_RS24315	207	2.68614	5.02214	0.90277	0.42394	*	0.083537
NFA_RS25735	738	1293.63	1365.37	0.0778653	0.88413	*	0.616149
NFA_RS22505	3555	127.601	195.495	0.615494	0.0335703	*	0.00138101
NFA_RS15765	1128	272.464	283.615	0.0578688	0.925987	*	0.722591
NFA_RS14100	1461	92.1621	68.1862	-0.434695	0.366652	*	0.0613179
NFA_RS27820	963	19.7695	15.965	-0.30836	0.820939	*	0.447372
NFA_RS24790	1638	308.566	389.107	0.334586	0.299975	*	0.0412662
NFA_RS21575	327	13.5212	7.61162	-0.828952	0.415228	*	0.0800733
NFA_RS24670	1323	20.1792	87.2665	2.11256	5.8e-08	Up	3.71e-10
NFA_RS24300	852	74.4312	77.8707	0.0651727	0.948896	*	0.793058
NFA_RS20115	888	12.6278	9.52695	-0.406517	0.764275	*	0.366069
NFA_RS01030	405	120.694	152.936	0.34158	0.527941	*	0.139762
NFA_RS03975	1101	215.962	303.803	0.492359	0.0832426	*	0.0052343
NFA_RS05925	513	42.345	42.183	-0.00553085	0.99467	*	0.985556
NFA_RS07305	2856	255.826	321.51	0.329701	0.337356	*	0.0521839
NFA_RS27085	279	9.36396	12.1641	0.377438	0.790481	*	0.402913
NFA_RS25020	1101	8.3783	13.0955	0.644347	0.553241	*	0.155324
NFA_RS13875	804	128.779	56.4092	-1.1909	5.93e-05	Down	7.38e-07
NFA_RS07185	600	27.348	33.9794	0.313224	0.760787	*	0.360927
NFA_RS25840	1344	235.104	257.027	0.128619	0.811937	*	0.430789
NFA_RS16535	234	1.07794	1.31668	0.288623	0.852635	*	0.527885
NFA_RS06910	1170	18.2613	21.2052	0.215631	0.878973	*	0.590845
NFA_RS24230	972	41.9173	61.7854	0.559719	0.306982	*	0.0432852
NFA_RS26015	519	0.848456	1.06937	0.333851	0.815909	*	0.438847
NFA_RS12390	663	68.4436	79.2232	0.211007	0.819824	*	0.445631
NFA_RS01010	2190	101.294	110.338	0.123379	0.867291	*	0.56048
NFA_RS17710	585	11.2647	13.2923	0.238785	0.875465	*	0.583319
NFA_RS30340	198	0.295557	0.286432	-0.0452428	0.968512	*	0.867527
NFA_RS16460	537	7.12835	9.60213	0.429786	0.764275	*	0.365407
NFA_RS06965	1416	476.737	439.111	-0.11861	0.805835	*	0.423815
NFA_RS22900	1242	167.745	197.463	0.235312	0.693998	*	0.283887
NFA_RS03605	1212	64.7445	62.5011	-0.0508777	0.964806	*	0.844886
NFA_RS01245	285	0.225116	0.251204	0.15819	0.84581	*	0.514406
NFA_RS28725	1632	11.8777	8.01151	-0.568104	0.625687	*	0.218613
NFA_RS01200	570	183.705	185.77	0.0161284	0.984848	*	0.93031
NFA_RS23100	579	69.0479	71.4237	0.0488059	0.964806	*	0.844352
NFA_RS19730	207	0.225116	0.251204	0.15819	0.84581	*	0.514406
NFA_RS09240	1014	837.11	532.991	-0.651304	8.46e-05	*	1.13e-06
NFA_RS02770	1443	36.5581	48.5237	0.408498	0.584622	*	0.175914
NFA_RS08760	1146	178.253	168.951	-0.0773166	0.912288	*	0.682222
NFA_RS19100	1146	160.432	144.918	-0.146724	0.810981	*	0.429467
NFA_RS30235	180	0.118142	0.125267	0.0844798	0.889663	*	0.642022
NFA_RS18700	1989	1124.23	1040.6	-0.111511	0.840972	*	0.490443
NFA_RS01725	2475	2557.83	2476.41	-0.0466679	0.933089	*	0.745561
NFA_RS11175	1293	39915.7	21170.5	-0.914902	5.26e-05	*	6.36e-07
NFA_RS30580	345	11.5022	13.4075	0.221137	0.88413	*	0.611402
NFA_RS14315	1518	19.789	58.3999	1.56127	0.00112146	Up	2.15e-05
NFA_RS02735	1023	59.9928	49.5251	-0.276629	0.750865	*	0.34864
NFA_RS16595	1179	19.2052	30.6519	0.674482	0.352425	*	0.0567617
NFA_RS21270	1263	343.223	384.442	0.16362	0.785413	*	0.392644
NFA_RS13020	888	507.428	409.808	-0.308255	0.309196	*	0.044521
NFA_RS12905	1275	57.3903	50.163	-0.194184	0.844157	*	0.509768
NFA_RS13310	1794	58.0047	22.8524	-1.34382	0.00141687	Down	2.82e-05
NFA_RS00735	903	44.2068	68.0567	0.622469	0.247288	*	0.0288874
NFA_RS06455	990	2.41114	1.78628	-0.432755	0.77849	*	0.381708
NFA_RS06670	273	872.466	753.16	-0.212142	0.512767	*	0.128122
NFA_RS20300	450	294.994	244.101	-0.273209	0.442262	*	0.0927212
NFA_RS25280	1242	379.599	445.667	0.231489	0.512767	*	0.128235
NFA_RS28605	396	461.178	347.613	-0.40784	0.142045	*	0.0110512
NFA_RS07870	873	11.2251	7.02711	-0.675728	0.548412	*	0.15282
NFA_RS18810	546	8.40663	14.1915	0.755432	0.462218	*	0.100658
NFA_RS24595	675	3711.06	3379.81	-0.134889	0.735045	*	0.329212
NFA_RS12860	432	45.3528	39.3742	-0.203941	0.84144	*	0.491567
NFA_RS29735	1395	4.62945	6.52054	0.49415	0.738689	*	0.332947
NFA_RS02785	834	514.503	555.993	0.111887	0.805018	*	0.422445
NFA_RS05255	1452	169.543	148.721	-0.189048	0.786026	*	0.397905
NFA_RS08080	2073	222.055	221.347	-0.00460107	0.992156	*	0.978893
NFA_RS17025	1221	28.8516	29.7709	0.0452511	0.978288	*	0.89558
NFA_RS25190	579	34.7238	60.2271	0.794487	0.114216	*	0.00849117
NFA_RS16845	801	158.245	109.426	-0.532214	0.15218	*	0.0120503
NFA_RS14080	1425	32.6942	29.4748	-0.149553	0.905293	*	0.668832
NFA_RS06340	708	1.4297	0.959199	-0.575811	0.589383	*	0.182093
NFA_RS15105	6450	16.2585	15.1555	-0.101355	0.953018	*	0.805692
NFA_RS13115	720	81.178	76.1631	-0.0919971	0.913353	*	0.694567
NFA_RS13005	1092	14.7477	22.4498	0.606208	0.512767	*	0.127832
NFA_RS26330	1275	15.5386	27.8652	0.842611	0.226119	*	0.0245118
NFA_RS15120	1221	21.5112	26.3576	0.293136	0.798031	*	0.413089
NFA_RS05400	972	7649.51	6947.93	-0.138786	0.728571	*	0.32225
NFA_RS12870	447	1.15318	1.72254	0.578921	0.625261	*	0.21701
NFA_RS02680	420	11.2571	9.32468	-0.271715	0.863581	*	0.550594
NFA_RS30350	168	0.746746	0.621357	-0.265194	0.826772	*	0.458873
NFA_RS22325	270	16.3558	11.2147	-0.544415	0.597384	*	0.192103
NFA_RS27465	825	2.88783	3.24484	0.168158	0.933494	*	0.746763
NFA_RS17300	1050	385.651	372.313	-0.0507826	0.932176	*	0.743149
NFA_RS09730	1092	2.47887	4.14352	0.741174	0.550967	*	0.154263
NFA_RS13305	825	18.2227	5.6596	-1.68697	0.0093318	Down	0.000274275
NFA_RS10415	642	31.3336	31.0601	-0.0126499	0.990804	*	0.968532
NFA_RS23075	543	4.78849	7.60047	0.666517	0.590064	*	0.184297
NFA_RS15795	1017	96.1221	97.8825	0.0261819	0.979335	*	0.905588
NFA_RS14340	1377	240.47	720.521	1.58318	0.00218089	Up	4.56e-05
NFA_RS12380	213	0.90637	0.703404	-0.365746	0.745042	*	0.339668
NFA_RS28385	840	16.265	9.17872	-0.825406	0.350181	*	0.0554347
NFA_RS06055	1767	41.0658	25.8742	-0.666426	0.277892	*	0.0355424
NFA_RS17705	594	30.4619	22.3761	-0.445049	0.630913	*	0.223259
NFA_RS07700	1443	7.22353	6.66507	-0.116084	0.955737	*	0.814128
NFA_RS05830	747	42.183	54.2455	0.362843	0.642782	*	0.231613
NFA_RS25355	402	930.349	943.683	0.020529	0.970521	*	0.8739
NFA_RS24585	408	121.955	95.3934	-0.354394	0.455368	*	0.0984898
NFA_RS11910	345	33.0912	37.0272	0.162138	0.889663	*	0.640502
NFA_RS10585	1191	0.833829	0.802796	-0.0547176	0.976594	*	0.890314
NFA_RS15415	336	7.30548	6.40372	-0.190068	0.916676	*	0.700795
NFA_RS22015	270	4.97639	5.36819	0.109336	0.960692	*	0.833132
NFA_RS08880	1077	794.187	778.504	-0.0287727	0.966717	*	0.859043
NFA_RS21650	606	27.8489	22.0638	-0.335938	0.752421	*	0.350743
NFA_RS13745	1332	67.6504	44.4461	-0.606043	0.234702	*	0.0260647
NFA_RS11150	2022	2.92275	4.58327	0.649048	0.622455	*	0.213361
NFA_RS26935	1254	961.295	999.415	0.0561053	0.922977	*	0.713301
NFA_RS17240	693	60.0828	47.7877	-0.330312	0.624911	*	0.216191
NFA_RS12325	663	557.075	562.59	0.0142115	0.984848	*	0.92774
NFA_RS30905	216	0.123831	0.131625	0.0880546	0.888346	*	0.634774
NFA_RS05180	1533	48.2547	37.2085	-0.375035	0.682629	*	0.270856
NFA_RS11155	618	18.4469	13.4973	-0.450705	0.708333	*	0.295016
NFA_RS14450	249	1.38539	0.914692	-0.598937	0.574834	*	0.170126
NFA_RS03775	483	83.7966	85.2194	0.0242894	0.983434	*	0.921255
NFA_RS03025	813	388.758	366.921	-0.0834028	0.881412	*	0.601797
NFA_RS09120	357	0.486462	0.434106	-0.164278	0.883336	*	0.608851
NFA_RS04310	1488	589.911	522.264	-0.175719	0.689125	*	0.27903
NFA_RS04955	372	53.568	56.455	0.0757292	0.939299	*	0.772385
NFA_RS15195	789	19.8362	21.556	0.119951	0.935934	*	0.758206
NFA_RS08340	594	19.1619	21.7347	0.181761	0.888346	*	0.632706
NFA_RS06555	1059	8.84115	7.46508	-0.244077	0.88413	*	0.616064
NFA_RS01340	573	25.0219	34.2277	0.451975	0.593645	*	0.188004
NFA_RS14270	258	80.8455	81.0466	0.00358376	0.995503	*	0.988191
NFA_RS26250	2814	376.456	512.996	0.446466	0.118126	*	0.00884311
NFA_RS05745	471	4.23149	5.76637	0.4465	0.780083	*	0.383837
NFA_RS21920	2157	108.682	100.297	-0.115834	0.881661	*	0.603621
NFA_RS22100	1299	77.4121	139.801	0.852745	0.00396015	*	9.78e-05
NFA_RS00265	1596	71.0159	71.429	0.00836834	0.990804	*	0.973647
NFA_RS02010	813	249.686	250.976	0.00743566	0.990804	*	0.964695
NFA_RS03955	564	3440.64	3040.56	-0.17834	0.630093	*	0.22147
NFA_RS08360	1092	74.7249	53.4723	-0.482799	0.371221	*	0.0646639
NFA_RS28990	459	181.565	99.3483	-0.869916	0.000481809	*	8.08e-06
NFA_RS27580	804	23.0247	22.7339	-0.0183426	0.990804	*	0.96179
NFA_RS07895	1053	142.157	155.77	0.131933	0.844157	*	0.504973
NFA_RS28630	408	56.5832	20.6183	-1.45645	0.000383725	Down	6.17e-06
NFA_RS16340	930	7.35436	4.68903	-0.649311	0.60269	*	0.198611
NFA_RS16820	1953	20.5707	17.4855	-0.234429	0.862555	*	0.543806
NFA_RS08110	438	6.72343	9.08671	0.434561	0.768729	*	0.36982
NFA_RS25895	1329	2.32841	1.44359	-0.689682	0.560632	*	0.162064
NFA_RS03995	1284	20.3375	20.8557	0.0363039	0.983864	*	0.925041
NFA_RS08530	1512	497.597	509.816	0.034999	0.954688	*	0.812068
NFA_RS00740	1536	1237.59	1014.54	-0.286702	0.388706	*	0.0706983
NFA_RS07425	1380	74.441	103.494	0.475373	0.382046	*	0.0685123
NFA_RS04925	1734	184.284	150.009	-0.296884	0.469634	*	0.103605
NFA_RS04450	564	33.3571	34.819	0.0618802	0.964852	*	0.848638
NFA_RS23785	1278	223.854	244.396	0.126666	0.821643	*	0.451787
NFA_RS22375	618	24.1201	25.9562	0.105842	0.937146	*	0.764777
NFA_RS14925	810	4.0279	4.38043	0.121044	0.956315	*	0.816109
NFA_RS09135	2427	234.107	257.413	0.136915	0.820939	*	0.44697
NFA_RS30380	729	56.223	50.9952	-0.140798	0.888346	*	0.631825
NFA_RS23155	771	418.695	347.884	-0.267291	0.492827	*	0.115
NFA_RS13935	1935	219.085	163.708	-0.42037	0.185975	*	0.0172071
NFA_RS09445	1038	172.216	119.533	-0.526804	0.120241	*	0.00902223
NFA_RS19865	498	0.466737	0.470656	0.0120639	0.990804	*	0.97133
NFA_RS01255	1320	6.90511	8.46414	0.293698	0.863581	*	0.549224
NFA_RS20570	1140	6.89946	9.28837	0.428941	0.779737	*	0.383532
NFA_RS30630	429	24.0582	23.0959	-0.0588884	0.96968	*	0.872333
NFA_RS20035	774	54.5105	35.3124	-0.626358	0.238334	*	0.0269486
NFA_RS26160	690	33.4738	46.1635	0.463721	0.512767	*	0.12784
NFA_RS25080	1188	1.83596	1.55086	-0.24347	0.88413	*	0.612769
NFA_RS17040	1389	41.2819	26.7146	-0.627883	0.349214	*	0.0551231
NFA_RS19265	483	78.9598	71.8665	-0.135799	0.87339	*	0.573552
NFA_RS22870	648	200.913	222.797	0.149163	0.786026	*	0.398497
NFA_RS27215	783	133.075	132.902	-0.00187924	0.996399	*	0.99247
NFA_RS15075	405	3.29388	3.89938	0.243459	0.889663	*	0.640499
NFA_RS26360	522	18.8303	12.2425	-0.62116	0.512767	*	0.127346
NFA_RS23560	1110	755.147	663.963	-0.185654	0.586096	*	0.179963
NFA_RS17430	927	80.8148	79.0249	-0.0323128	0.976383	*	0.888833
NFA_RS05795	351	0.231082	0.262534	0.184102	0.836249	*	0.480872
NFA_RS11105	1089	0.947317	0.788429	-0.264867	0.8494	*	0.524177
NFA_RS29825	531	13.9292	16.9519	0.28333	0.839511	*	0.485637
NFA_RS24555	651	73.8175	84.6436	0.19744	0.795389	*	0.408441
NFA_RS15675	576	67.4481	75.6819	0.16617	0.844157	*	0.509962
NFA_RS16105	951	2.09498	3.67488	0.810762	0.488963	*	0.11324
NFA_RS09310	1158	448.634	456.613	0.0254335	0.968512	*	0.867134
NFA_RS15045	315	19.7858	10.6953	-0.887485	0.265412	*	0.0326964
NFA_RS12945	1101	15.2908	12.0226	-0.346915	0.803037	*	0.4204
NFA_RS12225	222	2.37302	2.58255	0.122077	0.955231	*	0.813268
NFA_RS08795	798	3.72756	5.32832	0.515448	0.727808	*	0.319341
NFA_RS23380	495	362.324	425.424	0.231622	0.541065	*	0.148459
NFA_RS07840	1110	33.4548	36.3467	0.119609	0.916837	*	0.701101
NFA_RS09200	1032	267.843	306.863	0.196205	0.690013	*	0.280347
NFA_RS01930	627	10.9294	11.8897	0.121498	0.944924	*	0.782372
NFA_RS23710	564	12.5369	8.30169	-0.594703	0.596133	*	0.190982
NFA_RS12850	1266	2.19916	3.05987	0.476517	0.757052	*	0.35549
NFA_RS23910	564	26.1762	26.6821	0.0276154	0.98628	*	0.939588
NFA_RS16830	888	8.0932	4.23266	-0.935146	0.369433	*	0.0638827
NFA_RS15940	3597	2285.54	2182.21	-0.0667464	0.875586	*	0.583876
NFA_RS14015	1815	16.4682	17.0503	0.0501089	0.979335	*	0.90017
NFA_RS17990	423	264.481	201.487	-0.39248	0.334895	*	0.0514732
NFA_RS19505	459	6.19493	4.9441	-0.325379	0.8494	*	0.524532
NFA_RS06935	273	21.9777	17.6186	-0.318948	0.799834	*	0.416241
NFA_RS04975	1449	42.4809	55.1059	0.375391	0.589659	*	0.18232
NFA_RS08275	1221	172.49	177.37	0.0402456	0.961531	*	0.83484
NFA_RS30180	2124	80.13	63.0394	-0.346089	0.543614	*	0.150753
NFA_RS07025	555	9.47927	4.95908	-0.934704	0.368678	*	0.0632544
NFA_RS20965	534	31.0863	43.4729	0.483841	0.509979	*	0.122842
NFA_RS14795	1485	1.38778	2.00612	0.531627	0.685158	*	0.274493
NFA_RS01065	1764	522.35	604.422	0.210538	0.535864	*	0.14564
NFA_RS08385	327	6.55691	5.09597	-0.363658	0.832504	*	0.473105
NFA_RS14855	1017	0.229838	0.256981	0.161042	0.844157	*	0.510295
NFA_RS20745	1224	119.002	103.587	-0.200146	0.783497	*	0.389087
NFA_RS10005	765	50.7213	53.6174	0.0801108	0.94071	*	0.774744
NFA_RS20705	1212	21.8915	27.483	0.328166	0.759714	*	0.358925
NFA_RS10905	732	32.5103	44.5526	0.454614	0.543361	*	0.150552
NFA_RS24630	411	119.206	130.162	0.126846	0.857105	*	0.533704
NFA_RS09015	723	84.9072	110.206	0.376245	0.514496	*	0.129978
NFA_RS01350	1920	566.161	668.864	0.240499	0.482309	*	0.109153
NFA_RS10725	1278	34.4187	30.3084	-0.183476	0.87488	*	0.575993
NFA_RS14025	651	527.828	371.163	-0.508015	0.0414852	*	0.00181462
NFA_RS00730	624	7.78318	8.84032	0.183739	0.91855	*	0.703999
NFA_RS10265	1044	51.177	40.8873	-0.323845	0.6592	*	0.246717
NFA_RS30060	786	139.574	244.852	0.810886	0.00217201	*	4.51e-05
NFA_RS13970	291	10.6526	10.9253	0.0364755	0.985674	*	0.93683
NFA_RS17550	645	34.6591	31.8517	-0.121865	0.924347	*	0.719498
NFA_RS13215	348	0.686153	0.567745	-0.273287	0.818736	*	0.442491
NFA_RS18370	936	52.2832	57.9308	0.147981	0.884195	*	0.617405
NFA_RS06790	315	48.3375	39.8295	-0.279304	0.735211	*	0.330108
NFA_RS21275	1248	801.216	746.543	-0.101967	0.820006	*	0.446207
NFA_RS13275	540	8.4971	6.78184	-0.325293	0.844157	*	0.501785
NFA_RS27355	312	63.1336	88.5616	0.488273	0.327177	*	0.0494386
NFA_RS06525	1707	122.964	77.0202	-0.674933	0.0894716	*	0.00588301
NFA_RS07890	339	9.2963	8.66857	-0.100862	0.958896	*	0.828424
NFA_RS12360	792	11.507	13.5038	0.230847	0.88104	*	0.597562
NFA_RS03660	1023	1573.2	1382.72	-0.186199	0.598279	*	0.193634
NFA_RS27360	762	212.075	207.348	-0.032523	0.966922	*	0.860018
NFA_RS12885	579	7.61644	6.93266	-0.135707	0.946681	*	0.785463
NFA_RS17845	1569	1540.82	1547.22	0.00598035	0.990804	*	0.963135
NFA_RS06330	870	91.7454	92.9393	0.018652	0.985674	*	0.937293
NFA_RS15050	414	1.62777	1.93588	0.250088	0.88413	*	0.615493
NFA_RS20555	372	1.54632	1.72883	0.160957	0.931038	*	0.738108
NFA_RS28425	576	23.6118	14.7675	-0.677078	0.407719	*	0.0767427
NFA_RS05660	846	15.834	16.1439	0.0279552	0.986905	*	0.945466
NFA_RS04095	1497	268.906	414.016	0.622585	0.00338292	*	7.95e-05
NFA_RS02720	765	35.4731	23.3931	-0.600641	0.39747	*	0.0730482
NFA_RS15335	876	13.289	17.4916	0.396432	0.759714	*	0.359261
NFA_RS03120	387	53.3306	42.1079	-0.340874	0.664939	*	0.254296
NFA_RS19805	687	68.569	48.2463	-0.507138	0.378589	*	0.0672883
NFA_RS16485	840	42.38	38.4288	-0.141195	0.892614	*	0.648093
NFA_RS23235	1179	30.6539	54.6451	0.834024	0.104459	*	0.00731432
NFA_RS21730	1569	193.975	180.051	-0.107466	0.872529	*	0.569877
NFA_RS05730	1017	125.228	168.797	0.430732	0.419674	*	0.0818732
NFA_RS06400	471	217.082	188.441	-0.204128	0.719422	*	0.307222
NFA_RS13725	621	1.2004	1.28414	0.0972828	0.959894	*	0.831444
NFA_RS25700	807	253.544	229.23	-0.145441	0.778914	*	0.382636
NFA_RS24800	663	35.6748	33.676	-0.0831856	0.953018	*	0.805638
NFA_RS24795	525	13.8251	29.5783	1.09725	0.0759162	*	0.00452739
NFA_RS09265	1044	683.642	414.44	-0.722077	7.17e-05	*	9.17e-07
NFA_RS19690	849	83.6792	48.765	-0.779022	0.0461278	*	0.0021453
NFA_RS06795	840	101.396	110.678	0.126367	0.863581	*	0.547303
NFA_RS09905	702	55.2095	54.626	-0.0153284	0.990804	*	0.959137
NFA_RS09760	1218	321.161	386.739	0.268061	0.509194	*	0.122545
NFA_RS10320	351	4.61647	2.79809	-0.722347	0.567686	*	0.166164
NFA_RS11520	1230	772.041	431.333	-0.839875	9.51e-05	*	1.33e-06
NFA_RS10045	738	278.653	373.672	0.423303	0.318064	*	0.0471934
NFA_RS27710	1119	51.3795	36.7361	-0.483994	0.447835	*	0.0958541
NFA_RS03910	4569	886.266	3570.62	2.01036	4.44e-24	Up	9.2e-27
NFA_RS19175	855	198.847	219.18	0.140457	0.793483	*	0.405921
NFA_RS00965	498	2324.58	2379.86	0.0339034	0.956933	*	0.819034
NFA_RS11530	702	11.7006	10.0254	-0.222931	0.889663	*	0.637589
NFA_RS14115	411	3.30955	4.00735	0.276015	0.88104	*	0.596734
NFA_RS05550	963	556.383	402.961	-0.465439	0.163152	*	0.0137652
NFA_RS14535	1359	533.745	491.702	-0.118367	0.786026	*	0.396153
NFA_RS01895	912	22.8952	32.8208	0.519563	0.512471	*	0.125105
NFA_RS17165	204	377.599	275.618	-0.454182	0.104459	*	0.00730692
NFA_RS05330	1095	1228.28	1319.09	0.102909	0.818669	*	0.441889
NFA_RS23020	1572	66.6143	59.9113	-0.153003	0.861762	*	0.542624
NFA_RS08820	762	598.286	553.356	-0.112628	0.821643	*	0.452373
NFA_RS13800	1545	303.587	239.085	-0.34459	0.444155	*	0.0940768
NFA_RS19650	534	8.74907	7.73583	-0.177573	0.922115	*	0.711137
NFA_RS02435	891	46.1676	28.3339	-0.70435	0.210764	*	0.0219728
NFA_RS31145	285	0.524596	0.521945	-0.00731125	0.993574	*	0.983104
NFA_RS27190	1446	68.9631	55.6552	-0.309308	0.625687	*	0.218837
NFA_RS25455	1638	189.771	241.39	0.347106	0.42394	*	0.0836454
NFA_RS29350	270	12.5174	10.3321	-0.276807	0.853643	*	0.52969
NFA_RS17715	1143	36.1015	51.9303	0.524519	0.382046	*	0.0686227
NFA_RS30320	1227	4.12961	4.8399	0.228971	0.898143	*	0.657613
NFA_RS01615	573	5.00267	2.84343	-0.815065	0.497321	*	0.117624
NFA_RS21350	963	1498.79	1320.36	-0.182862	0.664793	*	0.254125
NFA_RS06735	957	235.47	220.499	-0.0947665	0.878359	*	0.589521
NFA_RS04790	540	50.756	33.2897	-0.608501	0.284691	*	0.0373092
NFA_RS30740	1473	549.375	518.248	-0.0841474	0.875465	*	0.579121
NFA_RS04895	480	464.103	518.296	0.159332	0.728242	*	0.320825
NFA_RS18975	393	0.241812	0.214011	-0.176197	0.821207	*	0.450295
NFA_RS18090	561	214.152	128.891	-0.732476	0.0100932	*	0.000310614
NFA_RS07400	978	16.9327	20.8819	0.302438	0.814578	*	0.436981
NFA_RS10620	498	10.1835	8.02563	-0.343541	0.827219	*	0.461377
NFA_RS25400	1038	998.953	974.021	-0.0364629	0.942293	*	0.777261
NFA_RS01980	2379	148.726	150.533	0.0174293	0.984848	*	0.929639
NFA_RS20230	513	7.2026	12.9598	0.847456	0.385931	*	0.0695929
NFA_RS29005	501	59.0236	39.8817	-0.565565	0.363466	*	0.0601379
NFA_RS27220	1341	77.7725	99.6345	0.357385	0.557576	*	0.158288
NFA_RS30215	285	0.302743	0.262229	-0.207265	0.795389	*	0.408338
NFA_RS04640	456	5.95351	8.70707	0.548447	0.679424	*	0.266468
NFA_RS19405	390	71.316	100.331	0.492469	0.407719	*	0.0765501
NFA_RS05195	1269	17.7971	19.1371	0.104727	0.947597	*	0.787862
NFA_RS01875	552	9.33635	9.4076	0.0109681	0.993077	*	0.981231
NFA_RS06185	1446	19.4807	27.6836	0.506987	0.574834	*	0.170029
NFA_RS28880	357	241.276	130.336	-0.888454	0.000361117	*	5.68e-06
NFA_RS20195	1350	130.692	188.73	0.530156	0.089426	*	0.00584423
NFA_RS14970	891	900.066	748.724	-0.265595	0.596601	*	0.191647
NFA_RS16880	1071	2.5879	3.00503	0.215595	0.908478	*	0.676741
NFA_RS15135	1191	46.1318	71.5545	0.63328	0.208702	*	0.02159
NFA_RS05620	13227	54.3827	45.7185	-0.250369	0.76252	*	0.363281
NFA_RS06070	1116	30.9895	21.9627	-0.49672	0.596399	*	0.191376
NFA_RS11685	1164	39.7108	101.106	1.34827	2.32e-05	Up	2.48e-07
NFA_RS11225	291	538.074	423.93	-0.34398	0.306982	*	0.0433577
NFA_RS17360	723	979.887	795.374	-0.300982	0.301437	*	0.0417446
NFA_RS26715	1035	2956.41	2507.74	-0.237457	0.371221	*	0.064694
NFA_RS13735	288	1.08627	1.14633	0.0776415	0.966717	*	0.859222
NFA_RS29295	240	2.33797	2.70374	0.2097	0.910547	*	0.679176
NFA_RS00785	327	75.698	87.7923	0.213838	0.7584	*	0.357827
NFA_RS02555	237	8.33945	6.62077	-0.332951	0.844157	*	0.496365
NFA_RS06855	420	465.95	505.091	0.11637	0.833823	*	0.476882
NFA_RS22625	1467	18.3542	25.8442	0.493733	0.591811	*	0.186424
NFA_RS20280	441	1.21282	1.43358	0.241257	0.881248	*	0.600906
NFA_RS10160	225	0.369167	0.307991	-0.261385	0.750865	*	0.349339
NFA_RS26720	726	3518.09	3241.83	-0.117987	0.773164	*	0.376425
NFA_RS10845	756	1.64051	1.57814	-0.0559204	0.979702	*	0.907207
NFA_RS20590	756	123.588	156.573	0.34129	0.431615	*	0.0867856
NFA_RS22435	798	21.9939	24.0853	0.131049	0.931038	*	0.739163
NFA_RS09860	306	4.01274	2.35702	-0.767623	0.527941	*	0.138734
NFA_RS29360	228	2.24683	1.45062	-0.631219	0.599173	*	0.194497
NFA_RS10010	732	17.6349	18.936	0.1027	0.948896	*	0.792321
NFA_RS02400	1218	57.1533	34.1953	-0.741037	0.171986	*	0.0151043
NFA_RS11205	939	328.31	243.811	-0.429292	0.238858	*	0.0270491
NFA_RS22305	1359	175.111	294.103	0.748051	0.0242826	*	0.000919412
NFA_RS01090	1047	70.8258	120.752	0.769701	0.0354608	*	0.00150206
NFA_RS13205	474	0.425504	0.549681	0.369419	0.705437	*	0.291981
NFA_RS24560	1257	472.404	606.339	0.360102	0.31197	*	0.0460619
NFA_RS05035	1641	6173.11	5429.24	-0.185247	0.608468	*	0.202297
NFA_RS09560	852	223.135	222.144	-0.00642525	0.990804	*	0.970672
NFA_RS05615	426	4.95848	6.1292	0.305801	0.863581	*	0.548126
NFA_RS10790	1671	143.159	120.773	-0.245319	0.614729	*	0.206553
NFA_RS09425	510	23.2633	18.77	-0.309626	0.798031	*	0.413084
NFA_RS19135	774	12.3031	15.9998	0.379032	0.768909	*	0.370772
NFA_RS20220	1029	408.124	390.889	-0.062251	0.913353	*	0.687233
NFA_RS12300	933	4.10114	4.51326	0.138144	0.947887	*	0.7895
NFA_RS12760	888	140.13	116.654	-0.264539	0.60269	*	0.197178
NFA_RS05905	1086	46.848	32.1513	-0.543111	0.378589	*	0.0670879
NFA_RS26990	483	19.1125	14.4397	-0.40448	0.746728	*	0.341476
NFA_RS16760	492	1.97338	2.64954	0.425074	0.786026	*	0.393797
NFA_RS09410	897	647.797	575.897	-0.169731	0.650115	*	0.239634
NFA_RS13500	423	9.15324	5.05895	-0.855446	0.434491	*	0.088201
NFA_RS18335	1470	260.298	287.664	0.144219	0.81247	*	0.432414
NFA_RS21745	750	3.7451	4.55298	0.281808	0.877099	*	0.587313
NFA_RS25875	846	150.707	155.041	0.0409057	0.960692	*	0.833074
NFA_RS12520	1293	39.28	41.1481	0.0670335	0.958842	*	0.825565
NFA_RS18060	825	535.925	484.3	-0.146131	0.761943	*	0.362134
NFA_RS00170	240	5.94597	5.2201	-0.187836	0.922977	*	0.713318
NFA_RS27910	1359	222.03	274.231	0.304633	0.437184	*	0.0900974
NFA_RS26175	1626	19200.2	16611.1	-0.208973	0.650533	*	0.240351
NFA_RS25755	822	465.417	475.145	0.029845	0.964196	*	0.842171
NFA_RS08600	1944	1300.96	1105.79	-0.234501	0.446904	*	0.0953034
NFA_RS08260	1386	107.263	86.8319	-0.30486	0.592483	*	0.186841
NFA_RS02520	420	1.11558	0.983664	-0.181558	0.904613	*	0.666325
NFA_RS02705	1194	35.4256	20.5073	-0.788656	0.247288	*	0.0288327
NFA_RS22215	1077	159.549	129.733	-0.298452	0.514496	*	0.129349
NFA_RS13760	1191	6.39712	8.72221	0.44727	0.765878	*	0.367314
NFA_RS26765	273	5.42197	3.40437	-0.67143	0.600054	*	0.195052
NFA_RS02630	1164	32.1206	24.8044	-0.372903	0.687128	*	0.27726
NFA_RS00775	1626	719.829	431.062	-0.739759	0.000383725	*	6.13e-06
NFA_RS11135	387	1.10511	0.865316	-0.352894	0.798001	*	0.412521
NFA_RS29880	1389	9.41854	16.9816	0.850394	0.350181	*	0.0556289
NFA_RS21605	1746	34.621	31.924	-0.117008	0.921662	*	0.709731
NFA_RS21060	426	15.8852	17.1778	0.112859	0.949084	*	0.795826
NFA_RS17305	2283	1244.64	1033.76	-0.267836	0.374447	*	0.0654505
NFA_RS16530	450	14.0776	13.3485	-0.0767225	0.966922	*	0.860579
NFA_RS27780	273	25.2249	44.6675	0.824378	0.160956	*	0.0133852
NFA_RS12645	327	16.4675	14.0182	-0.232319	0.878705	*	0.590513
NFA_RS23420	627	58.5943	70.6766	0.270474	0.726471	*	0.316816
NFA_RS26345	654	22.0892	34.0431	0.624025	0.392924	*	0.0716165
NFA_RS14390	1233	127.526	74.961	-0.766575	0.0435758	*	0.00195127
NFA_RS15750	1248	45.1371	51.1335	0.179956	0.872481	*	0.569375
NFA_RS20565	903	9.39151	14.3504	0.611663	0.581921	*	0.17404
NFA_RS04125	513	5.47627	8.38927	0.615352	0.621151	*	0.211974
NFA_RS08285	981	96.8758	73.193	-0.404431	0.4156	*	0.0805477
NFA_RS00790	438	251.111	227.132	-0.144796	0.83185	*	0.47119
NFA_RS21460	1320	25.6411	17.593	-0.54346	0.537997	*	0.147212
NFA_RS28005	384	45.5476	66.8453	0.553453	0.31197	*	0.046031
NFA_RS31030	1263	98.135	108.564	0.1457	0.844157	*	0.504764
NFA_RS01975	558	508.824	458.74	-0.14949	0.735045	*	0.328906
NFA_RS16630	315	0.123831	0.131625	0.0880546	0.888346	*	0.634774
NFA_RS27865	996	251.455	276.019	0.13447	0.800672	*	0.417501
NFA_RS26025	1011	156.838	131.076	-0.258878	0.669169	*	0.258458
NFA_RS11635	609	16.1191	10.1739	-0.663889	0.527523	*	0.138168
NFA_RS08140	558	60.805	48.7385	-0.319128	0.696033	*	0.285287
NFA_RS01215	480	36.498	38.37	0.0721608	0.959875	*	0.831261
NFA_RS00360	795	170.522	180.76	0.0841203	0.913353	*	0.689583
NFA_RS01345	1737	524.016	687.979	0.392754	0.0815705	*	0.00500649
NFA_RS26420	1251	97.163	82.8168	-0.230483	0.735424	*	0.330457
NFA_RS29385	558	71.8165	33.8695	-1.08433	0.00644126	Down	0.000168746
NFA_RS28010	861	85.7979	99.7095	0.216789	0.750865	*	0.347452
NFA_RS16615	3276	76.1153	87.2419	0.196836	0.821651	*	0.45313
NFA_RS13460	579	21.2163	22.8244	0.105403	0.944314	*	0.78012
NFA_RS03095	666	27.9645	25.3627	-0.14089	0.913353	*	0.69475
NFA_RS05510	2055	169.913	231.212	0.444417	0.143763	*	0.0112098
NFA_RS28100	621	106.55	103.872	-0.0367234	0.968512	*	0.868653
NFA_RS20240	1752	502.702	548.819	0.126628	0.782525	*	0.385648
NFA_RS13840	939	9.8751	11.5286	0.22335	0.896565	*	0.654443
NFA_RS01520	1626	15.8717	20.4337	0.364499	0.773798	*	0.377477
NFA_RS04630	807	59.4698	51.9571	-0.194836	0.833274	*	0.474528
NFA_RS03745	402	4540.85	4075.6	-0.155951	0.589659	*	0.183083
NFA_RS13135	912	218.027	171.335	-0.347686	0.309196	*	0.0446797
NFA_RS02265	2187	110.939	101.763	-0.124557	0.870151	*	0.565774
NFA_RS16930	1926	18.9776	14.9086	-0.348155	0.786026	*	0.394958
NFA_RS01100	852	620.557	660.496	0.0899859	0.863581	*	0.551742
NFA_RS28035	1428	131.826	158.621	0.266943	0.60269	*	0.199021
NFA_RS03065	2514	536.497	459.086	-0.224804	0.4818	*	0.108871
NFA_RS23030	294	80.6107	61.427	-0.392099	0.537205	*	0.146561
NFA_RS22685	1230	369.734	385.98	0.0620402	0.913353	*	0.695121
NFA_RS11390	756	4.52921	3.29455	-0.459178	0.774295	*	0.378312
NFA_RS09765	912	220.566	296.903	0.428782	0.195245	*	0.0188776
NFA_RS13905	1350	34.2157	18.1699	-0.913106	0.172273	*	0.0151603
NFA_RS22290	1626	1560.37	1080.8	-0.529782	0.0815705	*	0.00497185
NFA_RS18050	582	1006.99	944.103	-0.0930404	0.863581	*	0.550422
NFA_RS15060	1356	1.0286	1.51426	0.557922	0.635791	*	0.22611
NFA_RS19450	516	44.2448	33.6523	-0.3948	0.594941	*	0.188953
NFA_RS03345	360	802.007	758.234	-0.0809711	0.88104	*	0.596139
NFA_RS05050	678	129.995	138.154	0.0878172	0.913353	*	0.694084
NFA_RS27770	396	193.205	160.395	-0.268509	0.558403	*	0.159077
[truncated: 3,785 more rows]

## Sheet: 6 hpi-VS-1hpi
GeneID	Length	1phi-Expression	6phi-Expression	log2FoldChange(6phi/1phi)	Padj	Up/Down-Regulation	Pvalue
NFA_RS00180	201	1.09935	1.20927	0.13749	0.905204	*	0.846919
NFA_RS04705	1239	88.4213	96.8456	0.131292	0.712716	*	0.572474
NFA_RS15490	669	16.5312	40.4775	1.29193	0.00242427	Up	0.000587335
NFA_RS28660	421	22.6017	50.6996	1.16554	0.00397837	Up	0.00103216
NFA_RS29600	753	2.97707	1.76786	-0.751893	0.44955	*	0.293396
NFA_RS16815	1248	9.17573	10.1368	0.143702	0.858724	*	0.780725
NFA_RS04995	1131	45.252	62.9371	0.47593	0.26228	*	0.143749
NFA_RS27375	708	24.8472	48.6148	0.96831	0.0116069	*	0.00346971
NFA_RS18510	573	417.841	234.894	-0.830943	7.88942e-06	*	1.04985e-06
NFA_RS20125	477	269.892	239.136	-0.174552	0.59186	*	0.43571
NFA_RS30415	294	2.10383	1.71835	-0.291992	0.794939	*	0.685744
NFA_RS16555	372	64.0148	120.89	0.917222	0.00118001	*	0.000260418
NFA_RS29685	417	2.13235	3.62167	0.764209	0.429164	*	0.275081
NFA_RS07150	996	743.142	728.204	-0.0292969	0.938016	*	0.898073
NFA_RS27120	1356	183.008	171.449	-0.0941326	0.75876	*	0.634508
NFA_RS26660	273	8.47753	12.1267	0.516473	0.511114	*	0.353321
NFA_RS01425	1053	37.5925	62.9568	0.743915	0.0369317	*	0.0129933
NFA_RS07710	471	0.487854	0.32407	-0.590147	0.383344	*	0.237023
NFA_RS05785	195	0.414684	0.381483	-0.120395	0.892849	*	0.825242
NFA_RS20650	435	2311.95	1081.51	-1.09607	2.56709e-09	Down	1.80719e-10
NFA_RS29580	2094	100.671	172.793	0.779392	0.0191065	*	0.00607248
NFA_RS10990	1407	47.4451	213.87	2.1724	2.87324e-13	Up	1.14949e-14
NFA_RS08380	3015	1052.55	869.665	-0.275351	0.15103	*	0.0713016
NFA_RS19740	378	0.867061	0.753995	-0.201579	0.846656	*	0.762776
NFA_RS17075	411	68.8896	38.1262	-0.853504	0.00688653	*	0.00191319
NFA_RS09050	792	229.83	114.823	-1.00115	0.000259895	Down	4.79271e-05
NFA_RS23480	594	19.9867	13.4883	-0.567331	0.347977	*	0.208463
NFA_RS24540	204	0.0861596	0.0934273	0.116831	0.805951	*	0.703441
NFA_RS00975	3204	1013.99	857.09	-0.242518	0.161816	*	0.0778797
NFA_RS26220	198	1.58583	1.74051	0.134272	0.90863	*	0.851958
NFA_RS27350	1569	260.927	358.009	0.45635	0.0411141	*	0.0148742
NFA_RS00535	381	143.541	86.9218	-0.723673	0.00132195	*	0.00029576
NFA_RS08570	1080	175.118	140.071	-0.322163	0.281941	*	0.158289
NFA_RS02780	1506	1150.56	836.071	-0.460636	0.00695579	*	0.00193362
NFA_RS23120	750	2.03373	4.81091	1.24218	0.161105	*	0.0773712
NFA_RS10730	1539	295.628	1187.82	2.00646	2.64821e-23	Up	4.27424e-25
NFA_RS09190	1011	311.614	257.345	-0.276057	0.197375	*	0.0994777
NFA_RS14990	423	3.11126	2.14062	-0.539466	0.599485	*	0.442923
NFA_RS22680	1623	2110.67	888.45	-1.24834	5.03808e-09	Down	3.64188e-10
NFA_RS23245	747	75.7584	174.974	1.20766	0.000164521	Up	2.92657e-05
NFA_RS14980	840	68.3254	66.1188	-0.0473617	0.913812	*	0.860171
NFA_RS18750	303	198.694	105.871	-0.908239	2.53874e-05	*	3.77933e-06
NFA_RS18430	564	55.6041	42.429	-0.390142	0.355541	*	0.214338
NFA_RS13200	573	19.4935	36.67	0.911604	0.0495438	*	0.0183407
NFA_RS27845	264	0.922333	2.19117	1.24834	0.155088	*	0.0736297
NFA_RS16185	531	2.50216	1.54884	-0.691982	0.492312	*	0.3339
NFA_RS18640	1551	165.996	159.407	-0.0584327	0.852037	*	0.771465
NFA_RS11020	756	37.3262	101.192	1.43883	1.23814e-06	Up	1.41375e-07
NFA_RS15455	462	3.43999	7.80739	1.18243	0.147271	*	0.0690418
NFA_RS12680	663	126.085	150.972	0.259882	0.397112	*	0.248263
NFA_RS00215	792	25.4068	20.8848	-0.282757	0.630116	*	0.475833
NFA_RS28065	675	27.5825	20.4556	-0.431259	0.411473	*	0.259856
NFA_RS25205	324	12.1933	17.8649	0.551035	0.376502	*	0.231423
NFA_RS28875	459	725.649	1191.97	0.716008	0.00034063	*	6.45014e-05
NFA_RS25985	1272	7.49073	18.0935	1.2723	0.0347265	Up	0.0121221
NFA_RS21600	1458	66.8686	38.0597	-0.813066	0.0157404	*	0.00489996
NFA_RS16675	1053	7.13	8.47252	0.24889	0.790136	*	0.678345
NFA_RS26730	1089	195.456	342.428	0.808958	2.02533e-05	*	2.92463e-06
NFA_RS25290	1230	437.076	288.799	-0.597817	0.00243703	*	0.000591264
NFA_RS15545	336	367.031	339.494	-0.112519	0.70466	*	0.562736
NFA_RS24325	1128	423.941	278.765	-0.604814	0.00597515	*	0.00163434
NFA_RS21015	504	608.499	221.589	-1.45737	3.54337e-19	Down	7.84847e-21
NFA_RS16895	972	12.9599	10.3632	-0.322578	0.6501	*	0.49818
NFA_RS15715	501	8.14137	18.039	1.14778	0.0609575	*	0.0233929
NFA_RS04635	954	18.5111	25.6736	0.471891	0.364136	*	0.221115
NFA_RS10815	918	35.462	98.9207	1.48	5.62818e-06	Up	7.27681e-07
NFA_RS28860	336	276.599	504.145	0.866045	6.80407e-06	*	8.94903e-07
NFA_RS13320	1326	39.5352	62.7601	0.666709	0.0512433	*	0.0191019
NFA_RS00005	1989	975.092	524.957	-0.893339	3.18055e-08	*	2.67594e-09
NFA_RS20060	258	2.40956	2.43032	0.0123771	0.992654	*	0.986177
NFA_RS03540	561	109.313	80.9819	-0.432788	0.248766	*	0.134506
NFA_RS15850	1053	27.6787	50.9729	0.880952	0.0278159	*	0.00941367
NFA_RS08885	1443	711.167	518.246	-0.456551	0.00469863	*	0.00124001
NFA_RS01810	867	444.318	428.589	-0.0519967	0.843118	*	0.757127
NFA_RS28195	1125	206.314	265.137	0.361895	0.0697215	*	0.0273667
NFA_RS04725	306	44.6968	15.6725	-1.51194	0.000196014	Down	3.53391e-05
NFA_RS18720	699	284.87	227.542	-0.324174	0.150687	*	0.0711003
NFA_RS22070	705	67.7969	67.0474	-0.0160379	0.978828	*	0.963366
NFA_RS26000	1368	16.4268	29.1108	0.825498	0.0823102	*	0.0335516
NFA_RS00305	348	5.88937	9.94618	0.756029	0.342002	*	0.203684
NFA_RS15475	660	31.9407	37.4845	0.230897	0.64885	*	0.496477
NFA_RS29120	429	517.053	322.972	-0.678902	2.73046e-05	*	4.09288e-06
NFA_RS01600	858	105.151	142.673	0.440252	0.101494	*	0.0432711
NFA_RS12310	1161	29.7677	35.4129	0.250529	0.602427	*	0.446177
NFA_RS27110	1275	219.292	607.38	1.46975	4.68528e-18	Up	1.19063e-19
NFA_RS25750	1356	586.937	637.879	0.120077	0.620129	*	0.465203
NFA_RS22530	1770	33.0492	55.9812	0.760328	0.0404671	*	0.0145737
NFA_RS19020	369	7.99593	31.894	1.99595	0.00010029	Up	1.69693e-05
NFA_RS04960	426	86.2519	156.518	0.859696	0.000259468	*	4.78037e-05
NFA_RS27960	864	900.02	521.615	-0.786973	2.22464e-05	*	3.2621e-06
NFA_RS05290	546	156.656	138.751	-0.175102	0.506562	*	0.348517
NFA_RS20350	516	3.31876	3.43182	0.0483283	0.965578	*	0.943693
NFA_RS03440	2427	127.576	148.893	0.222917	0.457048	*	0.299546
NFA_RS17835	2142	3267.08	2177.26	-0.585489	1.91969e-05	*	2.7589e-06
NFA_RS13510	732	18.9381	10.3167	-0.876307	0.267089	*	0.147486
NFA_RS27520	1170	53.4961	52.3467	-0.0313362	0.94516	*	0.90897
NFA_RS20700	3612	802.23	549.958	-0.544696	0.000188725	*	3.38305e-05
NFA_RS10340	417	6.74389	5.0249	-0.424485	0.646965	*	0.494333
NFA_RS11765	501	15.5549	11.22	-0.471292	0.458866	*	0.301446
NFA_RS08625	723	975.504	727.012	-0.424168	0.010709	*	0.0031535
NFA_RS22525	744	37.026	107.111	1.5325	9.17108e-06	Up	1.23614e-06
NFA_RS28135	1005	528.103	343.736	-0.619519	0.000579604	*	0.000117234
NFA_RS08075	498	20.3016	44.233	1.12353	0.00855652	Up	0.0024506
NFA_RS08115	834	55.7147	106.019	0.928191	0.00207036	*	0.000491179
NFA_RS28155	1080	1622.03	900.258	-0.849388	1.99246e-07	*	1.94662e-08
NFA_RS16965	2394	40.419	44.9158	0.152186	0.736452	*	0.604437
NFA_RS14585	537	107.231	136.14	0.344364	0.232599	*	0.123408
NFA_RS04280	825	170.205	98.1441	-0.794301	0.000387992	*	7.46138e-05
NFA_RS22405	792	31.0666	56.2099	0.855459	0.0185006	*	0.00584814
NFA_RS12795	504	50.2491	54.3646	0.113571	0.805951	*	0.703536
NFA_RS22095	684	156.219	415.703	1.41198	6.82874e-15	Up	2.27468e-16
NFA_RS04380	1206	304.916	512.699	0.749701	2.30255e-05	*	3.3961e-06
NFA_RS21640	519	9.42179	8.79476	-0.0993581	0.905222	*	0.847402
NFA_RS14075	924	11.9306	12.3675	0.0518849	0.948729	*	0.916356
NFA_RS28165	471	606.335	291.897	-1.05466	3.84766e-08	Down	3.29007e-09
NFA_RS13155	1074	6.01096	10.979	0.869079	0.270507	*	0.149698
NFA_RS08680	276	84.8898	63.0785	-0.428444	0.169939	*	0.0826354
NFA_RS01235	198	1.46236	1.3837	-0.0797692	0.946144	*	0.911053
NFA_RS12920	1206	11.3058	17.6999	0.646678	0.292784	*	0.165746
NFA_RS08025	1302	78.4082	47.4349	-0.725054	0.0255971	*	0.00852649
NFA_RS07370	867	53.0106	63.8661	0.268768	0.51342	*	0.356147
NFA_RS10505	525	7.52146	11.6441	0.630512	0.392168	*	0.244499
NFA_RS30230	1632	1533.31	1260.64	-0.282492	0.0622196	*	0.023984
NFA_RS16750	1149	13.8929	12.0256	-0.20824	0.775906	*	0.659067
NFA_RS12175	327	4.00968	4.34016	0.114264	0.915741	*	0.863853
NFA_RS03940	1869	780.564	828.275	0.0855932	0.704853	*	0.563109
NFA_RS02575	339	418.928	237.504	-0.818747	6.60738e-06	*	8.64496e-07
NFA_RS02670	1554	171.528	273.57	0.673466	0.00257335	*	0.000629198
NFA_RS01910	375	52.1906	58.874	0.17384	0.701155	*	0.55823
NFA_RS26845	1848	4743.43	3541.71	-0.421483	0.0264055	*	0.00886026
NFA_RS23490	939	323.809	347.153	0.100427	0.697688	*	0.553694
NFA_RS05485	2139	785.502	918.858	0.226227	0.223455	*	0.116549
NFA_RS05285	1059	28.7758	73.4469	1.35185	0.000169774	Up	3.02293e-05
NFA_RS03235	2298	471.139	439.804	-0.0992938	0.660276	*	0.51045
NFA_RS12830	1713	83.9461	83.1674	-0.0134446	0.972161	*	0.9538
NFA_RS13385	417	117.276	103.802	-0.176071	0.630915	*	0.477086
NFA_RS09880	1422	748.382	324.869	-1.20392	6.0904e-09	Down	4.48623e-10
NFA_RS05230	768	42.3691	39.5977	-0.097595	0.835784	*	0.746822
NFA_RS27125	873	218	166.272	-0.390782	0.117893	*	0.0521451
NFA_RS29575	2715	191.139	201.358	0.0751383	0.817325	*	0.721895
NFA_RS07125	1974	157.684	346.573	1.13612	3.4048e-09	Up	2.432e-10
NFA_RS10570	702	0.297708	0.405249	0.44491	0.565238	*	0.408432
NFA_RS13555	351	14.7519	30.831	1.06348	0.0241986	Up	0.00800613
NFA_RS17385	567	263.896	114.051	-1.21029	4.98456e-08	Down	4.40771e-09
NFA_RS11425	1131	1.76622	2.24572	0.346515	0.757289	*	0.631291
NFA_RS28580	282	24.4477	12.6964	-0.945277	0.0552698	*	0.0208401
NFA_RS18695	1293	56.3312	44.8441	-0.329015	0.384298	*	0.238009
NFA_RS25945	942	8.67647	7.91204	-0.133058	0.888607	*	0.818421
NFA_RS01995	1617	240.215	442.471	0.881259	1.88209e-06	*	2.25566e-07
NFA_RS26090	693	4.48829	4.13923	-0.116804	0.911004	*	0.855741
NFA_RS15915	822	7.11759	29.5486	2.05363	0.000780163	Up	0.000163695
NFA_RS13640	1374	127.239	166.084	0.384372	0.125344	*	0.0561901
NFA_RS17060	288	0.165145	0.191969	0.217135	0.726091	*	0.589824
NFA_RS11240	675	392.664	515.534	0.39277	0.084706	*	0.0348045
NFA_RS11435	375	4.34735	9.73851	1.16356	0.115953	*	0.0511278
NFA_RS30785	240	1.15569	1.00449	-0.202287	0.854694	*	0.775447
NFA_RS04805	1800	6156.61	1286.05	-2.25919	2.49462e-32	Down	2.313e-34
NFA_RS14785	573	4.23532	5.70516	0.429794	0.659468	*	0.508868
NFA_RS21550	855	16.5745	14.6159	-0.181425	0.792645	*	0.682827
NFA_RS17545	1050	19.8474	11.2115	-0.823974	0.184205	*	0.0913088
NFA_RS10090	804	11.4661	13.6709	0.253727	0.746272	*	0.616853
NFA_RS26870	2505	79.4776	209.61	1.39909	2.3188e-09	Up	1.59258e-10
NFA_RS27475	399	16.9756	40.1398	1.24157	0.0037154	Up	0.000956919
NFA_RS24455	1470	475.741	681.882	0.519346	0.13011	*	0.0592911
NFA_RS08615	1278	260.025	567.337	1.12555	2.16348e-11	Up	1.11071e-12
NFA_RS15530	693	3.01054	4.66104	0.630632	0.513126	*	0.355363
NFA_RS24660	174	0.166042	0.193132	0.218034	0.726091	*	0.588934
NFA_RS24435	852	21.331	15.895	-0.424377	0.485089	*	0.326978
NFA_RS24245	1317	30.1391	89.8459	1.57582	7.71392e-07	Up	8.47684e-08
NFA_RS24115	963	61.0417	1728.17	4.82331	3.87145e-93	Up	9.97111e-96
NFA_RS09670	2505	2092.23	1150.31	-0.86302	3.33729e-10	*	2.03423e-11
NFA_RS20655	555	37.6265	75.982	1.01391	0.00271693	Up	0.000670162
NFA_RS20510	558	923.356	779.45	-0.244431	0.302332	*	0.172813
NFA_RS16540	1746	26.3448	39.3249	0.577923	0.171337	*	0.0835017
NFA_RS03965	654	236.714	123.989	-0.932932	1.00269e-06	*	1.12252e-07
NFA_RS22430	1746	134.938	236.762	0.811146	3.96792e-05	*	6.13856e-06
NFA_RS25170	375	3337.92	1526.1	-1.1291	3.43291e-07	Down	3.51897e-08
NFA_RS22570	681	17.5468	11.7998	-0.572441	0.339749	*	0.201419
NFA_RS09530	837	610.326	752.872	0.302825	0.143561	*	0.0668531
NFA_RS11645	423	27.7505	17.8068	-0.640081	0.197945	*	0.0999243
NFA_RS22285	660	62.0035	76.6203	0.305378	0.371514	*	0.226965
NFA_RS13690	894	3.39426	5.18349	0.610827	0.508811	*	0.351106
NFA_RS13585	495	69.17	197.809	1.51589	2.37905e-09	Up	1.64622e-10
NFA_RS29330	327	31.2907	13.4142	-1.22198	0.00577698	Down	0.00156923
NFA_RS08605	1101	5894.47	3173.25	-0.893399	1.66473e-07	*	1.60642e-08
NFA_RS28345	690	112.813	1572.98	3.8015	1.77176e-35	Up	1.33855e-37
NFA_RS12560	885	95.4184	60.1075	-0.666722	0.0133833	*	0.00407198
NFA_RS24970	2088	11.4304	53.5638	2.22838	2.52754e-07	Up	2.51278e-08
NFA_RS22760	1299	724.228	564.824	-0.358643	0.0377512	*	0.0133724
NFA_RS12190	1227	59.7707	46.8506	-0.351372	0.320714	*	0.187285
NFA_RS04150	339	3.58025	8.66833	1.27569	0.104502	*	0.044894
NFA_RS22805	1164	70.0511	107.503	0.617901	0.0392426	*	0.0140152
NFA_RS12770	1452	95.0129	124.856	0.39407	0.181111	*	0.0894981
NFA_RS14335	753	192.632	809.572	2.07131	7.13963e-21	Up	1.33623e-22
NFA_RS07315	1044	3.99965	3.26054	-0.294763	0.780205	*	0.664728
NFA_RS23715	471	11.6254	9.69233	-0.262369	0.748082	*	0.619762
NFA_RS18470	756	1302.98	769.756	-0.759341	2.46034e-06	*	3.01206e-07
NFA_RS05605	654	47.9496	50.1885	0.0658366	0.893914	*	0.826994
NFA_RS18005	1329	225.088	176.217	-0.353133	0.124668	*	0.055805
NFA_RS11790	681	11.845	14.4357	0.285365	0.703891	*	0.561639
NFA_RS03680	1527	302.535	388.463	0.360675	0.0780693	*	0.0314996
NFA_RS25090	25281	98.4708	184.052	0.902342	0.00420761	*	0.00109958
NFA_RS16780	2781	13.2126	16.2796	0.301154	0.656456	*	0.505755
NFA_RS17540	447	6.44633	4.54151	-0.505306	0.605807	*	0.450299
NFA_RS16575	1017	7.25679	7.65765	0.07757	0.935311	*	0.894038
NFA_RS27310	462	45.8557	47.7217	0.0575451	0.903055	*	0.843069
NFA_RS13335	762	20.4858	23.7975	0.216188	0.733974	*	0.600765
NFA_RS10590	393	0.0856829	0.092874	0.116268	0.805951	*	0.704169
NFA_RS16715	810	5.1947	6.32541	0.28412	0.762019	*	0.640337
NFA_RS28690	411	0.349958	0.530526	0.600244	0.474397	*	0.316536
NFA_RS01935	1317	99.7428	94.8882	-0.0719847	0.86248	*	0.785029
NFA_RS11270	372	4.15894	4.90599	0.238329	0.815027	*	0.717808
NFA_RS02140	1431	155.926	190.626	0.289885	0.220061	*	0.114198
NFA_RS23210	840	32.3846	63.2461	0.965666	0.00916114	*	0.00265522
NFA_RS21515	1170	8.83325	9.75752	0.14357	0.867149	*	0.791119
NFA_RS00660	762	10.0954	1211.91	6.90744	1.59107e-66	Up	7.10297e-69
NFA_RS07250	1155	468.099	356.181	-0.394204	0.019627	*	0.00626149
NFA_RS00615	612	80.4562	104.074	0.371336	0.22751	*	0.119537
NFA_RS09405	1419	2431.5	1664.56	-0.546706	0.00139107	*	0.000312717
NFA_RS30255	948	79.8283	114.213	0.516758	0.0652752	*	0.0253324
NFA_RS18220	1794	2467.69	1372.47	-0.846392	3.5534e-10	*	2.17816e-11
NFA_RS12995	564	29.6742	22.049	-0.428494	0.360854	*	0.218532
NFA_RS17420	765	335.349	312.325	-0.102618	0.710459	*	0.570295
NFA_RS03280	2892	576.324	417.896	-0.463735	0.0394625	*	0.0141344
NFA_RS04360	1170	297.173	159.671	-0.896199	0.000341818	*	6.48887e-05
NFA_RS23575	498	289.447	316.675	0.129703	0.551405	*	0.394308
NFA_RS11845	417	29.4507	26.6689	-0.143145	0.804384	*	0.697482
NFA_RS02035	429	81.2609	67.1819	-0.274489	0.396346	*	0.24758
NFA_RS23860	867	2527.36	4103.91	0.69937	1.39591e-06	*	1.62025e-07
NFA_RS23950	522	55.5279	55.9817	0.0117416	0.984635	*	0.973655
NFA_RS18520	726	6.07551	10.6148	0.805001	0.27937	*	0.15633
NFA_RS08420	756	581.454	419.715	-0.470255	0.0040904	*	0.00106614
NFA_RS03565	444	3.94211	2.87686	-0.454472	0.662298	*	0.512644
NFA_RS20325	864	781.646	547.817	-0.512821	0.00898007	*	0.00259195
NFA_RS07925	681	11.2458	9.81087	-0.196933	0.800557	*	0.693202
NFA_RS24695	1014	280.639	640.959	1.19152	2.60311e-08	Up	2.14095e-09
NFA_RS17245	1050	8.35688	11.706	0.486211	0.532625	*	0.373771
NFA_RS26205	714	227.792	186.389	-0.289398	0.239808	*	0.128427
NFA_RS27030	687	48.0067	69.7868	0.539719	0.111152	*	0.0485718
NFA_RS12835	627	174.393	144.723	-0.269047	0.27889	*	0.156014
NFA_RS30625	870	126.005	54.1845	-1.21753	9.9474e-05	Down	1.68067e-05
NFA_RS25165	471	3475.83	1560.02	-1.15579	1.06267e-10	Down	6.11257e-12
NFA_RS21045	510	84.5238	88.4574	0.0656259	0.880671	*	0.807332
NFA_RS12245	1422	32.0361	21.0902	-0.603127	0.218172	*	0.112944
NFA_RS21615	1263	58.8789	92.4781	0.651361	0.0344663	*	0.0119957
NFA_RS26640	213	1.31143	2.41393	0.880242	0.365268	*	0.222021
NFA_RS27695	1683	399.451	960.334	1.26552	4.48793e-07	Up	4.72373e-08
NFA_RS26465	201	0.525534	0.459037	-0.195173	0.834058	*	0.743503
NFA_RS17005	1029	38.9185	69.1461	0.829193	0.0111149	*	0.003294
NFA_RS25510	840	38.1057	25.974	-0.552937	0.191731	*	0.095997
NFA_RS04620	501	75.8866	43.5075	-0.80258	0.0225175	*	0.00734604
NFA_RS11750	348	1.35781	1.89183	0.478494	0.657097	*	0.506438
NFA_RS18920	909	37.3818	41.7262	0.158618	0.732238	*	0.597961
NFA_RS15570	1530	57.5839	53.4824	-0.1066	0.834155	*	0.7441
NFA_RS22980	1506	50.0286	45.8879	-0.124639	0.776882	*	0.660696
NFA_RS07970	852	45.8025	43.9757	-0.0587174	0.900402	*	0.838407
NFA_RS23065	2199	33.1827	44.1372	0.411565	0.313525	*	0.181741
NFA_RS02465	516	9.86753	15.5395	0.655179	0.318989	*	0.185675
NFA_RS08895	1122	201.502	166.036	-0.279302	0.222574	*	0.115911
NFA_RS05645	756	88.6304	251.006	1.50185	3.01127e-08	Up	2.50767e-09
NFA_RS22575	759	40.2314	28.8544	-0.479533	0.251702	*	0.136483
NFA_RS03510	1014	95.549	183.502	0.94148	0.000401381	*	7.76022e-05
NFA_RS07855	381	19.5515	34.969	0.838794	0.0724715	*	0.0286825
NFA_RS10515	1257	31.3262	24.7748	-0.338493	0.488499	*	0.330249
NFA_RS00540	459	275.991	248.207	-0.153078	0.55966	*	0.402544
NFA_RS23735	429	13.379	29.5618	1.14377	0.0207509	Up	0.00666635
NFA_RS26245	2268	254.468	378.2	0.571663	0.00211299	*	0.000502852
NFA_RS26975	516	11.3971	6.8807	-0.728035	0.313381	*	0.181598
NFA_RS10965	594	5.21038	11.5906	1.15349	0.1154	*	0.0508638
NFA_RS28735	276	2.68138	2.76751	0.0456109	0.969224	*	0.948588
NFA_RS08000	1407	5.14924	2.07034	-1.3145	0.135325	*	0.0621324
NFA_RS25725	1245	753.428	506.58	-0.57268	0.000241577	*	4.41757e-05
NFA_RS22545	699	205.863	149.789	-0.458749	0.0373039	*	0.0131691
NFA_RS20585	306	156.877	111.223	-0.496179	0.0660147	*	0.0256963
NFA_RS26995	1209	26.2268	38.9808	0.571721	0.266025	*	0.146716
NFA_RS06010	894	58.2588	26.8157	-1.1194	0.000415966	Down	8.07726e-05
NFA_RS06130	594	17.2921	26.7737	0.630701	0.312789	*	0.181046
NFA_RS27280	1497	818.394	631.627	-0.373722	0.0203336	*	0.00652532
NFA_RS12060	1350	33.2987	51.648	0.633249	0.0945192	*	0.0398591
NFA_RS24395	750	93.2957	130.509	0.484263	0.0714241	*	0.0281576
NFA_RS29290	1143	435.882	504.902	0.212067	0.421393	*	0.268652
NFA_RS23270	945	61.7435	85.4895	0.46946	0.130777	*	0.0596849
NFA_RS23220	855	184.306	180.346	-0.0313351	0.914162	*	0.861083
NFA_RS07265	501	13.0037	12.4569	-0.061982	0.93673	*	0.896233
NFA_RS02970	1500	152.623	717.833	2.23367	5.17864e-14	Up	1.8673e-15
NFA_RS18455	504	24.9823	26.6614	0.0938478	0.884191	*	0.812684
NFA_RS16135	1398	22.1117	29.7964	0.430331	0.422533	*	0.269525
NFA_RS15970	4209	249.418	150.311	-0.730611	0.000106432	*	1.81467e-05
NFA_RS11525	588	55.8355	35.1873	-0.66613	0.0580165	*	0.0220849
NFA_RS11180	1092	8312.94	9069.77	0.125706	0.737609	*	0.606146
NFA_RS04145	786	32.0273	75.9095	1.24498	0.000853586	Up	0.000181885
NFA_RS04250	414	2914.59	1429.02	-1.02827	4.3915e-11	Down	2.36767e-12
NFA_RS31135	327	10.1347	12.6883	0.324192	0.676641	*	0.529904
NFA_RS04100	855	105.988	103.404	-0.0356185	0.925245	*	0.878062
NFA_RS27980	606	687.796	591.972	-0.216452	0.276322	*	0.154131
NFA_RS16230	984	25.7837	44.1183	0.774916	0.0664006	*	0.0258921
NFA_RS27240	1779	119.716	75.5122	-0.664837	0.0163689	*	0.00511382
NFA_RS06145	1191	7.5309	7.26902	-0.0510611	0.955926	*	0.927531
NFA_RS02340	1716	64.3006	46.3778	-0.4714	0.156747	*	0.0745566
NFA_RS29190	1584	39.6509	32.579	-0.283412	0.536111	*	0.378417
NFA_RS06530	804	1374.26	674.347	-1.02709	5.04698e-11	Down	2.7384e-12
NFA_RS27315	789	117.567	74.2514	-0.662993	0.0111021	*	0.00328642
NFA_RS16860	384	1.12517	1.97645	0.812772	0.410351	*	0.258948
NFA_RS28770	387	46.2884	45.9242	-0.0113956	0.981983	*	0.968832
NFA_RS09585	2166	608.145	699.956	0.202849	0.341498	*	0.203116
NFA_RS23095	714	38.7706	22.4413	-0.788809	0.0954831	*	0.0403639
NFA_RS12285	507	3.42832	12.0526	1.81377	0.0116162	Up	0.00347448
NFA_RS16790	606	1.6117	1.76399	0.130258	0.910754	*	0.855083
NFA_RS26505	699	194.378	189.878	-0.0337917	0.934821	*	0.893248
NFA_RS09295	1719	225.46	350.951	0.638401	0.00059829	*	0.000121528
NFA_RS07300	918	563.778	347.971	-0.696161	0.000637051	*	0.000129948
NFA_RS20305	1524	1390.61	938.615	-0.56711	0.0063142	*	0.00173792
NFA_RS11930	810	2.60953	2.84903	0.126681	0.91251	*	0.858298
NFA_RS25745	495	139.972	125.74	-0.154685	0.65473	*	0.503751
NFA_RS20545	1896	18.1044	25.8181	0.512039	0.348447	*	0.208844
NFA_RS20615	1668	464.99	724.892	0.640565	0.000187306	*	3.3544e-05
NFA_RS18990	846	63.4625	51.4438	-0.302909	0.605389	*	0.449884
NFA_RS16850	966	19.971	14.6649	-0.445533	0.483412	*	0.324544
NFA_RS12695	1659	42.4206	59.5828	0.490133	0.195643	*	0.0984259
NFA_RS27295	1680	567.619	664.064	0.2264	0.188822	*	0.0942164
NFA_RS20290	615	315.227	228.028	-0.467177	0.0175987	*	0.00552678
NFA_RS19115	1443	1434.45	1323.98	-0.115624	0.551234	*	0.39355
NFA_RS04585	1317	244.315	238.596	-0.0341753	0.911004	*	0.855822
NFA_RS20505	885	533.721	522.336	-0.0311069	0.902731	*	0.842126
NFA_RS06640	717	11.0535	19.4324	0.813962	0.230881	*	0.122021
NFA_RS14475	429	8.29617	25.4061	1.61466	0.00279626	Up	0.000695225
NFA_RS10940	1125	27.666	30.5209	0.141681	0.798838	*	0.690246
NFA_RS03170	474	19.853	54.2324	1.4498	0.000283843	Up	5.28308e-05
NFA_RS12145	762	112.506	109.933	-0.0333779	0.920772	*	0.870496
NFA_RS02655	1041	19.433	18.7646	-0.0504928	0.941992	*	0.904489
NFA_RS22120	393	20.4579	17.6253	-0.21501	0.726003	*	0.587772
NFA_RS10995	771	15.0896	65.2316	2.11201	1.73383e-06	Up	2.05119e-07
NFA_RS22540	576	112.602	90.0336	-0.322703	0.346603	*	0.207402
NFA_RS02985	1629	29.0573	80.9487	1.47811	0.00198712	Up	0.000467777
NFA_RS23335	1473	97.9082	130.187	0.41108	0.155177	*	0.0737253
NFA_RS06800	2310	656.569	739.411	0.171429	0.366945	*	0.223186
NFA_RS17570	828	69.7953	19.2615	-1.85741	2.49158e-09	Down	1.74753e-10
NFA_RS25430	1143	40.2936	35.7914	-0.17094	0.723064	*	0.58302
NFA_RS24845	1623	91.3703	120.599	0.400419	0.204388	*	0.103843
NFA_RS04755	1020	318.301	192.499	-0.725541	3.3128e-05	*	5.0568e-06
NFA_RS04535	912	27.9131	26.0099	-0.101881	0.869174	*	0.793658
NFA_RS00235	252	0.923038	1.44221	0.643818	0.521178	*	0.363321
NFA_RS28255	666	9.19379	20.6441	1.167	0.0389984	Up	0.0139146
NFA_RS29665	486	28.2419	23.8071	-0.246446	0.660222	*	0.51013
NFA_RS11125	1614	80.6243	119.306	0.565381	0.0614756	*	0.0236445
NFA_RS30300	1128	9.14035	6.57331	-0.475629	0.560157	*	0.403048
NFA_RS26810	2562	250.034	373.524	0.579078	0.00158658	*	0.000361775
NFA_RS01925	3936	506.474	346.191	-0.54892	0.00144632	*	0.000326812
NFA_RS23110	267	2.51839	1.25268	-1.00749	0.280575	*	0.15725
NFA_RS17230	1056	2.94294	5.06485	0.78326	0.403346	*	0.253714
NFA_RS15465	1533	57.8356	129.198	1.15955	9.66158e-05	Up	1.62077e-05
NFA_RS09580	522	42.0783	48.0543	0.191589	0.668243	*	0.519196
NFA_RS03870	708	353.053	6464.54	4.19459	3.98188e-155	Up	1.36741e-158
NFA_RS25675	822	533.316	487.579	-0.129354	0.530313	*	0.371783
NFA_RS03535	1122	59.6087	53.4321	-0.157817	0.701155	*	0.558147
NFA_RS12725	714	39.6895	37.7638	-0.0717549	0.894364	*	0.828346
NFA_RS07330	1497	2.02447	2.59214	0.356603	0.748696	*	0.620785
NFA_RS04680	1218	6430.09	5976.76	-0.105475	0.633479	*	0.479895
NFA_RS22970	732	16.2227	27.8676	0.780575	0.114137	*	0.0501444
NFA_RS09075	573	28.5348	19.7444	-0.531281	0.289162	*	0.163249
NFA_RS28840	1053	2097.48	2249.01	0.100637	0.726003	*	0.587883
NFA_RS23400	1455	131.876	171.321	0.377517	0.107668	*	0.0466571
NFA_RS10145	1419	677.318	337.656	-1.00428	7.53956e-11	Down	4.22029e-12
NFA_RS04325	1467	794.914	403.993	-0.976469	2.72579e-09	*	1.92827e-10
NFA_RS30520	931	3.29265	4.92638	0.581276	0.544579	*	0.386461
NFA_RS01780	1194	310.413	416.089	0.422706	0.0625871	*	0.0241364
NFA_RS28140	234	0.0790184	0.0851778	0.108289	0.812455	*	0.714665
NFA_RS04870	1494	103.503	70.7552	-0.548761	0.0953752	*	0.0402692
NFA_RS28285	510	44.3458	31.0057	-0.516267	0.186945	*	0.0929911
NFA_RS25805	669	343.339	216.198	-0.667284	0.00710762	*	0.00198229
NFA_RS16400	498	11.4835	11.3654	-0.0149082	0.985696	*	0.975595
NFA_RS09025	1932	1033.11	2479.45	1.26303	3.3102e-08	Up	2.79639e-09
NFA_RS06615	1677	3544.96	2393.73	-0.566509	0.000257228	*	4.72958e-05
NFA_RS05245	1080	44.1919	95.9838	1.11901	0.000174729	Up	3.11417e-05
NFA_RS29045	1833	93.7036	80.4923	-0.219253	0.539294	*	0.381599
NFA_RS27400	657	19.4663	27.784	0.513277	0.318975	*	0.185612
NFA_RS21175	336	57.7961	57.7579	-0.000952179	0.998158	*	0.997208
NFA_RS21385	993	188.431	263.702	0.48487	0.028705	*	0.00974412
NFA_RS10645	300	12.8323	7.03112	-0.867957	0.168147	*	0.0816481
NFA_RS07915	645	2.64964	3.07439	0.214504	0.84404	*	0.7581
NFA_RS07195	777	71.8286	94.8572	0.401199	0.442428	*	0.287305
NFA_RS21195	1014	163.174	96.711	-0.754656	0.00314359	*	0.000792933
NFA_RS15280	1005	116.242	93.7415	-0.310369	0.355788	*	0.214548
NFA_RS27105	1332	273.249	702.57	1.36243	1.87063e-16	Up	5.39604e-18
NFA_RS06585	486	3.50107	2.17344	-0.687814	0.484836	*	0.325863
NFA_RS25960	786	150.9	145.837	-0.0492382	0.867149	*	0.791214
NFA_RS28585	216	2.34423	2.1775	-0.106445	0.926732	*	0.881657
NFA_RS25495	393	17.3749	37.9651	1.12767	0.0093368	Up	0.00271255
NFA_RS11400	957	2.39916	2.8279	0.237198	0.831777	*	0.740516
NFA_RS31025	1654	8.90031	4.89681	-0.862013	0.257462	*	0.140313
NFA_RS21570	1002	16.5179	22.1269	0.421777	0.50037	*	0.342458
NFA_RS12010	705	6.57749	3.51557	-0.903779	0.308768	*	0.177522
NFA_RS06365	9417	18402.4	15255.6	-0.270555	0.156804	*	0.0746595
NFA_RS22660	681	1015.92	727.489	-0.481795	0.0037154	*	0.000956854
NFA_RS19770	270	1.28916	0.823876	-0.645935	0.513611	*	0.356547
NFA_RS22150	831	14.728	18.4322	0.323669	0.609185	*	0.453856
NFA_RS11590	702	48.9507	60.4807	0.305145	0.464285	*	0.306999
NFA_RS19330	1011	10.7022	15.4445	0.529193	0.418807	*	0.265997
NFA_RS05020	765	272.948	275.56	0.0137419	0.964167	*	0.940659
NFA_RS03135	186	1.50873	2.50239	0.729978	0.469396	*	0.31199
NFA_RS30615	750	303.302	162.018	-0.9046	3.21491e-07	*	3.27895e-08
NFA_RS21435	1059	127.142	180.932	0.509002	0.0389403	*	0.0138872
NFA_RS03650	9093	3034.46	3297.51	0.119938	0.51342	*	0.35615
NFA_RS20150	669	788.186	606.982	-0.376882	0.0216566	*	0.0070094
NFA_RS17815	1167	326.189	337.078	0.0473728	0.859138	*	0.781544
NFA_RS26210	1029	525.156	710.894	0.436891	0.00606329	*	0.00166366
NFA_RS18075	498	660.26	172.523	-1.93624	1.17537e-27	Down	1.43289e-29
NFA_RS13050	1551	1631.46	873.475	-0.901323	8.61218e-08	*	7.83732e-09
NFA_RS18880	981	455.975	858.046	0.912099	5.16918e-09	*	3.74553e-10
NFA_RS18790	366	29.2933	14.6478	-0.99989	0.0426263	*	0.0155018
NFA_RS14330	1956	506.329	2637.13	2.38082	5.53906e-36	Up	4.08962e-38
NFA_RS08440	2439	21.3958	33.7616	0.658059	0.159404	*	0.0763555
NFA_RS04470	1464	26.4974	38.028	0.521212	0.232824	*	0.123608
NFA_RS24665	267	7.88805	14.5297	0.881269	0.177418	*	0.0873382
NFA_RS06050	897	22.8042	36.798	0.690328	0.124458	*	0.0555828
NFA_RS03435	213	16.3937	20.855	0.347249	0.558218	*	0.400836
NFA_RS27080	291	11.159	28.0922	1.33196	0.0115754	Up	0.00345816
NFA_RS26335	417	7.46618	14.4588	0.953508	0.156326	*	0.0743245
NFA_RS05790	1443	132.442	97.7884	-0.437629	0.0780693	*	0.0315012
NFA_RS11980	963	2.19497	2.03662	-0.108023	0.926577	*	0.880916
NFA_RS09165	732	82.9771	61.451	-0.433277	0.387342	*	0.240359
NFA_RS08165	1251	18469	12116.4	-0.608148	0.000269855	*	5.00881e-05
NFA_RS26365	2259	130.452	526.298	2.01236	2.17831e-23	Up	3.47842e-25
NFA_RS30050	393	1.1727	1.76858	0.59276	0.559544	*	0.402365
NFA_RS07825	741	0.954727	1.24566	0.38375	0.725091	*	0.586397
NFA_RS08010	696	5.15126	4.94093	-0.0601455	0.95454	*	0.924764
NFA_RS06845	1371	1157.06	634.39	-0.867016	1.84173e-09	*	1.23646e-10
NFA_RS14870	888	6.96573	8.17333	0.23065	0.794863	*	0.685542
NFA_RS04090	738	111.668	134.91	0.272781	0.357847	*	0.215912
NFA_RS13545	396	21.0697	13.6428	-0.627029	0.364136	*	0.221056
NFA_RS19190	453	8.43921	13.1446	0.639291	0.345701	*	0.206685
NFA_RS07850	360	51.4932	78.8528	0.61478	0.0495667	*	0.0183662
NFA_RS03925	192	2.41247	7.46	1.62866	0.0467384	Up	0.0172059
NFA_RS31265	510	42.4902	40.6712	-0.0631231	0.903055	*	0.843668
NFA_RS04225	501	31.8132	36.4605	0.196711	0.686666	*	0.540938
NFA_RS22315	471	247.938	191.369	-0.373628	0.125467	*	0.0564165
NFA_RS25475	717	45.5354	20.1015	-1.17969	0.00315992	Down	0.000798119
NFA_RS29750	822	31.6955	11.9909	-1.40234	0.0022008	Down	0.000524127
NFA_RS21150	447	137.133	53.6901	-1.35284	2.40795e-05	Down	3.56809e-06
NFA_RS24375	2361	368.499	243.241	-0.599274	0.00302919	*	0.000761458
NFA_RS17820	351	175.51	259.232	0.562693	0.00807376	*	0.00229015
NFA_RS02865	1365	102.26	158.957	0.636396	0.00568634	*	0.00153777
NFA_RS16500	744	4.44941	8.27728	0.895545	0.288428	*	0.162785
NFA_RS05145	240	24.5388	35.2219	0.521407	0.26215	*	0.143633
NFA_RS06485	1290	38.3592	23.9493	-0.679587	0.090846	*	0.0378889
NFA_RS15270	1026	14.0829	15.8108	0.166968	0.808095	*	0.706944
NFA_RS30965	450	130.974	109.703	-0.255675	0.420937	*	0.26825
NFA_RS22555	762	57.8058	64.8023	0.16483	0.695518	*	0.551136
NFA_RS23320	915	15.6537	43.1226	1.46194	0.00186326	Up	0.000434463
NFA_RS11490	753	82.1524	62.8535	-0.386309	0.224425	*	0.117183
NFA_RS04495	492	316.61	145.124	-1.12542	6.94417e-10	Down	4.37588e-11
NFA_RS28785	921	1109.31	1599.36	0.527829	0.00836739	*	0.00238637
NFA_RS31130	197	0.393738	0.621191	0.657799	0.438395	*	0.283933
NFA_RS03560	834	82.6806	77.0934	-0.100942	0.831676	*	0.740283
NFA_RS19110	861	79.1759	52.572	-0.590767	0.0501167	*	0.0186496
NFA_RS18980	732	211.902	316.474	0.578691	0.00171778	*	0.00039523
NFA_RS08765	966	521.147	346.668	-0.588136	0.00052112	*	0.000104242
NFA_RS21540	540	24.7403	37.7364	0.609097	0.19259	*	0.0966258
NFA_RS12275	1101	12.3563	5.36707	-1.20305	0.0936255	*	0.0393857
NFA_RS00285	639	22.3813	28.3376	0.340424	0.538148	*	0.380295
NFA_RS30920	282	1.07986	1.75498	0.700615	0.485089	*	0.326881
NFA_RS27445	1338	243.422	281.92	0.211826	0.311452	*	0.179866
NFA_RS28520	846	8.83294	8.797	-0.00588236	0.996054	*	0.991607
NFA_RS14760	873	9.27985	11.4919	0.308442	0.68483	*	0.538659
NFA_RS21930	876	64.8829	35.3799	-0.874909	0.00651393	*	0.00180184
NFA_RS11500	642	45.4244	27.0593	-0.747342	0.0603207	*	0.0230656
NFA_RS00980	1743	71.3557	70.2331	-0.0228786	0.964487	*	0.941137
NFA_RS26910	1230	59.0409	55.3211	-0.0938843	0.85859	*	0.780368
NFA_RS08490	333	1.95544	1.51704	-0.366227	0.742319	*	0.612184
NFA_RS27880	582	99.0522	131.728	0.411303	0.147854	*	0.0694842
NFA_RS10430	324	10.8592	12.8659	0.244641	0.74723	*	0.618671
NFA_RS08845	420	67.2962	91.6542	0.445675	0.190115	*	0.0950246
NFA_RS14695	783	186.687	380.967	1.02905	1.50391e-08	Up	1.17751e-09
NFA_RS13075	1734	648.505	369.705	-0.810741	0.000264092	*	4.88371e-05
NFA_RS20400	360	2.37807	2.99403	0.332301	0.758805	*	0.636115
NFA_RS11985	975	0.267408	0.200367	-0.416394	0.500337	*	0.34233
NFA_RS27860	207	4.90914	9.9954	1.02579	0.171337	*	0.0835359
NFA_RS30820	765	155.091	100.18	-0.630518	0.00587383	*	0.00159755
NFA_RS23295	967	41.5232	28.4732	-0.544315	0.192107	*	0.0962514
NFA_RS14650	813	190.012	193.247	0.024356	0.934485	*	0.892125
NFA_RS11440	720	7.26912	11.0159	0.599733	0.441412	*	0.286569
NFA_RS01510	333	73.2131	75.6962	0.0481196	0.903055	*	0.84357
NFA_RS21660	558	11.1669	17.3728	0.637599	0.347334	*	0.207959
NFA_RS13430	1098	120.525	201.553	0.74182	0.00118001	*	0.000260559
NFA_RS03255	444	106.016	103.357	-0.0366442	0.921635	*	0.872104
NFA_RS16035	906	593.36	479.163	-0.308392	0.172604	*	0.084358
NFA_RS15885	834	582.778	816.976	0.487346	0.00205103	*	0.000485642
NFA_RS21840	1095	509.567	680.992	0.418366	0.167738	*	0.0814207
NFA_RS26150	861	529.987	371.304	-0.513357	0.00568972	*	0.00153966
NFA_RS15785	948	177.369	180.885	0.0283184	0.936639	*	0.89595
NFA_RS12505	546	8.48416	6.06038	-0.485363	0.561682	*	0.404866
NFA_RS00840	1671	251.557	404.091	0.683798	7.9743e-05	*	1.30623e-05
NFA_RS26380	1644	216.454	574.477	1.40818	6.92744e-15	Up	2.31946e-16
NFA_RS27275	1224	427.249	382.331	-0.160255	0.472895	*	0.315047
NFA_RS03265	1794	612.649	558.062	-0.134636	0.492312	*	0.333865
NFA_RS15420	570	15.452	4.92378	-1.64995	0.0134798	Down	0.00410366
NFA_RS10215	486	4.54524	5.58588	0.297426	0.773187	*	0.655217
NFA_RS05695	957	16.8839	7.02055	-1.266	0.0295403	Down	0.0100835
NFA_RS08235	501	86.2836	98.9924	0.198232	0.572262	*	0.415637
NFA_RS06665	1578	559.598	502.253	-0.155977	0.557283	*	0.399676
NFA_RS19140	1377	706.757	761.907	0.1084	0.612228	*	0.457668
NFA_RS26130	1041	10.0784	7.2718	-0.47088	0.550026	*	0.39212
NFA_RS12485	1458	270.86	109.065	-1.31236	6.37167e-07	Down	6.90337e-08
NFA_RS04560	1167	776.347	438.871	-0.822907	1.00043e-07	*	9.19009e-09
NFA_RS12205	738	342.563	432.249	0.335492	0.0608098	*	0.0233257
NFA_RS22590	333	1.82811	4.24262	1.2146	0.177241	*	0.0872206
NFA_RS25620	978	916.137	686.255	-0.416818	0.0536022	*	0.0201284
NFA_RS25320	1080	1556.54	1085.64	-0.519801	0.00230492	*	0.000555044
NFA_RS21935	717	10.497	11.9568	0.187855	0.805951	*	0.704082
NFA_RS22515	786	46.1234	43.7885	-0.074946	0.882432	*	0.810415
NFA_RS21105	345	4.72195	3.84013	-0.298229	0.767408	*	0.64671
NFA_RS03515	1230	41.7191	47.3597	0.182951	0.687085	*	0.541504
NFA_RS30910	267	6.07268	2.75163	-1.14205	0.174669	*	0.0855949
NFA_RS28230	456	7.95079	18.8958	1.24889	0.0369542	Up	0.0130076
NFA_RS18735	747	145.811	162.935	0.16019	0.610704	*	0.455616
NFA_RS27900	792	72.3102	58.7223	-0.300291	0.420937	*	0.268216
NFA_RS22780	993	143.47	135.594	-0.0814504	0.816561	*	0.72094
NFA_RS05515	570	190.203	202.895	0.0931912	0.758487	*	0.633815
NFA_RS23585	483	76.8704	85.1355	0.147334	0.677217	*	0.530471
NFA_RS27930	1167	836.461	733.242	-0.19001	0.425333	*	0.271895
NFA_RS27805	1941	302.774	512.934	0.760534	1.09438e-05	*	1.49763e-06
NFA_RS18270	1080	48.4605	105.925	1.12816	8.73485e-05	Up	1.44581e-05
NFA_RS25595	390	55.1567	43.0148	-0.358703	0.417803	*	0.265118
NFA_RS05750	1041	11.0021	9.97314	-0.141665	0.859138	*	0.781283
NFA_RS08185	1677	50.6437	60.3681	0.253403	0.506741	*	0.348732
NFA_RS29250	552	38.5438	49.2293	0.353018	0.376591	*	0.231555
NFA_RS24200	1488	2815.71	1336.4	-1.07514	7.7831e-13	Down	3.3276e-14
NFA_RS17585	858	108.743	25.8362	-2.07345	2.51742e-14	Down	8.90435e-16
NFA_RS09370	1551	1348.77	713.876	-0.917894	9.8858e-11	*	5.65243e-12
NFA_RS27735	300	92.353	43.7053	-1.07935	0.000847736	Down	0.000180348
NFA_RS16490	606	50.7056	37.0509	-0.452635	0.246137	*	0.132746
NFA_RS20785	183	100.415	65.4766	-0.616926	0.0394077	*	0.0141012
NFA_RS20985	207	962.078	1474.54	0.616039	0.000139135	*	2.43677e-05
NFA_RS17345	810	146.066	160.659	0.137384	0.651973	*	0.50051
NFA_RS16685	1485	12.5764	15.3951	0.291749	0.682295	*	0.535708
NFA_RS12445	594	128.054	121.69	-0.0735415	0.831014	*	0.73898
NFA_RS21470	1422	109.455	191.301	0.805503	0.00231179	*	0.000557306
NFA_RS06350	765	499.66	317.369	-0.654783	0.000415966	*	8.07792e-05
NFA_RS09865	240	12.1089	14.0791	0.217489	0.774697	*	0.657305
NFA_RS04435	309	42.6578	84.6511	0.988721	0.00305731	*	0.000769051
NFA_RS05655	1095	66.1486	102.229	0.628016	0.0213349	*	0.00688329
NFA_RS26920	1323	20.2569	28.0709	0.470664	0.452777	*	0.295969
NFA_RS25105	1491	124.255	101.099	-0.297546	0.275517	*	0.153559
NFA_RS21480	633	9.22369	22.2471	1.2702	0.0604451	*	0.0231236
NFA_RS25950	1134	157.067	120.057	-0.387661	0.105095	*	0.0451945
NFA_RS13780	1041	45.7387	129.213	1.49826	1.7209e-08	Up	1.36809e-09
NFA_RS03620	1473	307.225	548.871	0.837169	2.15661e-05	*	3.15122e-06
NFA_RS19250	438	72.7133	156.266	1.10372	1.3021e-05	Up	1.81096e-06
NFA_RS26710	1116	997.277	701.737	-0.507063	0.00272423	*	0.000674977
NFA_RS21055	1377	303.925	587.416	0.950667	4.52522e-07	*	4.77075e-08
NFA_RS20445	216	1.19511	1.11285	-0.102883	0.927593	*	0.883939
NFA_RS26795	813	570.865	443.95	-0.362751	0.0936255	*	0.0393711
NFA_RS02920	387	11.0998	10.9526	-0.0192502	0.982645	*	0.970328
NFA_RS27585	1122	62.0869	58.2501	-0.0920283	0.831526	*	0.739864
NFA_RS08645	438	193.029	127.647	-0.596661	0.0081836	*	0.00232412
NFA_RS04675	1080	621.575	347.843	-0.837493	7.67864e-06	*	1.01784e-06
NFA_RS09385	1272	1658.4	723.941	-1.19585	1.18188e-17	Down	3.10488e-19
NFA_RS23200	399	24.0265	121.793	2.34173	1.65389e-11	Up	8.23538e-13
NFA_RS29715	1095	1.43173	3.39369	1.2451	0.171587	*	0.0837015
NFA_RS30080	168	3.15598	7.02	1.15338	0.165572	*	0.080085
NFA_RS15610	1314	355.846	450.88	0.341489	0.0781572	*	0.0315501
NFA_RS06880	1101	167.016	74.2247	-1.17001	6.32807e-08	Down	5.65006e-09
NFA_RS23595	1746	1512.53	905.29	-0.740513	1.73626e-06	*	2.05704e-07
NFA_RS16835	1185	8.32173	12.118	0.5422	0.498626	*	0.340579
NFA_RS26040	336	70.4566	35.4168	-0.9923	0.00115821	*	0.000254353
NFA_RS07440	2007	155.684	283.466	0.864558	0.000739335	*	0.000153732
NFA_RS17250	909	3.50534	4.76134	0.441812	0.66301	*	0.51365
NFA_RS07415	1386	2498.44	1279.05	-0.965951	7.96946e-09	*	5.97983e-10
NFA_RS15080	453	51.0199	55.9491	0.133054	0.768667	*	0.648192
NFA_RS08300	333	273.699	297.513	0.120365	0.659468	*	0.508673
NFA_RS07030	1320	53.7243	110.662	1.04251	0.000978777	Up	0.000211419
NFA_RS11080	1014	10.3524	20.5969	0.99246	0.107083	*	0.0462526
NFA_RS01760	228	98.4204	66.1759	-0.572652	0.105095	*	0.0452033
NFA_RS04550	414	1876.91	2576.06	0.456809	0.013496	*	0.0041109
NFA_RS25130	762	253.296	182.067	-0.47635	0.0195802	*	0.00624321
NFA_RS02150	441	222.165	522.843	1.23475	5.17714e-10	Up	3.21793e-11
NFA_RS08155	915	4718.39	3555.88	-0.408087	0.220604	*	0.114658
NFA_RS11055	1485	91.3857	194.228	1.08771	7.80921e-06	Up	1.03783e-06
NFA_RS23755	516	3.7927	10.8334	1.51419	0.0390356	Up	0.0139346
NFA_RS15550	804	224.85	57.6426	-1.96375	2.44825e-16	Down	7.14634e-18
NFA_RS25920	1056	424.365	741.802	0.805728	1.9119e-05	*	2.74441e-06
NFA_RS21535	777	4.10072	3.35146	-0.291085	0.784351	*	0.670281
NFA_RS14850	1086	0.817886	1.01639	0.313479	0.769347	*	0.650062
NFA_RS04855	1125	888.008	583.708	-0.605327	6.65115e-05	*	1.07008e-05
NFA_RS21340	1068	428.589	311.102	-0.462207	0.0345652	*	0.012043
NFA_RS19515	366	2.25034	1.85477	-0.278901	0.803459	*	0.696542
NFA_RS27940	1101	1075.34	871.916	-0.302534	0.163262	*	0.0787154
NFA_RS18080	1314	847.881	207.882	-2.0281	9.46125e-24	Down	1.49457e-25
NFA_RS03195	555	40.8162	72.683	0.832476	0.015951	*	0.00497374
NFA_RS06175	1362	11.7564	12.1698	0.0498582	0.952103	*	0.920712
NFA_RS26605	417	256.682	197.603	-0.377374	0.084128	*	0.0344659
NFA_RS08670	573	62.2386	87.908	0.498184	0.185048	*	0.0919203
NFA_RS23255	795	274.36	534.925	0.963268	1.47571e-07	*	1.41135e-08
NFA_RS08920	915	129.808	155.238	0.2581	0.368218	*	0.224383
NFA_RS01480	1317	374.133	619.475	0.727496	1.06384e-05	*	1.45036e-06
NFA_RS26610	513	198.219	103.12	-0.942765	4.7891e-05	*	7.55698e-06
NFA_RS23965	462	81.3966	171.479	1.07499	2.41974e-05	Up	3.58972e-06
NFA_RS08940	195	9.88356	7.7589	-0.349179	0.661195	*	0.51145
NFA_RS21325	1221	758.495	578.04	-0.391969	0.0846296	*	0.034744
NFA_RS21025	681	422.175	299.149	-0.496978	0.00496121	*	0.00131612
NFA_RS10205	459	31.594	21.2675	-0.570995	0.244064	*	0.131209
NFA_RS28305	423	653.293	315.834	-1.04856	2.08538e-08	Down	1.69724e-09
NFA_RS17175	570	83.1592	50.931	-0.707333	0.0320764	*	0.0110414
NFA_RS19285	675	92.3958	67.3471	-0.456213	0.108647	*	0.0472157
NFA_RS04700	621	17.2946	13.6703	-0.33928	0.612228	*	0.457621
NFA_RS00875	774	62.8434	81.3428	0.372252	0.298842	*	0.170459
NFA_RS20950	1470	1606.8	920.013	-0.804464	1.49311e-06	*	1.7382e-07
NFA_RS11285	852	15.0466	16.7219	0.152306	0.833334	*	0.74243
NFA_RS01395	612	916.865	511.846	-0.841	2.09645e-06	*	2.53057e-07
NFA_RS09395	1476	865.368	708.596	-0.28835	0.08512	*	0.0350915
NFA_RS25555	216	9.16616	8.64338	-0.0847227	0.925245	*	0.877959
NFA_RS24520	645	9.45851	8.43995	-0.164379	0.846587	*	0.762483
NFA_RS08405	1389	124.461	732.915	2.55795	7.43004e-23	Up	1.21197e-24
NFA_RS19260	639	560.04	372.67	-0.587631	0.0013717	*	0.000307125
NFA_RS01515	609	327.376	350.518	0.0985394	0.682061	*	0.534968
NFA_RS19440	195	1.12933	0.658719	-0.777727	0.368067	*	0.224202
NFA_RS11350	1728	21.6275	45.8991	1.0856	0.0120317	Up	0.00361529
NFA_RS02235	1170	145.401	86.4297	-0.750435	0.00169827	*	0.000390399
NFA_RS03985	1014	47.3445	50.9718	0.106504	0.846939	*	0.764339
NFA_RS17925	984	232.872	296.251	0.347288	0.128807	*	0.0584541
NFA_RS20795	747	153.965	185.875	0.27173	0.431235	*	0.277149
NFA_RS01970	1023	2.97305	12.6785	2.09237	0.00346765	Up	0.000887752
NFA_RS28225	1686	11.3811	9.71701	-0.22806	0.76719	*	0.646394
NFA_RS21415	825	395.534	774.271	0.969037	8.71992e-10	*	5.55476e-11
NFA_RS09975	1140	382.316	208.194	-0.876835	6.89979e-07	*	7.5111e-08
NFA_RS12735	900	1009.91	875.273	-0.206426	0.398678	*	0.249858
NFA_RS01865	1203	246.713	272.829	0.145162	0.536111	*	0.378426
NFA_RS22495	1062	426.35	461.001	0.112732	0.597552	*	0.440982
NFA_RS00385	645	574	443.86	-0.370946	0.12256	*	0.0545881
NFA_RS26900	3255	3105.78	847.241	-1.87411	8.40511e-28	Down	9.95798e-30
NFA_RS10155	3423	55.9357	55.6804	-0.00660051	0.990103	*	0.982113
NFA_RS00705	1263	1964.09	1194	-0.71806	4.27838e-05	*	6.67763e-06
NFA_RS14030	738	72.3331	50.8812	-0.507524	0.125481	*	0.0564915
NFA_RS24645	732	222.486	203.457	-0.128994	0.632187	*	0.478265
NFA_RS21655	1419	44.0305	42.9796	-0.0348543	0.959869	*	0.932345
NFA_RS19090	366	76.2968	181.831	1.2529	4.17934e-07	Up	4.38457e-08
NFA_RS01730	324	400.687	730.77	0.866941	0.00230492	*	0.000555255
NFA_RS02960	1116	731.267	728.321	-0.00582354	0.983744	*	0.971751
NFA_RS05265	1071	210.773	109.789	-0.940962	1.28297e-05	*	1.78215e-06
NFA_RS11650	477	5.4503	6.75671	0.309985	0.74121	*	0.610888
NFA_RS05970	843	133.775	365.137	1.44863	7.24493e-13	Up	3.06294e-14
NFA_RS15445	582	5.09711	7.17383	0.493065	0.565238	*	0.408496
NFA_RS07045	183	0.925836	0.859416	-0.1074	0.92294	*	0.873972
NFA_RS13570	1086	4.64759	4.45036	-0.0625599	0.953464	*	0.92334
NFA_RS09545	897	12.6054	18.9542	0.588477	0.314838	*	0.182664
NFA_RS09330	732	995.988	585.373	-0.76677	1.95959e-06	*	2.35191e-07
NFA_RS13025	228	6.4839	7.68089	0.244411	0.782799	*	0.667879
NFA_RS20210	291	178.026	91.6296	-0.958199	7.53533e-06	*	9.97551e-07
NFA_RS22695	486	43.0042	32.4881	-0.404567	0.324739	*	0.189915
NFA_RS03860	621	7.25017	15.4098	1.08776	0.0817115	*	0.0332234
NFA_RS26340	354	5.69584	12.9455	1.18448	0.0926357	*	0.0389057
NFA_RS24065	450	12.8842	6.4185	-1.00529	0.153727	*	0.0728513
NFA_RS14180	390	32.8052	91.6735	1.48258	1.32384e-05	Up	1.84346e-06
NFA_RS02475	1155	212.373	179.5	-0.242619	0.319868	*	0.186571
NFA_RS27640	1212	390.653	621.784	0.670526	0.00788588	*	0.00222851
NFA_RS21005	612	139.892	87.3456	-0.679506	0.00798586	*	0.00225974
NFA_RS18965	4032	820.607	472.997	-0.794861	2.83498e-07	*	2.86223e-08
NFA_RS14825	594	50.487	39.1592	-0.36656	0.355478	*	0.214131
NFA_RS13405	375	23.1927	49.6839	1.09911	0.00393765	Up	0.00102002
NFA_RS19985	621	30.6192	21.9743	-0.478617	0.352194	*	0.211776
NFA_RS05625	969	7.23495	5.33797	-0.43869	0.613078	*	0.458861
NFA_RS14790	519	1.48134	1.67386	0.176274	0.880379	*	0.806914
NFA_RS03220	1407	161.527	154.626	-0.0629923	0.834058	*	0.743599
NFA_RS00035	2511	3159.56	2335.47	-0.436014	0.0157825	*	0.00491576
NFA_RS01745	471	631.034	432.299	-0.545688	0.00270654	*	0.000665947
NFA_RS17410	240	3.63161	7.47497	1.04146	0.209988	*	0.107518
NFA_RS23705	1419	121.742	114.022	-0.0945164	0.815027	*	0.718047
NFA_RS16295	1041	4.19933	6.98107	0.73329	0.384563	*	0.238239
NFA_RS08790	1686	10.924	11.1246	0.0262616	0.976492	*	0.960061
NFA_RS04950	1956	25.0053	44.4193	0.828952	0.0749286	*	0.0299895
NFA_RS22110	912	13.9094	18.9334	0.444874	0.508811	*	0.350991
NFA_RS26055	1572	104.077	87.775	-0.245766	0.505444	*	0.347406
NFA_RS23920	885	805.403	486.387	-0.727606	4.3779e-06	*	5.56258e-07
NFA_RS12490	840	151.505	64.836	-1.22449	5.07328e-07	Down	5.40081e-08
NFA_RS00225	543	19.2116	32.3244	0.750645	0.107668	*	0.0466492
NFA_RS25680	900	53.7762	34.823	-0.626925	0.074491	*	0.0297503
NFA_RS25420	504	109.657	137.717	0.328714	0.203049	*	0.103024
NFA_RS12635	447	251.66	184.137	-0.450695	0.0240099	*	0.00792361
NFA_RS12940	1245	4.44718	8.24446	0.890534	0.274058	*	0.15245
NFA_RS19710	276	3.97267	3.16435	-0.3282	0.758487	*	0.633755
NFA_RS00780	444	283.794	203.65	-0.478749	0.018801	*	0.00595601
NFA_RS16925	735	2.13528	2.84333	0.413158	0.704552	*	0.562286
NFA_RS21845	423	35.8228	42.3214	0.240509	0.6351	*	0.481777
NFA_RS26890	882	66.8347	84.0841	0.331236	0.302846	*	0.173211
NFA_RS00450	1044	144.58	128.288	-0.172476	0.536111	*	0.378313
NFA_RS26145	2070	887.849	635.106	-0.483315	0.00603808	*	0.0016557
NFA_RS03010	834	7139.63	8391.45	0.23307	0.547067	*	0.388602
NFA_RS00495	900	305.484	150.577	-1.02059	4.4935e-08	Down	3.91176e-09
NFA_RS11095	1041	0.953493	1.57389	0.72304	0.469302	*	0.311686
NFA_RS24805	1146	285.66	291.593	0.0296588	0.927197	*	0.883244
NFA_RS06770	666	767.695	1076.1	0.487214	0.00203303	*	0.000479983
NFA_RS22940	1152	85.7974	118.24	0.462715	0.101846	*	0.0434909
NFA_RS18375	1617	216.47	250.919	0.213056	0.350556	*	0.210249
NFA_RS26965	348	24.822	29.4337	0.24585	0.662558	*	0.513083
NFA_RS26165	795	111.69	134.552	0.268673	0.329733	*	0.193514
NFA_RS00440	633	45.7679	41.9666	-0.125094	0.786747	*	0.673544
NFA_RS28730	1683	49.9706	80.7198	0.691842	0.0249768	*	0.00829414
NFA_RS06135	402	40.7511	22.5597	-0.853087	0.0266816	*	0.00897019
NFA_RS03880	1371	442.959	6045.05	3.77051	6.07629e-107	Up	1.04332e-109
NFA_RS02915	672	3.34942	3.63914	0.119687	0.914412	*	0.861844
NFA_RS00550	930	74.6171	205.939	1.46464	2.62058e-05	Up	3.90567e-06
NFA_RS02320	963	84.1484	107.45	0.352659	0.372338	*	0.228172
NFA_RS12410	918	69.1338	171.712	1.31252	1.53353e-06	Up	1.79052e-07
NFA_RS19800	804	27.6762	15.1739	-0.867057	0.0820499	*	0.0334173
NFA_RS02105	2556	10204	11775.8	0.206694	0.272221	*	0.151021
NFA_RS16585	534	0.530767	0.901808	0.764743	0.37201	*	0.227715
NFA_RS14975	384	11.5145	8.98301	-0.358178	0.6351	*	0.481654
NFA_RS22105	747	162.506	240.922	0.568071	0.00746734	*	0.00209506
NFA_RS25560	201	9.91541	18.3477	0.887853	0.159229	*	0.0761697
NFA_RS17000	1224	61.3403	112.433	0.874163	0.000881844	*	0.000188512
NFA_RS15395	1473	49.2894	25.3556	-0.958971	0.00776179	*	0.002187
NFA_RS10765	777	90.4697	71.026	-0.349088	0.250226	*	0.13549
NFA_RS01225	1170	98.9797	116.406	0.23396	0.462157	*	0.304163
NFA_RS00015	1167	441.094	199.388	-1.14551	1.95658e-07	Down	1.90484e-08
NFA_RS13100	1173	33.4139	53.7126	0.684813	0.0946339	*	0.0399237
NFA_RS03395	414	632.195	622.403	-0.0225211	0.926471	*	0.880344
NFA_RS15210	366	0.349155	0.502608	0.525564	0.51342	*	0.355948
NFA_RS09340	774	159.007	98.4171	-0.692109	0.0116184	*	0.00347713
NFA_RS12825	369	15.2926	29.2315	0.934691	0.0811549	*	0.0329552
NFA_RS28810	468	231.813	396.212	0.773311	4.29634e-05	*	6.71303e-06
NFA_RS05850	1023	4.33556	4.41238	0.0253373	0.982589	*	0.969935
NFA_RS13940	1419	15.806	10.0044	-0.659837	0.262824	*	0.144138
NFA_RS25150	810	216.096	135.106	-0.677584	0.0125245	*	0.00378272
NFA_RS04645	3288	24.844	40.0891	0.690313	0.108244	*	0.0469851
NFA_RS01890	363	29.3246	18.6588	-0.652256	0.17388	*	0.0851189
NFA_RS02430	1143	43.8152	64.1932	0.550991	0.166036	*	0.0804237
NFA_RS25215	774	764.239	357.372	-1.0966	1.6904e-10	Down	9.92645e-12
NFA_RS26760	525	120.159	73.2231	-0.714576	0.00491854	*	0.00130227
NFA_RS11935	849	48.5822	48.5287	-0.0015876	0.997384	*	0.99564
NFA_RS07730	396	6.06203	1.38393	-2.13103	0.010363	Down	0.00304094
NFA_RS16055	2262	227.624	248.999	0.129489	0.66854	*	0.519657
NFA_RS10605	1053	1.5371	1.85411	0.270518	0.808834	*	0.708054
NFA_RS13595	396	89.6762	213.546	1.25175	9.57181e-07	Up	1.06664e-07
NFA_RS07035	894	5.33726	7.62602	0.514833	0.553637	*	0.396691
NFA_RS29405	216	10.4359	7.35908	-0.503955	0.495078	*	0.337136
NFA_RS12370	1095	527.449	908.267	0.784085	6.90058e-07	*	7.52381e-08
NFA_RS30815	783	72.5152	54.3954	-0.414798	0.290203	*	0.163986
NFA_RS25345	435	1636.27	849.685	-0.94541	1.18284e-09	*	7.67708e-11
NFA_RS11345	1152	10.1442	29.0012	1.51546	0.00271693	Up	0.000671768
NFA_RS14880	1863	37.4688	44.4796	0.247451	0.565415	*	0.408911
NFA_RS22005	1260	59.0887	101.67	0.782939	0.00966032	*	0.00281151
NFA_RS29185	648	92.8819	45.7749	-1.02084	0.00417522	Down	0.0010904
NFA_RS28710	336	10.2775	6.20894	-0.727078	0.303482	*	0.173731
NFA_RS10115	951	153.023	122.637	-0.319359	0.22667	*	0.118784
NFA_RS02950	948	334.139	265.848	-0.329849	0.114137	*	0.0501504
NFA_RS28185	714	163.18	267.039	0.710587	0.0059711	*	0.00163016
NFA_RS22475	306	5.03694	9.11713	0.85603	0.266926	*	0.147288
NFA_RS12290	360	5.06107	13.8026	1.44743	0.0295499	Up	0.0100918
NFA_RS07390	414	68.4912	60.2551	-0.184836	0.612917	*	0.458635
NFA_RS24600	192	2.07413	2.25772	0.122363	0.915816	*	0.864826
NFA_RS20020	210	1.48306	0.796603	-0.896642	0.338346	*	0.200196
NFA_RS07610	609	17.975	26.3435	0.551455	0.295765	*	0.167891
NFA_RS25070	531	51.4997	84.5305	0.714907	0.0266816	*	0.00897022
NFA_RS19815	219	0.376966	0.263821	-0.514874	0.432698	*	0.278683
NFA_RS11560	621	0.739736	1.73855	1.2328	0.163591	*	0.078961
NFA_RS03850	1044	10.5053	24.5166	1.22265	0.0199277	Up	0.00636771
NFA_RS02690	1650	141.653	171.988	0.279948	0.334779	*	0.19728
NFA_RS00930	1785	647.851	813.298	0.328122	0.109148	*	0.0474522
NFA_RS19210	1071	97.5487	152.081	0.640641	0.00727328	*	0.00203257
NFA_RS03615	1638	1940.09	3247.51	0.743207	2.53235e-05	*	3.76113e-06
NFA_RS29020	699	347.112	337.202	-0.0417885	0.86917	*	0.793505
NFA_RS09000	927	237.608	123.329	-0.946068	1.34061e-06	*	1.54103e-07
NFA_RS15840	195	22.6471	27.8124	0.2964	0.574644	*	0.418156
NFA_RS24885	1512	214.523	255.394	0.251593	0.286657	*	0.16154
NFA_RS19220	1164	181.936	220.873	0.279783	0.257562	*	0.140481
NFA_RS14430	480	7.05073	9.5346	0.435399	0.582807	*	0.426498
NFA_RS08825	843	51.2899	29.7417	-0.786187	0.0284501	*	0.00965271
NFA_RS03665	987	60.37	58.1315	-0.0545112	0.913812	*	0.860308
NFA_RS07645	330	4.03621	8.18201	1.01945	0.205453	*	0.104737
NFA_RS08330	801	50.3603	92.1161	0.871166	0.00646607	*	0.00178416
NFA_RS16900	1281	9.35939	11.212	0.260557	0.738418	*	0.607191
NFA_RS31350	198	0.765759	0.874567	0.191678	0.851986	*	0.770942
NFA_RS24095	672	221.134	158.536	-0.480108	0.0555794	*	0.0209759
NFA_RS11715	438	7.00088	8.37878	0.259204	0.784008	*	0.669654
NFA_RS24765	1395	126.474	816.105	2.68991	7.46785e-21	Up	1.41048e-22
NFA_RS17280	426	102.805	54.1984	-0.923586	0.00272921	*	0.000676679
NFA_RS18385	2397	1211.45	1314.66	0.117954	0.630593	*	0.476626
NFA_RS21115	2493	143.344	188.755	0.397036	0.187088	*	0.0930942
NFA_RS15095	1446	39.2251	14.0692	-1.47923	0.000314518	Down	5.90261e-05
NFA_RS08585	672	351.228	260.598	-0.430584	0.0256661	*	0.0085671
NFA_RS13040	855	46.5928	264.813	2.5068	2.56407e-25	Up	3.61012e-27
NFA_RS06655	522	70.1669	82.5943	0.235253	0.515922	*	0.358505
NFA_RS07345	1572	0.632546	0.717773	0.182358	0.854837	*	0.776017
NFA_RS07580	1299	23.495	17.2393	-0.446646	0.452538	*	0.295735
NFA_RS26295	567	148.259	150.507	0.0217146	0.947582	*	0.913415
NFA_RS22255	588	1.84468	4.49489	1.28492	0.145874	*	0.0682784
NFA_RS22380	957	35.5459	29.1909	-0.284161	0.557283	*	0.399686
NFA_RS00915	981	1203.46	1206.76	0.00394332	0.988065	*	0.979412
NFA_RS02070	795	218.732	173.799	-0.33175	0.175238	*	0.0859643
NFA_RS02420	1056	19.5024	34.4304	0.820029	0.0736027	*	0.0292818
NFA_RS14605	882	10.7193	13.338	0.315332	0.663884	*	0.51467
NFA_RS25940	1290	5119.07	6482.72	0.340716	0.607275	*	0.452015
NFA_RS14175	297	46.9819	93.4166	0.991574	0.00156458	*	0.000355415
NFA_RS27615	624	396.791	410.943	0.0505571	0.833334	*	0.742475
NFA_RS14810	1191	0.655422	0.670872	0.0336153	0.975423	*	0.958173
NFA_RS28625	666	80.7993	1284.67	3.99091	5.38958e-12	Up	2.50786e-13
NFA_RS17690	1332	25.8987	27.131	0.0670601	0.912082	*	0.857582
NFA_RS13280	837	13.769	13.5373	-0.0244935	0.975564	*	0.958645
NFA_RS17535	345	0.69604	0.651555	-0.0952832	0.92376	*	0.875224
NFA_RS20110	204	0.343499	0.288472	-0.251873	0.74886	*	0.621307
NFA_RS24870	1515	12.4017	13.8128	0.155468	0.850007	*	0.768713
NFA_RS29070	330	4.37536	1.74699	-1.32453	0.12588	*	0.0568448
NFA_RS23605	288	28.4565	94.2379	1.72755	2.69931e-07	Up	2.69282e-08
NFA_RS06250	1179	978.21	1393.85	0.510859	0.115112	*	0.0506906
NFA_RS30555	399	38.9006	30.5323	-0.349459	0.459627	*	0.302104
NFA_RS14195	558	5.59491	5.26813	-0.0868246	0.93371	*	0.891225
NFA_RS26280	1299	736.424	601.178	-0.292745	0.063916	*	0.0247477
NFA_RS26305	591	677.36	493.58	-0.456639	0.0073628	*	0.00206194
NFA_RS18665	1065	946.992	607.849	-0.639639	0.00103645	*	0.000225833
NFA_RS01130	411	68.3349	111.529	0.706723	0.00850269	*	0.0024308
NFA_RS30775	171	38.266	32.3891	-0.240554	0.671744	*	0.52477
NFA_RS04440	336	36.4784	38.6155	0.0821357	0.894775	*	0.830709
NFA_RS19500	309	8.04062	4.30215	-0.902247	0.26044	*	0.142518
NFA_RS09980	1098	939.725	449.712	-1.06324	1.64199e-13	Down	6.31534e-15
NFA_RS26745	774	76.3789	52.7224	-0.534759	0.102274	*	0.043709
NFA_RS22875	1485	3085.72	2665.35	-0.211283	0.355148	*	0.213735
NFA_RS14905	1584	325.804	105.245	-1.63025	1.76893e-06	Down	2.10486e-07
NFA_RS14780	585	19.4062	17.735	-0.129915	0.848652	*	0.766177
NFA_RS04835	1098	391.907	516.744	0.39894	0.0211813	*	0.00681917
NFA_RS31340	264	4.36387	1.80909	-1.27035	0.145283	*	0.067902
NFA_RS25775	1074	166.715	129.343	-0.366181	0.144455	*	0.0674155
NFA_RS13885	1155	171.126	77.1221	-1.14984	4.85034e-07	Down	5.12184e-08
NFA_RS12890	657	41.2367	27.176	-0.601595	0.184205	*	0.0913058
NFA_RS10700	300	4.47162	3.02303	-0.564802	0.579479	*	0.423366
NFA_RS06760	1392	8991.12	3971.22	-1.17892	4.55181e-13	Down	1.87575e-14
NFA_RS14745	807	12.8107	53.573	2.06415	7.93742e-07	Up	8.73606e-08
NFA_RS02515	1173	16.3357	12.3438	-0.404245	0.53631	*	0.378659
NFA_RS26515	1380	109.276	128.328	0.231863	0.433176	*	0.279077
NFA_RS10060	822	417.278	309.838	-0.429495	0.0127607	*	0.00385845
NFA_RS02640	420	17.382	15.3902	-0.175587	0.798664	*	0.6898
NFA_RS04400	1398	474.244	449.407	-0.0776043	0.72646	*	0.590373
NFA_RS15055	783	8.3762	9.47464	0.177775	0.838822	*	0.751973
NFA_RS12260	1791	86.2903	141.147	0.709927	0.00531768	*	0.00142621
NFA_RS23820	183	0.0790184	0.0851778	0.108289	0.812455	*	0.714665
NFA_RS15760	399	84.2146	92.8965	0.141554	0.695237	*	0.550675
NFA_RS15700	396	27.2378	21.0593	-0.371151	0.508811	*	0.350943
NFA_RS30260	1107	474.209	450.006	-0.0755787	0.835784	*	0.746386
NFA_RS14370	198	1.65392	0.563203	-1.55416	0.0601852	*	0.0229932
NFA_RS26120	705	334.796	312.688	-0.0985597	0.691441	*	0.546006
NFA_RS14320	918	19.2776	81.9945	2.0886	1.00495e-08	Up	7.6441e-10
NFA_RS09155	1284	116.53	74.5087	-0.645221	0.0802406	*	0.0325013
NFA_RS10335	1140	42.1832	21.3688	-0.981161	0.0097624	*	0.0028429
NFA_RS10325	303	0.667594	1.45255	1.12154	0.206362	*	0.105271
NFA_RS19510	792	24.1665	12.2441	-0.98092	0.044089	*	0.0161473
NFA_RS11430	384	5.55823	16.477	1.56775	0.0143023	Up	0.00438596
NFA_RS11045	639	181.686	190.058	0.0649917	0.834058	*	0.743326
NFA_RS19945	315	0.97012	1.59932	0.72122	0.469385	*	0.311902
NFA_RS15275	1215	17.5418	27.59	0.65335	0.262092	*	0.143546
NFA_RS15040	1518	526.118	997.623	0.923109	1.96975e-10	*	1.16345e-11
NFA_RS09710	1032	353.288	435.419	0.301559	0.291815	*	0.164998
NFA_RS05975	1092	98.5828	163.471	0.729625	0.00399399	*	0.0010369
NFA_RS20560	693	11.7712	9.27241	-0.344248	0.650621	*	0.498974
NFA_RS08655	1128	128.484	138.888	0.112333	0.733794	*	0.600366
NFA_RS28050	312	11.3667	9.54983	-0.251263	0.758489	*	0.634018
NFA_RS15725	636	168.706	140.019	-0.268893	0.467025	*	0.309613
NFA_RS14955	1497	139.456	73.4907	-0.92418	0.000153934	*	2.72503e-05
NFA_RS07930	312	39.9327	71.3941	0.838234	0.0369317	*	0.0129899
NFA_RS18565	1179	32.5321	51.5579	0.664328	0.0740415	*	0.02952
NFA_RS18275	1005	112.772	386.99	1.77889	2.39892e-14	Up	8.44401e-16
NFA_RS16220	522	18.1198	22.8555	0.334976	0.551021	*	0.393208
NFA_RS18010	924	200.573	156.493	-0.358032	0.143561	*	0.0668792
NFA_RS10690	519	73.4962	412.61	2.48904	1.84083e-06	Up	2.20306e-07
NFA_RS21585	1128	284.836	419.709	0.559257	0.00413926	*	0.0010803
NFA_RS15985	675	95.465	82.4559	-0.211349	0.552204	*	0.395379
NFA_RS19675	270	1.24331	1.58662	0.351764	0.751824	*	0.625057
NFA_RS08345	675	14.1177	16.9804	0.266358	0.72474	*	0.585367
NFA_RS05965	1593	221.336	153.754	-0.525613	0.045489	*	0.0167069
NFA_RS11695	984	110.397	56.9249	-0.955568	0.000658497	*	0.000134775
NFA_RS02425	1029	25.8501	40.4564	0.646201	0.154542	*	0.0733174
NFA_RS03990	276	3.25095	1.24341	-1.38655	0.120728	*	0.0535855
NFA_RS09345	186	1.87845	1.20086	-0.645478	0.527525	*	0.369285
NFA_RS12160	1098	12.6432	23.0709	0.867711	0.121623	*	0.0540452
NFA_RS00945	1020	1316.37	801.655	-0.715508	3.16616e-05	*	4.82209e-06
NFA_RS30510	512	2.61748	5.28023	1.01242	0.256657	*	0.139694
NFA_RS30400	159	0.0856829	0.092874	0.116268	0.805951	*	0.704169
NFA_RS29655	399	4.60025	4.94165	0.10328	0.92376	*	0.875187
NFA_RS15145	480	98.5124	83.3834	-0.240546	0.440776	*	0.286081
NFA_RS13060	876	19.9026	12.1422	-0.712927	0.236842	*	0.12627
NFA_RS07255	741	87.2417	90.9863	0.0606313	0.888285	*	0.81782
NFA_RS17905	786	1819.77	1502.67	-0.276233	0.0909718	*	0.0379726
NFA_RS29080	324	0.235096	0.301605	0.359408	0.625372	*	0.471462
NFA_RS09950	1227	107.34	209.519	0.964893	0.000631781	*	0.000128656
NFA_RS06460	1437	10.654	7.98568	-0.41591	0.588839	*	0.432429
NFA_RS26430	639	102.083	70.8137	-0.527642	0.0440716	*	0.0161334
NFA_RS25415	438	61.1461	131.482	1.10453	0.000130289	Up	2.26171e-05
NFA_RS24810	357	27.5215	16.6292	-0.726841	0.117874	*	0.0521163
NFA_RS12435	1392	114.523	137.063	0.259201	0.389692	*	0.242242
NFA_RS08315	966	252.198	338.059	0.422719	0.0363631	*	0.0127683
NFA_RS24140	447	217.707	198.005	-0.13685	0.567699	*	0.411543
NFA_RS17970	1245	1441.1	735.184	-0.970997	1.16621e-08	*	8.97088e-10
NFA_RS16645	489	38.8378	29.8731	-0.378615	0.379631	*	0.234075
NFA_RS20425	825	4.3145	7.1253	0.723757	0.398706	*	0.249965
NFA_RS04500	1044	290.655	198.119	-0.552935	0.0156389	*	0.00486298
NFA_RS12135	513	109.063	129.924	0.252515	0.468312	*	0.310707
NFA_RS17940	2022	498.471	480.094	-0.054192	0.814949	*	0.717558
NFA_RS14490	732	30.6134	37.4338	0.290181	0.533519	*	0.374673
NFA_RS01775	720	302.673	403.331	0.414206	0.0379542	*	0.0134769
NFA_RS22410	810	8.47165	7.56349	-0.163591	0.84942	*	0.767537
NFA_RS24405	444	231.454	153.406	-0.593374	0.0086495	*	0.00248168
NFA_RS05735	1509	232.075	264.975	0.191262	0.419138	*	0.266423
NFA_RS19925	438	2.03596	1.57997	-0.365816	0.738979	*	0.608004
NFA_RS20685	1332	382.259	147.932	-1.36962	3.46408e-06	Down	4.30037e-07
NFA_RS06270	762	6.40602	28.5723	2.15712	0.00052112	Up	0.000104202
NFA_RS26565	615	3.60016	6.26118	0.798372	0.371736	*	0.227323
NFA_RS22355	1671	104.846	96.5362	-0.119133	0.766634	*	0.645794
NFA_RS04085	315	43.1626	86.1062	0.996334	0.00805705	*	0.00228403
NFA_RS25615	465	73.7873	52.5037	-0.490953	0.119564	*	0.0530074
NFA_RS13815	906	173.937	103.588	-0.747706	0.00616282	*	0.00169308
NFA_RS01645	339	41.1415	34.719	-0.244869	0.574878	*	0.418622
NFA_RS08660	981	16.7172	22.4699	0.426661	0.44905	*	0.292684
NFA_RS02180	624	831.629	793.555	-0.0676097	0.771235	*	0.652716
NFA_RS06720	1047	224.403	233.961	0.0601758	0.845232	*	0.759897
NFA_RS23260	957	356.668	377.231	0.0808684	0.751824	*	0.624988
NFA_RS02790	243	220.39	301.19	0.450617	0.0427244	*	0.0155689
NFA_RS11950	828	102.387	65.901	-0.635656	0.0178608	*	0.00563058
NFA_RS14560	276	17.569	8.9306	-0.976205	0.104502	*	0.0448781
NFA_RS13825	3444	534.405	430.35	-0.312423	0.071663	*	0.0282887
NFA_RS07705	1932	85.5129	54.4952	-0.650013	0.0869512	*	0.0359659
NFA_RS08495	396	19.5143	19.0262	-0.0365416	0.961961	*	0.935726
NFA_RS29165	411	22.8675	19.7704	-0.209955	0.730041	*	0.594287
NFA_RS04015	399	4534.82	2072.15	-1.12992	1.8942e-08	Down	1.51887e-09
NFA_RS08335	387	2.60838	4.63851	0.830508	0.37626	*	0.231028
NFA_RS01375	936	106.418	98.1299	-0.116979	0.738411	*	0.607059
NFA_RS14840	1011	1.46159	1.16046	-0.332847	0.764961	*	0.643728
NFA_RS29205	396	10.165	7.99085	-0.347187	0.701155	*	0.558705
NFA_RS12985	1416	2.88225	4.37597	0.602408	0.534932	*	0.376531
NFA_RS11625	345	23.3015	25.5013	0.13015	0.824073	*	0.730686
NFA_RS06895	1335	69.8036	101.127	0.534795	0.110624	*	0.0482649
NFA_RS31190	204	0.581312	1.16529	1.00331	0.257127	*	0.140087
NFA_RS07130	258	13.6217	9.67495	-0.493576	0.488864	*	0.330722
NFA_RS18170	573	99.2013	69.8448	-0.506205	0.143057	*	0.0665005
NFA_RS28095	3813	2408.14	1951.9	-0.303041	0.052731	*	0.0197469
NFA_RS07145	807	504.094	549.653	0.124829	0.735861	*	0.603825
NFA_RS30005	1767	66.3766	153.921	1.21344	6.2346e-06	Up	8.12511e-07
NFA_RS31330	549	128.218	65.4526	-0.970074	9.12018e-05	*	1.52212e-05
NFA_RS17510	1347	34.2507	29.6904	-0.206136	0.681608	*	0.53435
NFA_RS10745	825	51.2478	272.042	2.40827	1.89097e-22	Up	3.11699e-24
NFA_RS03375	717	37.856	110.639	1.54726	1.0131e-07	Up	9.3239e-09
NFA_RS02500	894	57.3192	99.0085	0.788533	0.0103159	*	0.00302355
NFA_RS23780	699	1259.23	1669.73	0.407075	0.0292534	*	0.00996543
NFA_RS17610	1017	3.61684	2.6048	-0.473555	0.645683	*	0.492688
NFA_RS18830	1077	748.462	562.106	-0.413087	0.0226928	*	0.0074188
NFA_RS21100	1311	139.722	215.567	0.62558	0.0038752	*	0.0010014
NFA_RS24385	1818	696.241	657.207	-0.0832396	0.724757	*	0.586003
NFA_RS21675	1074	31.7483	42.5354	0.421984	0.319011	*	0.185743
NFA_RS30585	618	174.38	176.78	0.0197162	0.962625	*	0.937997
NFA_RS21835	1533	988.22	973.122	-0.0222114	0.939768	*	0.900719
NFA_RS25350	822	2476.39	1142.21	-1.11641	8.03638e-18	Down	2.05601e-19
NFA_RS20225	654	354.284	127.395	-1.4756	1.40224e-17	Down	3.756e-19
NFA_RS23415	384	40.6105	25.2834	-0.683662	0.125467	*	0.0564206
NFA_RS28545	1050	145.673	104.266	-0.482475	0.0658594	*	0.0256132
NFA_RS18230	513	66.7173	48.3575	-0.464323	0.236769	*	0.12619
NFA_RS20610	2415	2850.92	1474.29	-0.951407	5.27542e-13	*	2.20111e-14
NFA_RS16415	1248	94.943	84.2071	-0.17312	0.626092	*	0.472149
NFA_RS25485	273	21.5143	24.1062	0.164106	0.800557	*	0.693134
NFA_RS19255	525	84.9058	76.999	-0.141023	0.738979	*	0.608
NFA_RS06170	2286	48.2619	32.0078	-0.592464	0.144083	*	0.0671936
NFA_RS10825	315	7.5466	34.5864	2.19631	3.35307e-05	Up	5.14706e-06
NFA_RS20635	696	385.341	163.233	-1.2392	1.82537e-09	Down	1.22234e-10
NFA_RS31345	314	189.633	85.402	-1.15087	1.26421e-07	Down	1.18737e-08
NFA_RS03690	702	162.695	147.567	-0.140806	0.61131	*	0.456383
NFA_RS27660	963	115.117	205.103	0.833242	0.000117429	*	2.01227e-05
NFA_RS22130	474	49.5486	50.7269	0.0339085	0.94295	*	0.906197
NFA_RS12745	3339	159.536	138.949	-0.199328	0.519037	*	0.361295
NFA_RS14550	771	16.7864	42.0086	1.32339	0.00181019	Up	0.0004196
NFA_RS11770	831	14.0185	10.1048	-0.472294	0.509419	*	0.351887
NFA_RS08960	1494	41.0888	59.0483	0.523153	0.147754	*	0.069412
NFA_RS22755	1587	208.973	420.549	1.00896	6.37167e-07	Up	6.90312e-08
NFA_RS08255	765	63.2787	68.5145	0.11469	0.808303	*	0.707265
NFA_RS21255	786	1684.28	2339.38	0.473995	0.00285825	*	0.000711617
NFA_RS27285	1086	264.352	253.339	-0.0613939	0.827117	*	0.735089
NFA_RS15740	744	29.7613	60.2301	1.01705	0.00443981	Up	0.00116408
NFA_RS26315	894	165.651	106.51	-0.637155	0.00830833	*	0.00236667
NFA_RS23135	486	555.835	992.881	0.836964	1.81015e-07	*	1.75296e-08
NFA_RS15130	2265	16.9107	25.9651	0.618638	0.226671	*	0.118823
NFA_RS09140	2121	662.903	752.358	0.182622	0.43407	*	0.27979
NFA_RS27890	2412	114.376	176.187	0.623329	0.00824768	*	0.00234798
NFA_RS10000	612	253.964	192.39	-0.400586	0.0730928	*	0.0289786
NFA_RS28940	1692	53.7956	50.0341	-0.104576	0.811279	*	0.711402
NFA_RS17480	609	20.8427	25.4633	0.288876	0.620129	*	0.465151
NFA_RS27440	705	50.0944	62.0932	0.309786	0.493415	*	0.335665
NFA_RS26700	1044	171.304	304.508	0.829919	5.99474e-06	*	7.77134e-07
NFA_RS08685	1107	264.24	235.378	-0.166868	0.528049	*	0.369834
NFA_RS26010	330	4.81699	6.2127	0.367089	0.697385	*	0.553094
NFA_RS01145	714	43.5	36.3776	-0.257963	0.568761	*	0.412543
NFA_RS28365	1965	270.268	363.945	0.429327	0.0442532	*	0.0162302
NFA_RS06125	1020	51.3075	45.7975	-0.163903	0.733794	*	0.600283
NFA_RS04530	294	11.3273	27.4371	1.27633	0.0115754	Up	0.00345551
NFA_RS19670	222	2.92106	1.66204	-0.813535	0.40407	*	0.254294
NFA_RS21560	1611	12.6524	9.57117	-0.402639	0.56939	*	0.413159
NFA_RS18650	444	162.902	219.138	0.427836	0.101616	*	0.0433403
NFA_RS21825	1536	95.2263	102.189	0.101803	0.81637	*	0.720632
NFA_RS22465	837	6.89466	12.2821	0.833008	0.228188	*	0.120089
NFA_RS06690	516	146.773	85.0629	-0.786989	0.00271693	*	0.000670977
NFA_RS02365	864	109.429	69.3064	-0.658929	0.010363	*	0.00303944
NFA_RS28960	288	0.4795	0.772458	0.687925	0.417029	*	0.264152
NFA_RS08705	1080	5204.2	2619.33	-0.99048	5.79468e-08	*	5.16387e-09
NFA_RS23435	1215	292.865	559.768	0.934595	1.62479e-07	*	1.5623e-08
NFA_RS16385	234	2.48016	0.907036	-1.4512	0.103643	*	0.0444541
NFA_RS13175	663	6.8042	6.34284	-0.101296	0.922056	*	0.872819
NFA_RS30290	747	73.7664	59.2404	-0.316383	0.351682	*	0.211226
NFA_RS30605	1266	372.042	355.366	-0.0661567	0.846814	*	0.763223
NFA_RS05350	1071	698.471	441.007	-0.663399	0.000104193	*	1.77113e-05
NFA_RS21980	399	6.04077	3.14619	-0.941126	0.257562	*	0.140589
NFA_RS17315	660	71.4901	66.0571	-0.114029	0.772664	*	0.654589
NFA_RS10880	1098	31.7886	140.453	2.1435	0.00157807	Up	0.000359306
NFA_RS25500	1134	468.017	290.533	-0.687862	5.02693e-05	*	7.95816e-06
NFA_RS24675	237	3.49655	4.57892	0.389076	0.704853	*	0.563132
NFA_RS07760	435	1.25114	1.42444	0.187155	0.869973	*	0.795135
NFA_RS27755	975	39.6491	65.2146	0.717907	0.0392752	*	0.0140336
NFA_RS07815	666	0.728183	0.934108	0.359287	0.733794	*	0.600174
NFA_RS27415	390	43.6211	29.6055	-0.55916	0.172032	*	0.0840076
NFA_RS25045	864	5.58283	5.85812	0.0694413	0.94516	*	0.908931
NFA_RS16260	912	53.4346	60.2052	0.172112	0.668553	*	0.519896
NFA_RS30950	345	7.09072	8.02735	0.178993	0.84406	*	0.758545
NFA_RS26575	564	110.364	106.337	-0.0536291	0.876685	*	0.802629
NFA_RS01940	468	66.4892	71.8331	0.111529	0.792645	*	0.682791
NFA_RS02835	1422	1748.33	885.849	-0.980843	1.64486e-14	*	5.7333e-16
NFA_RS15215	606	2.18265	4.07569	0.900961	0.341498	*	0.203041
NFA_RS16935	927	5.97752	8.56847	0.519489	0.535937	*	0.378027
NFA_RS08265	405	37.8299	35.8849	-0.0761489	0.890078	*	0.821457
NFA_RS01850	2391	155.202	102.988	-0.591674	0.0557184	*	0.0210379
NFA_RS28210	504	63.5318	42.8379	-0.568592	0.164681	*	0.0795975
NFA_RS16010	1686	2316.22	455.512	-2.34621	1.97407e-36	Down	1.42361e-38
NFA_RS09745	336	56.3188	20.6147	-1.44994	4.60912e-05	Down	7.25715e-06
NFA_RS11870	516	9.36979	18.2369	0.960769	0.104319	*	0.0447796
NFA_RS30935	399	0.235505	0.302226	0.359869	0.625372	*	0.471108
NFA_RS00560	660	272.5	665.294	1.28773	1.89805e-08	Up	1.52522e-09
NFA_RS04385	1320	132.539	148.295	0.16205	0.59186	*	0.435549
NFA_RS19855	360	2.27065	1.70865	-0.41025	0.710202	*	0.569844
NFA_RS13955	528	80.9059	28.224	-1.51932	1.0808e-06	Down	1.21924e-07
NFA_RS11195	1029	511.403	615.347	0.266941	0.500408	*	0.34257
NFA_RS28465	2271	966.395	699.917	-0.465428	0.0579457	*	0.0220381
NFA_RS04305	1647	978.795	575.589	-0.765967	6.75716e-08	*	6.06799e-09
NFA_RS26775	525	190.926	123.151	-0.632586	0.00345889	*	0.000884322
NFA_RS14280	951	286.408	1077.78	1.91193	8.457e-21	Up	1.61182e-22
NFA_RS18785	483	457.778	429.424	-0.0922455	0.754328	*	0.627916
NFA_RS07805	294	0.483222	0.477142	-0.018268	0.985119	*	0.974462
NFA_RS10960	330	54.8463	40.2055	-0.447999	0.234549	*	0.124725
NFA_RS05005	924	334.404	348.899	0.061216	0.818684	*	0.723518
NFA_RS26950	774	24.9814	24.6455	-0.0195281	0.975811	*	0.959223
NFA_RS11550	543	16.0834	58.1547	1.85432	1.06893e-05	Up	1.45913e-06
NFA_RS03240	189	78.7442	54.3313	-0.535391	0.0814423	*	0.0330999
NFA_RS22270	1407	122.235	89.8982	-0.443291	0.147271	*	0.0690585
NFA_RS19665	279	9.41417	4.3908	-1.10035	0.150493	*	0.0709311
NFA_RS09325	531	33.4254	10.8173	-1.6276	0.000129147	Down	2.23966e-05
NFA_RS06500	231	1.15529	0.83515	-0.468151	0.64885	*	0.496657
NFA_RS23535	690	25.854	33.2562	0.363238	0.51342	*	0.355752
NFA_RS07845	321	18.8444	37.392	0.988594	0.0373039	*	0.0131689
NFA_RS24530	468	15.497	19.2774	0.31492	0.618772	*	0.463906
NFA_RS11420	789	18.1232	32.7719	0.85462	0.0783661	*	0.0316613
NFA_RS05360	666	691.167	450.312	-0.618108	3.5962e-05	*	5.53879e-06
NFA_RS19765	567	9.81769	8.80544	-0.156988	0.854808	*	0.775844
NFA_RS15860	396	66.5074	115.197	0.792521	0.0123947	*	0.00374139
NFA_RS08925	843	174.349	437.793	1.32827	8.77729e-10	Up	5.60637e-11
NFA_RS30525	1209	0.906225	0.53767	-0.753147	0.387138	*	0.240167
NFA_RS25930	2304	828.239	1283.54	0.632013	0.0154283	*	0.00477632
NFA_RS24960	609	4.58977	4.73555	0.0451099	0.965332	*	0.943287
NFA_RS18900	2499	1099.8	656.859	-0.743583	2.13344e-05	*	3.10638e-06
NFA_RS09600	453	142.701	576.473	2.01426	1.55619e-18	Up	3.68741e-20
NFA_RS21620	1005	17.4878	51.8843	1.56895	0.000195624	Up	3.52015e-05
NFA_RS18600	696	2.91337	5.51748	0.921319	0.303482	*	0.173712
NFA_RS14445	417	5.86992	178.724	4.92824	4.12963e-22	Up	6.9489e-24
NFA_RS31300	435	16.945	45.2396	1.41673	0.000791463	Up	0.000166202
NFA_RS17130	852	479.277	282.824	-0.760958	0.000308462	*	5.78367e-05
NFA_RS06390	963	19.4914	12.0356	-0.695525	0.250801	*	0.135908
NFA_RS09805	450	13.0067	11.1467	-0.222642	0.758404	*	0.632871
NFA_RS26985	1392	17.1608	18.3119	0.0936662	0.897824	*	0.834773
NFA_RS17630	678	0.636369	1.29188	1.02154	0.246433	*	0.132991
NFA_RS26580	1011	642.621	678.666	0.0787339	0.747488	*	0.619013
NFA_RS26310	972	140.557	114.996	-0.289571	0.323104	*	0.188847
NFA_RS19015	285	9.48075	17.6681	0.898074	0.172963	*	0.0845808
NFA_RS15370	1428	5.88121	19.0457	1.69528	0.0057149	Up	0.00154942
NFA_RS03115	636	171.309	158.353	-0.113453	0.70466	*	0.562506
NFA_RS18250	318	96.2486	56.0265	-0.780656	0.00878109	*	0.00252508
NFA_RS22910	1359	130.527	224.314	0.781176	0.00137178	*	0.000307606
NFA_RS18860	312	25.0702	34.6899	0.468542	0.310624	*	0.179009
NFA_RS10610	1353	18.3164	23.8329	0.379816	0.502278	*	0.344367
NFA_RS11305	372	0.732832	0.944849	0.3666	0.729449	*	0.593679
NFA_RS06605	918	104.46	69.3481	-0.591024	0.0345671	*	0.0120546
NFA_RS15175	1743	81.3957	912.31	3.4865	3.56179e-44	Up	2.1405e-46
NFA_RS27765	4389	31.4733	68.9535	1.13149	0.000773898	Up	0.000161925
NFA_RS26675	675	219.86	347.918	0.662161	0.002798	*	0.000696136
NFA_RS18805	1728	65.1626	69.1944	0.0866109	0.826649	*	0.733538
NFA_RS20165	1683	1329.94	1036.39	-0.3598	0.0219991	*	0.00714073
NFA_RS06015	543	18.6443	26.5168	0.508174	0.339749	*	0.201558
NFA_RS28375	1578	67.9623	74.7858	0.138031	0.735861	*	0.603513
NFA_RS19875	816	5.36818	3.34773	-0.681252	0.439414	*	0.284744
NFA_RS00330	294	1.55715	1.22046	-0.351479	0.75056	*	0.623361
NFA_RS24620	687	346.57	969.173	1.48361	1.05973e-09	Up	6.80527e-11
NFA_RS09350	348	175.079	154.833	-0.177294	0.534338	*	0.37534
NFA_RS20275	1128	64.4952	25.3296	-1.34837	2.84579e-05	Down	4.2853e-06
NFA_RS02910	1734	508.13	398.437	-0.350845	0.0410324	*	0.0148306
NFA_RS08565	780	16.9875	7.99182	-1.08787	0.0730919	*	0.0289657
NFA_RS14565	1110	220.965	250.084	0.178594	0.538591	*	0.380824
NFA_RS10310	1101	2.59201	3.27201	0.336105	0.753292	*	0.626924
NFA_RS26525	2175	95.9417	84.4487	-0.184083	0.552437	*	0.395641
NFA_RS02685	783	50.0995	53.1372	0.0849249	0.841741	*	0.755312
NFA_RS24220	645	44.1786	52.6696	0.253622	0.588216	*	0.431821
NFA_RS16115	204	2.46922	9.10987	1.88337	0.0154726	Up	0.00479268
NFA_RS23620	360	70.1202	149.945	1.09653	6.72171e-05	Up	1.08258e-05
NFA_RS07795	933	2.83618	1.91873	-0.563798	0.588216	*	0.43187
NFA_RS03070	1143	785.816	379.727	-1.04923	3.33729e-10	Down	2.02585e-11
NFA_RS19180	588	33.5371	47.7922	0.511016	0.217201	*	0.112202
NFA_RS14345	957	36.4527	41.5344	0.188282	0.70466	*	0.562706
NFA_RS29285	297	18.7019	19.346	0.0488459	0.948496	*	0.914947
NFA_RS12585	1389	350.485	271.506	-0.368369	0.071663	*	0.0282805
NFA_RS06240	666	364.105	122.13	-1.57594	1.11974e-11	Down	5.38338e-13
NFA_RS05930	510	56.0415	98.7059	0.81664	0.0315029	*	0.0108237
NFA_RS01485	1446	833.51	1173.59	0.49366	0.00919976	*	0.00266799
NFA_RS09890	1149	6.98625	8.4612	0.276344	0.763495	*	0.642033
NFA_RS29280	423	24.0674	33.7688	0.48861	0.312781	*	0.180988
NFA_RS09485	777	35.1635	16.5551	-1.08681	0.0213366	Down	0.00688884
NFA_RS01750	792	1065.09	757.441	-0.491766	0.000826289	*	0.00017536
NFA_RS02160	198	50.0248	73.427	0.553667	0.0871411	*	0.0360594
NFA_RS10395	183	0.165145	0.191969	0.217135	0.726091	*	0.589824
NFA_RS08095	1131	120.414	95.4895	-0.334585	0.34138	*	0.20287
NFA_RS19065	1272	9.16101	8.30676	-0.141221	0.866896	*	0.789792
NFA_RS00890	1230	4542.71	3239.35	-0.48785	0.00543003	*	0.00146007
NFA_RS06920	897	149.879	152.09	0.0211245	0.963068	*	0.938594
NFA_RS31010	765	182.512	162.484	-0.167696	0.566499	*	0.410187
NFA_RS23540	654	47.0844	57.4512	0.287087	0.49543	*	0.337461
NFA_RS14150	330	3.00249	6.16183	1.0372	0.21771	*	0.112668
NFA_RS05135	315	340.004	292.999	-0.214656	0.469152	*	0.311506
NFA_RS20155	957	695.678	561.767	-0.308448	0.147735	*	0.0693776
NFA_RS05715	723	76.7458	109.465	0.512314	0.120079	*	0.0532561
NFA_RS10865	309	4.13172	39.9469	3.27327	7.46653e-07	Up	8.19216e-08
NFA_RS27540	1302	3531.05	1799.77	-0.972287	5.86632e-09	*	4.28088e-10
NFA_RS16065	1458	39.8183	26.6349	-0.580111	0.247422	*	0.133609
NFA_RS00855	978	269.621	346.252	0.360887	0.164333	*	0.0794014
NFA_RS25880	651	201.299	152.121	-0.404119	0.0861784	*	0.0355871
NFA_RS17600	813	135.792	106.251	-0.353929	0.19504	*	0.0980892
NFA_RS11800	1374	968.94	962.594	-0.0094805	0.968871	*	0.948076
NFA_RS30460	591	326.781	430.077	0.396269	0.0520447	*	0.0194185
NFA_RS08695	612	4514.83	2089.44	-1.11155	6.30092e-11	Down	3.48368e-12
NFA_RS11210	1500	2354.75	2781.32	0.240193	0.740443	*	0.609747
NFA_RS14155	756	22.7605	11.4534	-0.990753	0.0595919	*	0.022746
NFA_RS08280	690	188.624	287.181	0.606442	0.012145	*	0.0036535
NFA_RS18410	1716	951.425	653.246	-0.542465	0.000236579	*	4.32211e-05
NFA_RS04695	1233	16.8977	26.9527	0.673602	0.188912	*	0.0943085
NFA_RS17665	1422	23.8092	27.997	0.233751	0.668647	*	0.520418
NFA_RS07220	429	8.9445	10.3621	0.212245	0.813379	*	0.715757
NFA_RS07435	351	14.6963	19.4029	0.40082	0.512424	*	0.354667
NFA_RS01465	1215	1434.1	2013.89	0.489841	0.000341818	*	6.49125e-05
NFA_RS24725	462	121.213	131.794	0.12075	0.734419	*	0.601603
NFA_RS02380	588	20.4472	19.1628	-0.093598	0.888976	*	0.819067
NFA_RS29040	921	526.082	233.824	-1.16986	1.12326e-11	Down	5.41955e-13
NFA_RS25970	1200	6.44112	3.47029	-0.892256	0.277975	*	0.155358
NFA_RS24040	333	1.05249	0.952981	-0.143283	0.898904	*	0.836085
NFA_RS02665	1038	4.17334	7.37261	0.820972	0.320714	*	0.187251
NFA_RS03200	645	28.1459	65.6621	1.22213	0.000568544	Up	0.000114802
NFA_RS21555	744	1.84156	2.00861	0.125272	0.914412	*	0.861949
NFA_RS16005	276	11.6515	4.9627	-1.23132	0.172	*	0.0839623
NFA_RS07750	441	3.35254	1.72894	-0.955371	0.310624	*	0.179064
NFA_RS23745	201	4.19482	2.02143	-1.05323	0.24987	*	0.135189
NFA_RS26370	654	75.9129	85.9927	0.179869	0.600526	*	0.444208
NFA_RS09665	1089	950.607	453.088	-1.06906	8.43649e-11	Down	4.79478e-12
NFA_RS02755	1422	80.246	136.477	0.76616	0.00298042	*	0.000746641
NFA_RS02415	477	5.02367	14.1304	1.49199	0.0374023	Up	0.0132231
NFA_RS01295	1170	5.70377	3.0816	-0.888239	0.311611	*	0.180097
NFA_RS03725	693	5767.82	2996.41	-0.944791	2.22492e-07	*	2.18137e-08
NFA_RS05825	1686	518.695	677.069	0.384416	0.0516013	*	0.0192442
NFA_RS02875	237	105.438	61.821	-0.770226	0.00271693	*	0.000670817
NFA_RS02270	1065	86.7417	57.6739	-0.588808	0.0652752	*	0.0253235
NFA_RS00580	1959	3892.21	2905.65	-0.421732	0.0234248	*	0.00769832
NFA_RS30485	339	6.22759	10.2567	0.719818	0.341761	*	0.203449
NFA_RS06725	474	607.987	418.099	-0.540196	0.00503388	*	0.00133972
NFA_RS08295	384	290.012	224.474	-0.369566	0.102993	*	0.0441045
NFA_RS24655	222	6.4829	11.7159	0.853753	0.22849	*	0.120444
NFA_RS22845	1293	97.3709	249.382	1.35679	2.70311e-08	Up	2.23248e-09
NFA_RS25635	1068	401.907	313.604	-0.357917	0.0543419	*	0.0204622
NFA_RS06005	543	49.1281	45.7672	-0.102233	0.825278	*	0.731923
NFA_RS25600	225	3.34929	2.61146	-0.359	0.73446	*	0.601793
NFA_RS20640	525	920.952	448.888	-1.03677	2.02125e-09	Down	1.37522e-10
NFA_RS30545	1083	392.009	171.792	-1.19022	8.65119e-06	Down	1.15567e-06
NFA_RS18030	2082	79.2735	101.123	0.351202	0.309356	*	0.178032
NFA_RS15595	768	43.867	35.5049	-0.305118	0.564138	*	0.406966
NFA_RS10445	426	2.22179	2.10837	-0.0755937	0.948729	*	0.916631
NFA_RS27650	576	2431.28	5460.49	1.16731	2.85666e-11	Up	1.48621e-12
NFA_RS09920	447	14.0447	10.6502	-0.399141	0.584693	*	0.428781
NFA_RS00380	264	109.626	63.7299	-0.782549	0.00503014	*	0.00133786
NFA_RS18440	1074	138.736	148.568	0.0987782	0.736836	*	0.605385
NFA_RS06370	438	173.76	124.121	-0.485351	0.0791028	*	0.0319861
NFA_RS14440	999	14.8547	35.6872	1.26449	0.0066718	Up	0.00184901
NFA_RS21955	708	47.5	87.9066	0.888043	0.0147872	*	0.00456515
NFA_RS18675	1275	196.2	233.441	0.250734	0.330758	*	0.194271
NFA_RS08745	1695	1035.23	656.807	-0.656412	0.00014021	*	2.45801e-05
NFA_RS08955	885	327.3	339.718	0.0537236	0.831196	*	0.739324
NFA_RS08665	1065	145.86	197.249	0.43543	0.0764955	*	0.0307348
NFA_RS19155	729	397.993	530.854	0.415572	0.0222234	*	0.00723863
NFA_RS13770	1041	9.66188	18.3028	0.921686	0.122277	*	0.0544198
NFA_RS00770	1242	697.394	261.607	-1.41457	3.33105e-15	Down	1.08099e-16
NFA_RS22915	954	455.938	470.377	0.0449785	0.865193	*	0.787795
NFA_RS15805	996	524.14	451.6	-0.214906	0.283357	*	0.159435
NFA_RS14525	624	10.7203	19.9891	0.898875	0.122728	*	0.0547048
NFA_RS29775	513	11.7421	7.29311	-0.687088	0.311738	*	0.180254
NFA_RS02620	1023	298.976	217.937	-0.456117	0.0500407	*	0.0185934
NFA_RS07500	744	2.10676	3.11956	0.566315	0.579436	*	0.423235
NFA_RS08710	1632	7243.12	3759.23	-0.946174	3.73359e-06	*	4.66698e-07
NFA_RS23610	1245	461.651	264.8	-0.801898	5.78216e-05	*	9.21333e-06
NFA_RS26630	1101	340.958	256.622	-0.409951	0.0259409	*	0.00868555
NFA_RS13625	483	21.0298	25.5931	0.28332	0.626276	*	0.472396
NFA_RS11415	354	1.14245	2.08029	0.864658	0.375858	*	0.230587
NFA_RS03155	1317	203.34	7553.27	5.21514	1.86749e-182	Up	3.20655e-186
NFA_RS25265	3492	20334.2	12232	-0.733243	0.000798508	*	0.000168092
NFA_RS11720	600	22.6959	21.1664	-0.10066	0.869549	*	0.794449
NFA_RS04965	2340	1087.04	2009.29	0.886283	1.15224e-11	*	5.59896e-13
NFA_RS24075	285	15.133	9.15564	-0.724966	0.333907	*	0.196595
NFA_RS30205	813	64.0319	61.7373	-0.052649	0.914412	*	0.861852
NFA_RS29175	372	4.32365	2.64675	-0.708028	0.469378	*	0.311817
NFA_RS28975	1062	1.35436	1.3062	-0.0522391	0.965006	*	0.941975
NFA_RS27345	1119	31.8441	44.2044	0.473163	0.245162	*	0.131968
NFA_RS26140	978	48.461	76.6815	0.662056	0.0555519	*	0.020956
NFA_RS13095	591	86.5525	129.415	0.580358	0.0468593	*	0.0172584
NFA_RS16360	633	5.23305	8.21548	0.650694	0.456556	*	0.298909
NFA_RS23085	753	279.272	355.397	0.347759	0.0766934	*	0.0308275
NFA_RS02855	2151	1637.96	1876.18	0.195896	0.273481	*	0.151953
NFA_RS14170	945	36.9418	77.12	1.06185	0.000757259	Up	0.000157849
NFA_RS10715	519	0.698836	1.57217	1.16973	0.187127	*	0.0931459
NFA_RS23500	1770	410.799	463.223	0.173275	0.369119	*	0.224995
NFA_RS15100	1353	3.12546	3.03235	-0.0436346	0.970134	*	0.950145
NFA_RS29905	1796	175.52	119.292	-0.55714	0.0535189	*	0.020088
NFA_RS01820	1188	2.08043	2.69626	0.37408	0.736489	*	0.604613
NFA_RS04065	7047	382.689	574.583	0.586343	0.00185823	*	0.00043297
NFA_RS30735	222	8.41724	5.3524	-0.653162	0.472448	*	0.314587
NFA_RS18240	1200	424.901	333.937	-0.347552	0.212981	*	0.109562
NFA_RS10120	876	250.303	205.515	-0.284435	0.294709	*	0.16719
NFA_RS13345	381	10.1412	10.7391	0.0826402	0.925067	*	0.877575
NFA_RS09825	321	4.06463	3.0036	-0.436431	0.662558	*	0.513186
NFA_RS16745	750	3.12326	2.24477	-0.476489	0.648964	*	0.496863
NFA_RS08525	351	58.4965	54.995	-0.0890503	0.835784	*	0.747016
NFA_RS28595	1557	317.765	161.883	-0.973009	3.10112e-08	*	2.60379e-09
NFA_RS03005	306	1605.74	2704.81	0.752285	0.0150979	*	0.00466626
NFA_RS02455	258	7.51443	5.00044	-0.587608	0.495945	*	0.337922
NFA_RS15070	678	0.966509	1.60705	0.733557	0.462247	*	0.304858
NFA_RS18285	1269	1419.02	561.189	-1.33834	1.23642e-21	Down	2.10175e-23
NFA_RS21880	912	139.647	410.89	1.55697	0.027348	Up	0.00922713
NFA_RS15565	1668	263.649	162.11	-0.701647	0.0024947	*	0.00060697
NFA_RS11885	945	12.6982	121.267	3.25549	4.54968e-17	Up	1.25302e-18
NFA_RS27365	645	221.085	418.641	0.921115	1.16687e-07	*	1.08993e-08
NFA_RS00725	315	84.7728	31.8087	-1.41418	1.01903e-06	Down	1.14256e-07
NFA_RS03890	756	52.2687	1179.53	4.49612	8.65522e-69	Up	3.56671e-71
NFA_RS11785	1140	65.9309	51.3567	-0.360401	0.319706	*	0.186367
NFA_RS11070	1158	1.49272	1.46224	-0.0297596	0.980713	*	0.967074
NFA_RS20435	486	129.691	281.512	1.11812	1.78893e-07	Up	1.72934e-08
NFA_RS04180	795	43.5855	123.471	1.50225	2.82058e-08	Up	2.34402e-09
NFA_RS15650	489	45.5556	38.9526	-0.22591	0.629417	*	0.475132
NFA_RS05460	1005	6679.16	8943.64	0.421195	0.00597041	*	0.00162895
NFA_RS12840	1326	4.56504	15.7333	1.78513	0.00649804	Up	0.00179522
NFA_RS22025	906	108.934	145.746	0.420008	0.090819	*	0.0378621
NFA_RS22700	636	62.773	56.7448	-0.145657	0.739969	*	0.609229
NFA_RS21310	771	356.5	290.359	-0.296064	0.215988	*	0.11148
NFA_RS26785	1065	2187.63	1687.16	-0.374774	0.00600206	*	0.00164273
NFA_RS27550	867	587.547	422.004	-0.477448	0.0561003	*	0.0212303
NFA_RS23105	1470	16.318	28.6296	0.811039	0.0993257	*	0.0421589
NFA_RS12100	996	10.2119	24.6502	1.27134	0.0176657	Up	0.00555855
NFA_RS10925	1242	18.962	14.3688	-0.40017	0.522324	*	0.3646
NFA_RS14200	1236	0.659394	1.42791	1.11469	0.209378	*	0.107115
NFA_RS23970	879	126.351	153.075	0.276803	0.310478	*	0.178802
NFA_RS14275	2070	3460.81	7589.34	1.13287	5.24559e-12	Up	2.43185e-13
NFA_RS13070	1572	278.709	421.068	0.595294	0.000820768	*	0.000173765
NFA_RS05535	1059	49.8215	59.7955	0.263266	0.603438	*	0.447268
NFA_RS20135	666	43.9198	48.8772	0.154291	0.755696	*	0.629574
NFA_RS19820	282	0.350759	0.296602	-0.241952	0.759452	*	0.637267
NFA_RS03835	1737	378.747	3571.93	3.2374	1.40946e-109	Up	1.69406e-112
NFA_RS16265	1395	51.5844	41.6598	-0.308278	0.492896	*	0.334754
NFA_RS02445	1191	108.186	127.347	0.235257	0.423418	*	0.270307
NFA_RS10020	1290	568.589	315.537	-0.849579	2.35854e-06	*	2.86718e-07
NFA_RS04210	1422	221.002	439.162	0.990695	1.44254e-07	*	1.37468e-08
NFA_RS28320	453	24.2168	56.7122	1.22765	0.00943051	Up	0.00274139
NFA_RS20880	1164	29.3412	27.6003	-0.0882448	0.888247	*	0.817617
NFA_RS15190	801	4.35393	15.3039	1.81351	0.00727328	Up	0.00203312
NFA_RS04750	1032	1368.88	789.508	-0.793973	1.16481e-05	*	1.60001e-06
NFA_RS18070	1119	2034.86	636.225	-1.67732	1.29723e-34	Down	1.02459e-36
NFA_RS17680	711	8.62593	10.9717	0.347035	0.669139	*	0.520926
NFA_RS09300	1596	1180.81	841.975	-0.487923	0.000894842	*	0.000191598
NFA_RS18620	1545	1269.6	962.444	-0.399598	0.0353131	*	0.012345
NFA_RS02935	1581	1327.04	1200.03	-0.145146	0.406796	*	0.256483
NFA_RS30355	351	1.77076	0.844599	-1.06803	0.221345	*	0.115157
NFA_RS03765	270	906.806	425.832	-1.09051	1.09562e-11	Down	5.24859e-13
NFA_RS20430	885	2.64825	3.57495	0.432881	0.674534	*	0.528022
NFA_RS04425	1653	325.195	177.793	-0.871109	1.07502e-05	*	1.46929e-06
NFA_RS25795	609	56.7647	62.1164	0.129979	0.779831	*	0.66374
NFA_RS19005	375	20.436	19.8372	-0.0429036	0.948729	*	0.916297
NFA_RS22500	396	13.9981	42.572	1.60467	0.000207547	Up	3.76321e-05
NFA_RS00405	1524	555.744	530.349	-0.067478	0.792645	*	0.682949
NFA_RS24180	3618	1356.88	796.601	-0.768365	5.73304e-07	*	6.14255e-08
NFA_RS06080	750	0.977358	1.25484	0.360545	0.736489	*	0.60472
NFA_RS18360	588	101.289	116.957	0.207504	0.50755	*	0.34955
NFA_RS05585	393	45.5398	48.1592	0.0806846	0.863881	*	0.786452
NFA_RS16390	216	1.77935	0.942852	-0.916244	0.336907	*	0.199113
NFA_RS14415	477	6.47343	2.09945	-1.62452	0.0403651	Down	0.0145062
NFA_RS30970	258	0.73047	0.805162	0.140455	0.894775	*	0.830591
NFA_RS23765	1185	354.746	306.534	-0.210741	0.394453	*	0.246262
NFA_RS06210	3399	2423.07	1256.36	-0.947591	0.0708001	*	0.0278994
NFA_RS08640	1311	287.963	277.967	-0.050969	0.838665	*	0.751544
NFA_RS22535	1659	924.569	690.11	-0.421955	0.0639564	*	0.0247743
NFA_RS02310	927	25.5782	44.0364	0.783785	0.073213	*	0.0290514
NFA_RS12535	741	23.236	35.0997	0.595098	0.187802	*	0.0936107
NFA_RS29950	648	28.2354	22.6364	-0.318862	0.560666	*	0.403749
NFA_RS16445	1452	10.8392	18.2708	0.753277	0.208171	*	0.106266
NFA_RS28830	711	592.265	909.71	0.619164	0.022632	*	0.00739115
NFA_RS16725	1218	4.4709	2.4327	-0.878005	0.339141	*	0.200957
NFA_RS11060	954	13.6145	40.3605	1.5678	0.000819737	Up	0.000173406
NFA_RS09735	969	41.1067	33.8109	-0.281888	0.547095	*	0.388785
NFA_RS05120	840	163.587	118.672	-0.463079	0.0417715	*	0.0151453
NFA_RS23570	2598	1003.16	1357.59	0.4365	0.00157335	*	0.000357745
NFA_RS21890	663	55.2744	122.003	1.14224	0.0136608	Up	0.00416814
NFA_RS01120	1005	223.458	366.631	0.714327	0.000999254	*	0.0002167
NFA_RS08985	2421	678.694	411.274	-0.722662	3.26378e-05	*	4.97637e-06
NFA_RS29620	369	8.44124	2.5722	-1.71445	0.0246125	Down	0.0081605
NFA_RS07215	1719	1198.04	2448.58	1.03127	0.000633858	Up	0.000129188
NFA_RS04565	1575	1842.45	1121.2	-0.716584	1.21031e-07	*	1.13467e-08
NFA_RS20415	501	10.5925	9.53672	-0.151477	0.867049	*	0.790676
NFA_RS03045	1053	1226.3	647.088	-0.922273	1.57553e-06	*	1.85039e-07
NFA_RS30035	1316	84.7464	111.715	0.398595	0.190694	*	0.0954452
NFA_RS10225	1200	6.65921	4.22476	-0.656481	0.457048	*	0.299574
NFA_RS22635	672	99.1583	83.423	-0.249287	0.462205	*	0.304733
NFA_RS10070	1767	456.615	406.988	-0.165993	0.38909	*	0.241645
NFA_RS02385	909	35.4332	42.5419	0.263783	0.575426	*	0.419219
NFA_RS27630	843	266.034	334.316	0.329599	0.164944	*	0.0797529
NFA_RS17865	480	19.1025	27.4604	0.523591	0.37201	*	0.227671
NFA_RS14580	348	28.4637	12.6677	-1.16796	0.0105282	Down	0.00309483
NFA_RS28290	1557	587.078	297.461	-0.980853	3.82368e-08	*	3.26299e-09
NFA_RS21345	891	354.411	370.978	0.065908	0.82284	*	0.72799
NFA_RS01500	816	35.272	95.4418	1.4361	1.71112e-05	Up	2.43271e-06
NFA_RS18310	525	50.4109	54.609	0.115403	0.79202	*	0.681051
NFA_RS28910	1218	27.5132	40.6129	0.561816	0.226889	*	0.118977
NFA_RS18055	321	533.494	445.065	-0.261456	0.212004	*	0.108874
NFA_RS17450	1986	37.9834	29.1276	-0.382984	0.384815	*	0.238593
NFA_RS13900	1512	43.4832	14.3333	-1.60109	4.19633e-05	Down	6.53516e-06
NFA_RS00040	1170	1135.63	1187.49	0.0644261	0.75876	*	0.634602
NFA_RS12640	303	47.5949	30.1782	-0.657299	0.0743035	*	0.0296627
NFA_RS03315	804	127.336	117.165	-0.120092	0.710457	*	0.570171
NFA_RS20255	414	213.012	190.7	-0.15963	0.584237	*	0.428299
NFA_RS12235	747	2.48386	2.34945	-0.0802586	0.946144	*	0.910543
NFA_RS13535	1266	15.591	16.5702	0.087877	0.920772	*	0.870427
NFA_RS12305	888	6.91187	5.78153	-0.257625	0.775592	*	0.658396
NFA_RS08910	1239	631.583	729.847	0.208622	0.257562	*	0.140518
NFA_RS27670	288	1559.67	760.25	-1.03669	1.13973e-07	Down	1.05743e-08
NFA_RS16985	717	24.6592	22.9805	-0.101716	0.866986	*	0.790292
NFA_RS06815	1545	171.444	84.4393	-1.02175	1.00399e-05	Down	1.35842e-06
NFA_RS24700	990	290.944	612.812	1.0747	9.3347e-07	Up	1.03861e-07
NFA_RS16510	333	15.0266	12.2995	-0.288924	0.68511	*	0.539242
NFA_RS24680	171	0.0856829	0.092874	0.116268	0.805951	*	0.704169
NFA_RS23165	744	21.2964	20.0799	-0.0848612	0.895542	*	0.831728
NFA_RS14635	930	502.243	330.261	-0.604781	0.00272288	*	0.000674175
NFA_RS26400	627	44.3489	36.2294	-0.291739	0.483596	*	0.32475
NFA_RS19720	828	6.54559	3.53817	-0.88752	0.287705	*	0.162229
NFA_RS04330	4041	3714.04	1471.71	-1.3355	1.60609e-19	Down	3.30925e-21
NFA_RS27160	1146	196.068	101.1	-0.955575	5.53501e-06	*	7.14515e-07
NFA_RS14720	1272	80.3642	90.9151	0.177967	0.762019	*	0.640076
NFA_RS07320	2622	28.7564	16.6807	-0.785701	0.0954077	*	0.0402993
NFA_RS15625	549	32.8662	21.1385	-0.636728	0.170891	*	0.0831863
NFA_RS08355	1173	61.512	106.799	0.795955	0.00519649	*	0.00138656
NFA_RS23300	561	177.905	275.956	0.633326	0.0035821	*	0.000919319
NFA_RS07950	432	32.5615	51.1091	0.650415	0.108011	*	0.046847
NFA_RS04615	900	12.0707	14.1444	0.22872	0.758489	*	0.634114
NFA_RS14500	492	28.3705	30.4699	0.102993	0.848841	*	0.766639
NFA_RS00410	1467	738.948	832.501	0.171979	0.483407	*	0.324457
NFA_RS29785	807	10.3827	7.31054	-0.506127	0.507725	*	0.349759
NFA_RS05545	288	28.4111	25.9682	-0.129711	0.82232	*	0.72717
NFA_RS27060	654	155.446	152.623	-0.0264409	0.937011	*	0.896789
NFA_RS06090	1158	16.9243	18.7575	0.148369	0.817821	*	0.722615
NFA_RS11735	315	0.982844	0.813285	-0.273201	0.800058	*	0.691671
NFA_RS15540	324	20.1808	35.9488	0.83296	0.0704842	*	0.0277507
NFA_RS00020	570	43.2409	82.7314	0.936039	0.00199247	*	0.000469423
NFA_RS02945	207	170.063	225.152	0.404832	0.0733229	*	0.0291232
NFA_RS00095	252	0.290462	0.395045	0.443668	0.566309	*	0.409855
NFA_RS12965	1140	4.65501	2.20023	-1.08113	0.232898	*	0.123687
NFA_RS12800	1146	282.992	205.509	-0.461561	0.0627318	*	0.024203
NFA_RS16455	987	64.1013	110.566	0.786483	0.00637236	*	0.00175612
NFA_RS15990	885	77.579	86.4336	0.155927	0.671744	*	0.524887
NFA_RS22615	396	8.98919	11.1951	0.316603	0.684081	*	0.537727
NFA_RS10560	1227	1.61218	2.77923	0.785678	0.427136	*	0.27334
NFA_RS25605	246	47.268	21.6404	-1.12714	0.00178796	Down	0.000413833
NFA_RS22860	1788	1999.89	1616.81	-0.306771	0.0426909	*	0.0155326
NFA_RS04735	498	49.2983	33.8935	-0.540528	0.136977	*	0.0631028
NFA_RS24340	753	161.339	290.294	0.847423	3.1344e-05	*	4.76833e-06
NFA_RS05960	1443	1540.6	1054.32	-0.547182	0.000183225	*	3.27816e-05
NFA_RS12430	891	78.857	136.284	0.789301	0.00329199	*	0.000836563
NFA_RS25055	189	3.56031	1.66761	-1.09422	0.235894	*	0.125521
NFA_RS21795	609	25.6345	25.6952	0.0034137	0.996501	*	0.992467
NFA_RS05755	1056	22.2457	90.0097	2.01655	1.64146e-09	Up	1.08634e-10
NFA_RS17850	921	538.831	461.387	-0.223857	0.212067	*	0.10902
NFA_RS17160	678	204.218	240.175	0.233978	0.508346	*	0.350448
NFA_RS03495	678	18.4153	23.082	0.325862	0.611202	*	0.456198
NFA_RS21250	957	1709.78	2640.17	0.626824	3.3279e-05	*	5.09128e-06
NFA_RS02880	678	776.167	415.198	-0.902566	1.89264e-09	*	1.27458e-10
NFA_RS13985	18111	78.8477	83.3254	0.0796877	0.823212	*	0.728885
NFA_RS27010	270	8.7716	13.0225	0.570099	0.430194	*	0.276036
NFA_RS02800	1164	50.8075	90.1806	0.827777	0.0110974	*	0.0032812
NFA_RS04880	705	662.976	284.658	-1.21973	3.18982e-12	Down	1.44593e-13
NFA_RS16370	1437	11.1686	8.39566	-0.411734	0.576153	*	0.419947
NFA_RS09985	2247	976.49	562.238	-0.796423	2.01429e-07	*	1.97141e-08
NFA_RS06980	642	1092.9	927.362	-0.236961	0.184222	*	0.0913834
NFA_RS25900	576	15.4886	8.09079	-0.936851	0.125941	*	0.0569154
NFA_RS15900	852	819.27	304.299	-1.42885	5.94651e-21	Down	1.10272e-22
NFA_RS15030	903	10.1347	13.0744	0.367443	0.612615	*	0.458199
NFA_RS00630	768	206.096	204.308	-0.0125709	0.964167	*	0.940254
NFA_RS22640	1485	59.2162	50.9356	-0.217317	0.570861	*	0.414521
NFA_RS11295	1176	10.6206	5.24847	-1.0169	0.160996	*	0.0772635
NFA_RS24465	546	193.055	58.6039	-1.71995	4.32683e-12	Down	1.9762e-13
NFA_RS01475	3621	93.7323	267.3	1.51184	4.16171e-13	Up	1.70785e-14
NFA_RS03555	531	35.715	26.6978	-0.419809	0.391446	*	0.24361
NFA_RS17325	312	6.659	12.8742	0.951106	0.15951	*	0.0764409
NFA_RS12070	276	37.7455	19.1049	-0.982365	0.0847969	*	0.0348808
NFA_RS27395	1725	11.7705	19.5941	0.735243	0.227435	*	0.119458
NFA_RS04800	774	2507.27	554.584	-2.17664	2.11489e-31	Down	2.06986e-33
NFA_RS00920	1062	284.601	475.39	0.740172	0.000426132	*	8.32656e-05
NFA_RS28670	1797	116.381	89.2532	-0.382877	0.231853	*	0.122771
NFA_RS15285	309	8.81011	7.26396	-0.278403	0.74112	*	0.610559
NFA_RS29485	906	36.9502	22.4881	-0.716417	0.107867	*	0.0467658
NFA_RS24985	825	25.1331	66.5107	1.404	5.87901e-05	Up	9.40803e-06
NFA_RS00905	933	1884.11	1334.59	-0.49749	0.00141757	*	0.000319344
NFA_RS24255	918	56.2668	77.6961	0.465558	0.139309	*	0.0643884
NFA_RS18855	969	655.329	2850.28	2.12081	6.39317e-26	Up	8.67205e-28
NFA_RS20900	2157	1665.09	893.635	-0.897839	1.12428e-07	*	1.0405e-08
NFA_RS16195	684	9.7807	16.327	0.739253	0.243234	*	0.130596
NFA_RS19365	552	6.99862	15.8806	1.18212	0.065049	*	0.0252199
NFA_RS03505	1470	113.425	159.24	0.489466	0.101821	*	0.0434627
NFA_RS02710	189	2.77729	2.34666	-0.243066	0.82284	*	0.728093
NFA_RS21235	822	320.526	591.652	0.884306	1.09007e-07	*	1.00696e-08
NFA_RS14250	294	1.24911	1.23741	-0.0135805	0.99186	*	0.984707
NFA_RS07725	276	1.71446	0.857903	-0.998867	0.276338	*	0.154239
NFA_RS17695	1230	10.8259	12.2239	0.175219	0.815792	*	0.719229
NFA_RS30715	876	734.381	486.203	-0.594971	0.000175375	*	3.12868e-05
NFA_RS26440	1161	93.8677	112.413	0.260107	0.379528	*	0.233947
NFA_RS24295	1323	772.076	429.203	-0.847083	2.45831e-07	*	2.43974e-08
NFA_RS11640	1536	33.0304	9.60396	-1.78209	0.000118719	Down	2.03845e-05
NFA_RS05200	834	70.1284	207.371	1.56414	9.09952e-12	Up	4.3279e-13
NFA_RS06495	1212	1609.42	1392.79	-0.208567	0.306736	*	0.176068
NFA_RS04275	444	291.05	133.28	-1.12681	3.86282e-09	Down	2.76579e-10
NFA_RS21185	330	16.8682	24.6678	0.548321	0.292985	*	0.165961
NFA_RS08415	453	323.622	269.699	-0.262957	0.262092	*	0.143557
NFA_RS00620	411	370.581	456.033	0.299349	0.115168	*	0.0507418
NFA_RS30610	519	3.35095	2.83542	-0.241008	0.827117	*	0.734668
NFA_RS24730	1572	1892.31	1092.31	-0.792769	2.02125e-09	*	1.37781e-10
NFA_RS22960	1386	5.86361	6.0854	0.053563	0.959758	*	0.931908
NFA_RS21425	714	27.1456	41.4618	0.611064	0.151143	*	0.0714645
NFA_RS25185	1179	29.3248	32.9528	0.168276	0.771593	*	0.653416
NFA_RS31105	228	5.42584	2.36075	-1.2006	0.161978	*	0.0779852
NFA_RS11395	1203	8.10913	10.3317	0.349464	0.673957	*	0.527339
NFA_RS17375	1083	1666.76	1456.28	-0.194752	0.264177	*	0.145164
NFA_RS13250	318	66.7778	36.7465	-0.861761	0.00802384	*	0.00227324
NFA_RS21580	612	14.6595	13.1565	-0.15606	0.845649	*	0.760416
NFA_RS00420	1530	1340.28	1254.43	-0.0954991	0.698334	*	0.554686
NFA_RS28935	1500	71.0488	60.2222	-0.238515	0.490544	*	0.332195
NFA_RS10240	537	19.4471	18.5659	-0.0669012	0.925995	*	0.879568
NFA_RS14410	1002	12.867	17.2189	0.420311	0.693961	*	0.548949
NFA_RS08320	435	55.2285	98.8933	0.840461	0.00404651	*	0.00105286
NFA_RS22990	1080	1044.25	417.234	-1.32353	4.54968e-17	Down	1.25772e-18
NFA_RS04720	780	339.926	182.325	-0.898707	1.42759e-07	*	1.35307e-08
NFA_RS15535	909	12.5728	23.4255	0.897771	0.122388	*	0.0544905
NFA_RS11860	912	91.8229	155.679	0.761649	0.00983814	*	0.00287171
NFA_RS22675	1086	23.5177	17.0225	-0.466307	0.383425	*	0.237139
NFA_RS21330	1746	7218.58	4621.65	-0.643307	0.00103098	*	0.000224465
NFA_RS14660	1077	337.124	139.169	-1.27643	8.25349e-13	Down	3.54288e-14
NFA_RS13895	714	58.1993	22.5578	-1.36737	0.000284573	Down	5.30155e-05
NFA_RS10860	945	9.24045	199.748	4.43408	1.50244e-10	Up	8.79689e-12
NFA_RS19055	1374	126.784	88.9352	-0.511541	0.119098	*	0.0527599
NFA_RS30680	645	3.0022	2.45258	-0.291721	0.787957	*	0.675121
NFA_RS08900	1506	679.357	571.23	-0.250099	0.156747	*	0.0746054
NFA_RS05555	273	44.7027	41.2885	-0.114622	0.823817	*	0.730034
NFA_RS03335	1125	2963.41	2021.07	-0.55214	5.92827e-05	*	9.49703e-06
NFA_RS25770	1230	403.127	454.997	0.174623	0.366945	*	0.223229
NFA_RS14125	1014	74.5622	73.4132	-0.0224055	0.962625	*	0.937842
NFA_RS07205	945	1080.75	1409.35	0.383004	0.212332	*	0.109192
NFA_RS00570	633	203.885	268.435	0.396821	0.0855953	*	0.0353022
NFA_RS29115	621	983.821	422.406	-1.21976	4.98947e-16	Down	1.49067e-17
NFA_RS22560	3783	70.7678	62.9719	-0.168384	0.677737	*	0.530995
NFA_RS09705	480	9.32349	16.652	0.836755	0.170545	*	0.0829884
NFA_RS12050	1632	36.8526	57.2653	0.635896	0.0802343	*	0.032485
NFA_RS01505	468	19.2209	21.3598	0.152225	0.809964	*	0.709553
NFA_RS25525	870	275.455	276.615	0.00605974	0.983292	*	0.971136
NFA_RS17615	1566	27.372	26.6705	-0.037454	0.952943	*	0.922182
NFA_RS17415	1632	349.82	347.73	-0.00864349	0.974065	*	0.956336
NFA_RS02135	849	13.1154	14.4177	0.136586	0.852849	*	0.773187
NFA_RS01110	603	477.108	593.658	0.315315	0.096963	*	0.0410271
NFA_RS24945	606	47.8942	54.958	0.19848	0.647098	*	0.494545
NFA_RS17650	288	0.754398	1.81422	1.26595	0.15252	*	0.0722007
NFA_RS28020	489	83.9304	124.203	0.565435	0.0329035	*	0.0113814
NFA_RS06450	1554	11.8933	10.1711	-0.225665	0.770424	*	0.651625
NFA_RS17855	789	360.095	283.809	-0.343457	0.0718545	*	0.0283766
NFA_RS07665	276	2.66872	1.94829	-0.453939	0.669704	*	0.521837
NFA_RS27100	1029	247.689	300.249	0.277634	0.184237	*	0.0914297
NFA_RS13560	786	33.0583	57.2998	0.793518	0.0284501	*	0.00965111
NFA_RS30430	816	22.9438	15.9437	-0.525115	0.310089	*	0.178525
NFA_RS26535	2088	701.617	796.9	0.183715	0.306915	*	0.176223
NFA_RS27935	1092	716.816	557.887	-0.36163	0.0345169	*	0.0120193
NFA_RS22020	198	0.856223	0.986021	0.203632	0.84942	*	0.767599
NFA_RS24440	603	24.1797	33.6159	0.475345	0.351724	*	0.211353
NFA_RS23330	1833	165.587	192.645	0.21836	0.38005	*	0.23453
NFA_RS17080	186	0.165145	0.191969	0.217135	0.726091	*	0.589824
NFA_RS11085	771	1.6687	2.27563	0.447545	0.682295	*	0.535595
NFA_RS23530	849	4.42495	10.5785	1.2574	0.0865824	*	0.0357688
NFA_RS10525	855	17.5974	12.7475	-0.465146	0.469953	*	0.312602
NFA_RS18130	564	2227.41	944.627	-1.23755	6.7599e-14	Down	2.47229e-15
NFA_RS21530	465	124.514	64.8446	-0.941246	0.00230161	*	0.000553667
NFA_RS19750	951	9.01609	5.7556	-0.647537	0.397595	*	0.248634
NFA_RS24410	1002	61.2785	27.1474	-1.17457	0.00150456	Down	0.000341265
NFA_RS01595	1620	473.193	508.517	0.103868	0.690061	*	0.544442
NFA_RS03675	1281	95.9272	86.6427	-0.146862	0.671744	*	0.524915
NFA_RS08995	705	17.1395	18.8533	0.137493	0.835784	*	0.746297
NFA_RS03640	7329	3347.4	2319.56	-0.529186	0.00234742	*	0.000567507
NFA_RS15250	426	0.0790184	0.0851778	0.108289	0.812455	*	0.714665
NFA_RS29230	372	14.894	9.64703	-0.626574	0.354578	*	0.21327
NFA_RS13290	1617	36.5211	47.1584	0.368786	0.470019	*	0.312727
NFA_RS04035	180	150.342	79.9909	-0.910345	0.00178077	*	0.000411558
NFA_RS12595	1035	61.1382	46.5424	-0.393529	0.485089	*	0.326545
NFA_RS12405	1635	57.0647	130.146	1.18947	2.13607e-05	Up	3.11755e-06
NFA_RS06395	732	231.592	232.101	0.00316944	0.992136	*	0.985492
NFA_RS02165	324	94.4358	155.31	0.717741	0.00569913	*	0.00154417
NFA_RS24850	651	4.0731	7.36043	0.853662	0.297993	*	0.16977
NFA_RS02890	426	54.4189	27.0575	-1.00808	0.00270927	Down	0.000667083
NFA_RS02885	1077	149.572	75.7214	-0.982069	0.000137195	*	2.39573e-05
NFA_RS28030	462	13.2699	17.3745	0.388816	0.567026	*	0.410914
NFA_RS20160	2199	155.959	164.034	0.0728351	0.825278	*	0.732037
NFA_RS29900	528	18.4846	25.4206	0.459681	0.399147	*	0.250564
NFA_RS16300	1485	12.0336	20.7949	0.78916	0.161472	*	0.0776864
NFA_RS04900	1410	519.425	433.093	-0.262238	0.171337	*	0.0835501
NFA_RS04825	1341	74.0253	113.461	0.616103	0.0229305	*	0.00750833
NFA_RS29700	369	2.44523	5.07549	1.05358	0.235929	*	0.12558
NFA_RS31290	486	587.707	952.789	0.697061	0.0007308	*	0.000151706
NFA_RS12095	645	2.09926	5.95574	1.5044	0.0760238	*	0.0305192
NFA_RS22160	510	12.1884	12.9299	0.0852099	0.911004	*	0.855778
NFA_RS05680	1047	20.2857	13.1516	-0.625221	0.257701	*	0.140756
NFA_RS22520	297	0.36675	0.530154	0.531613	0.508968	*	0.351314
NFA_RS00125	1608	34.0284	37.0998	0.124675	0.800557	*	0.693018
NFA_RS08245	1128	127.784	119.681	-0.0945198	0.787006	*	0.674171
NFA_RS06810	438	61.0722	33.6006	-0.862026	0.0185033	*	0.00585535
NFA_RS13350	399	150.893	105.557	-0.515507	0.0572535	*	0.0217158
NFA_RS17635	732	27.4101	49.8411	0.862628	0.0378257	*	0.0134052
NFA_RS10805	777	3.38104	2.36071	-0.518248	0.612917	*	0.458543
NFA_RS16325	705	4.13031	5.32769	0.367259	0.711536	*	0.571281
NFA_RS14510	1002	47.1315	96.4172	1.0326	0.000555105	Up	0.000111612
NFA_RS03460	2139	203.005	337.24	0.732263	0.00207048	*	0.000491685
NFA_RS00505	615	349.915	203.857	-0.779448	1.58958e-05	*	2.24626e-06
NFA_RS01685	264	0.166042	0.193132	0.218034	0.726091	*	0.588934
NFA_RS23960	1389	2386.72	1116.19	-1.09644	1.08326e-15	Down	3.31078e-17
NFA_RS02130	900	1.03639	3.46049	1.73941	0.0436235	Up	0.0159318
NFA_RS25585	618	361.987	293.023	-0.304923	0.167653	*	0.0813222
NFA_RS09625	624	31.5603	68.1649	1.11092	0.00286014	Up	0.000712579
NFA_RS02765	489	40.7866	45.9911	0.173258	0.709903	*	0.569361
NFA_RS09650	195	33.8345	17.1974	-0.976299	0.0416801	*	0.0151004
NFA_RS18995	1089	6.42711	5.46368	-0.234297	0.815027	*	0.717923
NFA_RS04155	300	9.0624	15.4758	0.772053	0.23147	*	0.122452
NFA_RS16015	471	41.8185	120.579	1.52777	2.80231e-06	Up	3.44996e-07
NFA_RS21705	468	5.99236	10.7556	0.843887	0.265211	*	0.146174
NFA_RS24470	201	15.2891	7.66018	-0.997059	0.0923035	*	0.0387187
NFA_RS19445	843	44.335	23.385	-0.922861	0.020242	*	0.00648898
NFA_RS13630	687	29.6648	72.9065	1.2973	0.000158385	Up	2.80655e-05
NFA_RS27565	426	278.988	310.154	0.152783	0.534932	*	0.376635
NFA_RS18395	459	78.5832	97.2107	0.306894	0.378097	*	0.232774
NFA_RS17985	654	452.425	217.824	-1.05452	2.67758e-09	Down	1.88957e-10
NFA_RS18655	696	911.366	935.663	0.0379588	0.889341	*	0.819861
NFA_RS03900	3087	827.213	9150.94	3.46759	1.24983e-112	Up	1.2876e-115
NFA_RS05165	495	7.37892	37.4589	2.34383	4.57643e-06	Up	5.83841e-07
NFA_RS26495	219	38.7202	26.3152	-0.557187	0.209231	*	0.106986
NFA_RS05720	942	20.9209	70.7936	1.75867	9.21629e-05	Up	1.53974e-05
NFA_RS20365	954	9.94116	16.0855	0.694278	0.295846	*	0.168039
NFA_RS04200	1488	130.365	168.172	0.367382	0.159404	*	0.0762864
NFA_RS13605	2259	23.8621	38.0633	0.673681	0.110922	*	0.0484524
NFA_RS11825	778	31.8806	39.2159	0.298759	0.606432	*	0.451179
NFA_RS29300	249	50.308	40.7428	-0.304242	0.488903	*	0.330832
NFA_RS15035	1041	46.1345	94.6024	1.03603	0.000708784	Up	0.000146145
NFA_RS10530	441	0.915068	1.26196	0.463713	0.659794	*	0.509443
NFA_RS14755	846	21.2513	44.0902	1.05291	0.0132331	Up	0.00401492
NFA_RS16700	813	14.2697	30.4137	1.09177	0.0269641	Up	0.00906983
NFA_RS25000	1251	839.136	540.389	-0.634907	1.01946e-05	*	1.38286e-06
NFA_RS09630	3027	1210.52	1463.06	0.273365	0.136748	*	0.0629735
NFA_RS14885	213	0.223654	0.284325	0.346273	0.6351	*	0.481686
NFA_RS23555	393	53.2427	53.1759	-0.00181257	0.997384	*	0.994733
NFA_RS17590	285	5.09175	2.59836	-0.970561	0.264725	*	0.14568
NFA_RS03795	489	0.221861	0.270727	0.287182	0.671738	*	0.524347
NFA_RS16955	1092	13.1295	21.2102	0.691947	0.227887	*	0.119821
NFA_RS26110	375	15.202	34.0761	1.1645	0.0110974	Up	0.00328311
NFA_RS08515	903	675.62	639.208	-0.0799257	0.808834	*	0.70825
NFA_RS05810	663	26.0617	30.2156	0.213365	0.697991	*	0.554145
NFA_RS11215	1173	6391.02	7345.48	0.20081	0.758487	*	0.633853
NFA_RS16570	978	7.02814	9.06854	0.367727	0.654915	*	0.504158
NFA_RS16320	1011	7.22773	17.9968	1.31612	0.0311143	Up	0.0106742
NFA_RS12555	1575	62.1909	72.9472	0.23015	0.565238	*	0.408235
NFA_RS15255	480	5.07527	6.31688	0.315728	0.746625	*	0.617786
NFA_RS12115	771	16.0735	10.5872	-0.602364	0.375103	*	0.23006
NFA_RS24640	585	451.475	342.114	-0.400168	0.0873256	*	0.0361658
NFA_RS16125	771	11.669	23.3905	1.00324	0.0641479	*	0.0248595
NFA_RS30295	396	20.1108	41.3101	1.03853	0.0144	Up	0.00442334
NFA_RS00480	1653	26.2587	57.9759	1.14266	0.00527957	Up	0.00141236
NFA_RS24315	207	3.13683	7.98486	1.34796	0.0893375	*	0.0371217
NFA_RS25735	738	1819.06	1089.28	-0.739821	2.24845e-05	*	3.30087e-06
NFA_RS22505	3555	179.132	365.075	1.02717	2.00618e-08	Up	1.62244e-09
NFA_RS15765	1128	384.631	606.796	0.657737	0.000402609	*	7.79779e-05
NFA_RS14100	1461	130.889	150.109	0.197665	0.583126	*	0.427032
NFA_RS27820	963	29.0936	53.4397	0.877209	0.0409702	*	0.0147949
NFA_RS24790	1638	435.831	1215.66	1.4799	3.74668e-25	Up	5.33953e-27
NFA_RS21575	327	20.1904	16.5074	-0.290556	0.724136	*	0.584631
NFA_RS24670	1323	24.5697	41.9221	0.770833	0.122593	*	0.0546237
NFA_RS24300	852	104.454	102.013	-0.0341172	0.925762	*	0.879187
NFA_RS20115	888	17.7577	7.64857	-1.21519	0.0316412	Down	0.0108821
NFA_RS01030	405	168.198	140.465	-0.259949	0.346603	*	0.207387
NFA_RS03975	1101	303.023	445.659	0.556515	0.00306859	*	0.000773379
NFA_RS05925	513	58.9369	32.5987	-0.854358	0.0167014	*	0.00522491
NFA_RS07305	2856	358.791	444.011	0.307449	0.127342	*	0.0576145
NFA_RS27085	279	13.0191	21.2091	0.704058	0.22715	*	0.119269
NFA_RS25020	1101	10.9705	14.8849	0.440226	0.510252	*	0.352551
NFA_RS13875	804	182.866	59.1155	-1.62917	2.2778e-13	Down	8.99544e-15
NFA_RS07185	600	37.4596	31.937	-0.230108	0.668647	*	0.520181
NFA_RS25840	1344	330.576	320.924	-0.0427506	0.859407	*	0.781936
NFA_RS16535	234	1.10941	1.22896	0.147639	0.898904	*	0.836017
NFA_RS06910	1170	25.1238	25.6305	0.0288101	0.965332	*	0.943234
NFA_RS24230	972	59.7501	218.396	1.86994	7.58318e-14	Up	2.7864e-15
NFA_RS26015	519	1.30917	2.80532	1.09952	0.239215	*	0.128027
NFA_RS12390	663	98.0197	344.371	1.81282	4.15044e-18	Up	1.04759e-19
NFA_RS01010	2190	143.494	297.815	1.05342	4.92852e-07	Up	5.21286e-08
NFA_RS17710	585	15.5798	18.5958	0.255297	0.691753	*	0.546727
NFA_RS30340	198	0.343499	0.288472	-0.251873	0.74886	*	0.621307
NFA_RS16460	537	9.33507	9.31895	-0.0024938	0.997384	*	0.996142
NFA_RS06965	1416	671.089	421.794	-0.669967	8.29873e-05	*	1.36365e-05
NFA_RS22900	1242	235.729	287.794	0.287908	0.248139	*	0.134082
NFA_RS03605	1212	90.7879	52.4902	-0.790452	0.00771713	*	0.00217177
NFA_RS01245	285	0.345025	0.521098	0.594854	0.478176	*	0.319633
NFA_RS28725	1632	17.1251	9.95618	-0.782447	0.19259	*	0.0965703
NFA_RS01200	570	258.659	276.772	0.0976463	0.705103	*	0.563453
NFA_RS23100	579	96.8731	88.0593	-0.13762	0.674615	*	0.528201
NFA_RS19730	207	0.0861596	0.0934273	0.116831	0.805951	*	0.703441
NFA_RS09240	1014	1177.05	543.584	-1.1146	6.65694e-08	Down	5.96656e-09
NFA_RS02770	1443	50.8529	64.9698	0.353441	0.326809	*	0.191349
NFA_RS08760	1146	250.576	199.761	-0.326978	0.140325	*	0.0649341
NFA_RS19100	1146	226.138	212.789	-0.0877809	0.73663	*	0.604962
NFA_RS18700	1989	1582.84	835.622	-0.921591	1.32771e-08	*	1.03043e-09
NFA_RS01725	2475	3605.3	2793.7	-0.367941	0.0493815	*	0.0182467
NFA_RS11175	1293	56708.6	56800.6	0.00233792	0.997384	*	0.995474
NFA_RS30580	345	15.925	18.3331	0.203161	0.773787	*	0.656071
NFA_RS14315	1518	25.4465	120.941	2.24876	7.24493e-13	Up	3.07263e-14
NFA_RS02735	1023	85.3085	109.031	0.353977	0.221321	*	0.115107
NFA_RS16595	1179	26.2073	39.382	0.587572	0.158454	*	0.0756634
NFA_RS21270	1263	479.563	362.938	-0.401995	0.0910029	*	0.0380168
NFA_RS13020	888	715.965	805.003	0.169106	0.389692	*	0.242286
NFA_RS12905	1275	81.5252	97.5029	0.258199	0.500166	*	0.341803
NFA_RS13310	1794	84.5298	97.4887	0.205775	0.574504	*	0.417955
NFA_RS00735	903	60.1919	40.5455	-0.570027	0.114556	*	0.0503541
NFA_RS06455	990	3.84031	2.55274	-0.589177	0.551405	*	0.39418
NFA_RS06670	273	1228.35	780.89	-0.653537	3.34051e-05	*	5.11631e-06
NFA_RS20300	450	416.175	360.717	-0.206324	0.342395	*	0.204296
NFA_RS25280	1242	533.376	367.001	-0.53937	0.0018978	*	0.000444798
NFA_RS28605	396	650.844	354.546	-0.876341	1.39237e-06	*	1.61375e-07
NFA_RS07870	873	17.4204	23.2804	0.418333	0.47369	*	0.315821
NFA_RS18810	546	11.2497	24.4318	1.11888	0.0360374	Up	0.0126292
NFA_RS24595	675	5205.71	2643.56	-0.977611	0.00014029	*	2.46181e-05
NFA_RS12860	432	64.9258	139.11	1.09937	3.00277e-05	Up	4.55778e-06
NFA_RS29735	1395	6.12728	10.5192	0.779709	0.295846	*	0.168012
NFA_RS02785	834	722.457	565.764	-0.352713	0.0330128	*	0.0114332
NFA_RS05255	1452	238.97	96.602	-1.3067	1.34061e-06	Down	1.54284e-07
NFA_RS08080	2073	311.967	182.536	-0.77321	1.3716e-05	*	1.9194e-06
NFA_RS17025	1221	40.7913	49.514	0.279575	0.52114	*	0.363155
NFA_RS25190	579	48.2889	122.691	1.34527	1.98802e-06	Up	2.39286e-07
NFA_RS16845	801	221.163	125.637	-0.815853	0.0197887	*	0.00631987
NFA_RS14080	1425	46.5304	54.1321	0.21831	0.604277	*	0.448746
NFA_RS06340	708	2.56126	1.54459	-0.72963	0.469633	*	0.312309
NFA_RS15105	6450	23.0639	23.8833	0.0503701	0.936639	*	0.895869
NFA_RS13115	720	114.008	89.0407	-0.356602	0.199329	*	0.10076
NFA_RS13005	1092	20.5005	50.0827	1.28866	0.00139751	Up	0.000314583
NFA_RS26330	1275	21.4961	58.8883	1.4539	0.000198765	Up	3.58691e-05
NFA_RS15120	1221	30.5948	63.9578	1.06384	0.0019951	Up	0.000470684
NFA_RS05400	972	10779.5	6672.85	-0.691921	0.00012293	*	2.1234e-05
NFA_RS12870	447	1.71456	6.61149	1.94714	0.0171727	Up	0.00538417
NFA_RS02680	420	16.6912	23.8428	0.514469	0.367478	*	0.223616
NFA_RS30350	168	1.18357	0.797396	-0.569772	0.53968	*	0.382094
NFA_RS22325	270	23.5432	16.2499	-0.534876	0.310714	*	0.179258
NFA_RS27465	825	4.0257	5.37731	0.417644	0.66638	*	0.517177
NFA_RS17300	1050	542.761	395.01	-0.45843	0.0066718	*	0.00185068
NFA_RS09730	1092	3.04945	7.5933	1.31618	0.102993	*	0.0440774
NFA_RS13305	825	28.0902	29.2295	0.057358	0.921462	*	0.871764
NFA_RS10415	642	44.8694	86.7317	0.950827	0.00176688	*	0.000407509
NFA_RS23075	543	6.38123	15.7524	1.30366	0.0374114	Up	0.0132327
NFA_RS15795	1017	134.99	126.508	-0.0936231	0.792645	*	0.682799
NFA_RS14340	1377	293.816	1409.5	2.2622	1.37314e-24	Up	2.02765e-26
NFA_RS12380	213	1.94972	1.83115	-0.0905195	0.939579	*	0.900217
NFA_RS28385	840	24.0955	20.4871	-0.234047	0.683082	*	0.536473
NFA_RS06055	1767	58.6667	54.1051	-0.116776	0.840987	*	0.754422
NFA_RS17705	594	43.5418	34.3386	-0.342571	0.485089	*	0.327085
NFA_RS07700	1443	10.1299	7.32297	-0.468118	0.552107	*	0.395175
NFA_RS05830	747	58.8355	75.978	0.368895	0.274058	*	0.152327
NFA_RS25355	402	1306.69	644.737	-1.01914	3.35346e-13	Down	1.36465e-14
NFA_RS24585	408	171.883	93.4812	-0.878678	0.000748096	*	0.00015581
NFA_RS11910	345	46.2652	45.9159	-0.0109359	0.984635	*	0.973491
NFA_RS10585	1191	1.08448	0.882602	-0.297169	0.77859	*	0.662417
NFA_RS15415	336	10.4999	9.47484	-0.148208	0.855097	*	0.776694
NFA_RS22015	270	7.39356	12.4739	0.754567	0.300419	*	0.171616
NFA_RS08880	1077	1117.7	689.922	-0.696025	6.91697e-05	*	1.11997e-05
NFA_RS21650	606	39.9118	42.1449	0.0785422	0.889925	*	0.820858
NFA_RS13745	1332	96.6884	129.141	0.417529	0.154552	*	0.0733484
NFA_RS11150	2022	3.3014	4.56418	0.467279	0.633479	*	0.479719
NFA_RS26935	1254	1354.3	1061.83	-0.35099	0.0773026	*	0.0310989
NFA_RS17240	693	84.9999	68.9604	-0.301693	0.359897	*	0.217751
NFA_RS12325	663	783.471	390.212	-1.00562	3.17659e-10	Down	1.91753e-11
NFA_RS30905	216	0.152654	0.175739	0.203168	0.735861	*	0.603713
NFA_RS05180	1533	74.6793	488.772	2.71038	1.10637e-20	Up	2.14662e-22
NFA_RS11155	618	26.6179	19.7104	-0.433443	0.45952	*	0.301955
NFA_RS14450	249	4.84145	44.9419	3.21455	2.09759e-08	Up	1.71077e-09
NFA_RS03775	483	117.986	117.58	-0.0049742	0.990287	*	0.982627
NFA_RS03025	813	547.968	456.895	-0.262229	0.212049	*	0.108973
NFA_RS09120	357	1.22036	1.49361	0.291503	0.792645	*	0.682908
NFA_RS04310	1488	830.727	499.726	-0.733237	3.03705e-06	*	3.7546e-07
NFA_RS04955	372	75.9975	159.196	1.06678	3.80802e-06	Up	4.76656e-07
NFA_RS15195	789	27.5216	25.5381	-0.107916	0.854694	*	0.775426
NFA_RS08340	594	26.4441	21.2052	-0.318526	0.543882	*	0.385872
NFA_RS06555	1059	13.2325	19.8588	0.585695	0.31957	*	0.186178
NFA_RS01340	573	34.5432	44.4732	0.364532	0.379528	*	0.23392
NFA_RS14270	258	115.699	341.297	1.56065	4.54252e-15	Up	1.48193e-16
NFA_RS26250	2814	527.212	547.19	0.0536598	0.834058	*	0.743692
NFA_RS05745	471	5.37514	6.49972	0.274075	0.769054	*	0.649022
NFA_RS21920	2157	153.214	158.538	0.0492777	0.881626	*	0.808964
NFA_RS22100	1299	107.98	224.916	1.05863	1.69113e-06	Up	1.99486e-07
NFA_RS00265	1596	100.205	139.827	0.480697	0.0661568	*	0.0257809
NFA_RS02010	813	351.522	349.301	-0.00914381	0.971391	*	0.95239
NFA_RS03955	564	4842.79	2502.93	-0.952222	5.79644e-07	*	6.23037e-08
NFA_RS08360	1092	106.676	153.936	0.529087	0.0362571	*	0.0127192
NFA_RS11915	336	0.498278	0.888125	0.833813	0.339749	*	0.201609
NFA_RS28990	459	256.634	88.7643	-1.53166	1.05954e-12	Down	4.60273e-14
NFA_RS27580	804	32.44	32.463	0.00102331	0.998508	*	0.997822
NFA_RS07895	1053	199.056	147.708	-0.430431	0.0509622	*	0.0189883
NFA_RS28630	408	83.6843	174.946	1.06388	0.00124421	Up	0.000275802
NFA_RS16340	930	11.5952	15.3332	0.403133	0.551405	*	0.393819
NFA_RS16820	1953	29.2333	26.0502	-0.166317	0.762019	*	0.640303
NFA_RS08110	438	9.31411	19.6424	1.07648	0.0583697	*	0.0222394
NFA_RS25895	1329	4.42053	4.41775	-0.000908237	0.99937	*	0.998896
NFA_RS03995	1284	28.1782	15.3881	-0.872761	0.0697379	*	0.0273851
NFA_RS08530	1512	700.491	846.453	0.273062	0.109415	*	0.047625
NFA_RS00740	1536	1745.19	1063.37	-0.714738	1.68998e-05	*	2.39975e-06
NFA_RS07425	1380	104.81	234.034	1.15894	3.39945e-07	Up	3.47299e-08
NFA_RS04925	1734	260.754	370.263	0.505861	0.00569913	*	0.00154369
NFA_RS04450	564	46.9938	53.1744	0.178262	0.68892	*	0.543187
NFA_RS23785	1278	314.931	380.196	0.271708	0.161305	*	0.0775782
NFA_RS22375	618	33.5071	25.9822	-0.366944	0.417601	*	0.264586
NFA_RS14925	810	5.9283	9.04111	0.608882	0.467004	*	0.309519
NFA_RS09135	2427	330.363	424.501	0.361713	0.124668	*	0.0557961
NFA_RS30380	729	79.4485	73.5045	-0.112188	0.791734	*	0.680532
NFA_RS23155	771	590.876	470.613	-0.328316	0.107668	*	0.0466378
NFA_RS13935	1935	308.079	176.643	-0.802466	0.000556133	*	0.000111914
NFA_RS09445	1038	246.127	414.373	0.751526	0.00301985	*	0.000758591
NFA_RS19865	498	0.720993	0.800279	0.150518	0.891367	*	0.823413
NFA_RS01255	1320	9.12113	8.42825	-0.11398	0.899269	*	0.836888
NFA_RS20570	1140	9.13393	11.9108	0.382958	0.639982	*	0.486909
NFA_RS30630	429	33.5982	20.8236	-0.690167	0.12464	*	0.0557071
NFA_RS20035	774	77.3831	46.0535	-0.748708	0.00913893	*	0.00264565
NFA_RS26160	690	46.5939	67.2029	0.528382	0.131736	*	0.0602129
NFA_RS25080	1188	2.94778	2.69007	-0.131987	0.907464	*	0.850124
NFA_RS17040	1389	58.8567	33.7172	-0.803722	0.0243629	*	0.00806937
NFA_RS19265	483	111.122	94.2243	-0.237967	0.436542	*	0.282059
NFA_RS22870	648	281.765	263.289	-0.0978444	0.698019	*	0.554316
NFA_RS27215	783	187.463	214.753	0.196075	0.433176	*	0.27914
NFA_RS15075	405	4.14196	4.00933	-0.0469535	0.965332	*	0.942465
NFA_RS26360	522	27.0466	15.0988	-0.841011	0.0928067	*	0.0389935
NFA_RS23560	1110	1062.4	539.933	-0.976475	1.45234e-13	*	5.53605e-15
NFA_RS17430	927	114.325	169.302	0.566462	0.0241986	*	0.00800666
NFA_RS05795	351	0.157109	0.186675	0.248764	0.706245	*	0.565214
NFA_RS11105	1089	1.78641	1.84005	0.0426826	0.971391	*	0.952877
NFA_RS29825	531	19.7918	35.329	0.835945	0.0824508	*	0.033623
NFA_RS24555	651	102.903	63.9102	-0.687162	0.00880699	*	0.00253443
NFA_RS15675	576	94.398	88.2661	-0.0968964	0.788106	*	0.675384
NFA_RS16105	951	2.64429	13.2131	2.32101	0.00144189	Up	0.000325315
NFA_RS09310	1158	630.617	276.933	-1.18723	1.38364e-12	Down	6.08193e-14
NFA_RS15045	315	28.9469	20.5838	-0.491899	0.296056	*	0.168209
NFA_RS12945	1101	21.7478	13.3762	-0.7012	0.176887	*	0.0869856
NFA_RS12225	222	4.14852	14.687	1.82387	0.00646457	Up	0.00178264
NFA_RS08795	798	4.75231	7.1789	0.595132	0.491621	*	0.333009
NFA_RS23380	495	509.9	572.343	0.166665	0.436941	*	0.282466
NFA_RS07840	1110	47.1635	63.8431	0.436859	0.235315	*	0.125173
NFA_RS09200	1032	374.405	261.724	-0.516555	0.0110725	*	0.00327194
NFA_RS01930	627	15.3419	18.6119	0.278751	0.660276	*	0.510512
NFA_RS23710	564	18.8478	24.328	0.36822	0.522324	*	0.364658
NFA_RS12850	1266	3.49895	14.2377	2.02472	0.00323395	Up	0.000819037
NFA_RS23910	564	36.6	32.139	-0.187519	0.724757	*	0.585738
NFA_RS16830	888	12.5409	9.75183	-0.362896	0.645683	*	0.492595
NFA_RS15940	3597	3216.9	1848.8	-0.799083	2.07518e-08	*	1.68537e-09
NFA_RS14015	1815	22.9324	19.0742	-0.265759	0.646576	*	0.493814
NFA_RS17990	423	375.047	356.515	-0.0731089	0.823791	*	0.729869
NFA_RS19505	459	8.98345	6.27685	-0.517228	0.532832	*	0.374007
NFA_RS06935	273	31.6942	43.0378	0.441385	0.299716	*	0.171112
NFA_RS04975	1449	59.502	86.3971	0.538046	0.103476	*	0.0443645
NFA_RS08275	1221	241.685	151.598	-0.672879	0.000851614	*	0.000181319
NFA_RS30180	2124	114.27	199.214	0.801878	0.000616903	*	0.00012552
NFA_RS07025	555	15.2308	25.9309	0.767687	0.175495	*	0.0861504
NFA_RS20965	534	42.4573	35.2372	-0.268911	0.565415	*	0.409013
NFA_RS14795	1485	1.58137	2.72735	0.786323	0.43052	*	0.27632
NFA_RS01065	1764	730.488	459.872	-0.667627	0.00169827	*	0.000390451
NFA_RS08385	327	9.54632	6.26081	-0.608596	0.408351	*	0.257582
NFA_RS14855	1017	0.582421	1.13546	0.963147	0.274058	*	0.152463
NFA_RS20745	1224	168.169	178.748	0.088022	0.758805	*	0.635179
NFA_RS10005	765	70.9364	54.6729	-0.3757	0.261036	*	0.142889
NFA_RS20705	1212	30.8024	54.8448	0.832312	0.0261617	*	0.00876848
NFA_RS10905	732	44.5075	34.2841	-0.37651	0.423097	*	0.270029
NFA_RS24630	411	167.146	137.176	-0.285076	0.22849	*	0.120418
NFA_RS09015	723	119.949	252.007	1.07104	2.35028e-05	Up	3.47457e-06
NFA_RS01350	1920	797.997	965.909	0.275505	0.183467	*	0.0907768
NFA_RS10725	1278	50.3604	135.377	1.42662	1.94765e-05	Up	2.80576e-06
NFA_RS14025	651	745.463	487.387	-0.613068	0.000641097	*	0.000130883
NFA_RS00730	624	10.1124	6.45657	-0.647289	0.391639	*	0.244067
NFA_RS10265	1044	72.1912	48.3913	-0.577075	0.0707158	*	0.027854
NFA_RS30060	786	196.262	616.135	1.65046	1.33626e-18	Up	3.09745e-20
NFA_RS13970	291	14.328	4.44647	-1.68811	0.00878109	Down	0.00252547
NFA_RS17550	645	47.9935	20.3865	-1.23522	0.0011781	Down	0.00025953
NFA_RS13215	348	1.06073	0.699703	-0.600249	0.51342	*	0.35602
NFA_RS18370	936	73.6554	97.2339	0.400668	0.238176	*	0.127267
NFA_RS06790	315	68.6823	84.21	0.294055	0.365268	*	0.222011
NFA_RS21275	1248	1125.51	632.36	-0.831766	1.34189e-08	*	1.04605e-09
NFA_RS13275	540	12.1981	8.50982	-0.519462	0.474397	*	0.316466
NFA_RS27355	312	87.856	112.775	0.360238	0.250518	*	0.135711
NFA_RS06525	1707	175.013	170.634	-0.0365535	0.92376	*	0.87494
NFA_RS07890	339	13.4196	15.7415	0.23023	0.742439	*	0.61241
NFA_RS12360	792	16.734	47.1367	1.49407	0.000268653	Up	4.98189e-05
NFA_RS03660	1023	2219.15	2404.23	0.115568	0.528269	*	0.370079
NFA_RS27360	762	297.485	226.174	-0.395383	0.0669244	*	0.0261423
NFA_RS12885	579	10.7682	8.41156	-0.356335	0.668647	*	0.520428
NFA_RS17845	1569	2168.29	1469.13	-0.561594	3.68505e-05	*	5.68829e-06
NFA_RS06330	870	128.491	93.6522	-0.456281	0.0777135	*	0.0312977
NFA_RS15050	414	2.37774	4.25507	0.839591	0.369211	*	0.225178
NFA_RS20555	372	2.59964	6.21699	1.2579	0.132183	*	0.0604628
NFA_RS28425	576	33.8603	15.968	-1.08441	0.00816005	Down	0.00231603
NFA_RS05660	846	22.0298	16.6701	-0.402197	0.458721	*	0.301272
NFA_RS04095	1497	376.786	567.804	0.591647	0.000923064	*	0.000198116
NFA_RS02720	765	51.0513	53.5235	0.0682257	0.877603	*	0.803766
NFA_RS15335	876	17.6162	14.9681	-0.235013	0.73308	*	0.5989
NFA_RS03120	387	75.4575	55.2645	-0.44931	0.190334	*	0.0952324
NFA_RS19805	687	98.4404	219.005	1.15364	1.16412e-06	Up	1.32323e-07
NFA_RS16485	840	59.8206	50.1926	-0.253166	0.535134	*	0.376909
NFA_RS23235	1179	43.0531	126.466	1.55456	2.54062e-06	Up	3.11907e-07
NFA_RS21730	1569	274.173	284.381	0.0527352	0.866986	*	0.790469
NFA_RS05730	1017	172.687	137.6	-0.327675	0.336793	*	0.198872
NFA_RS06400	471	306.564	315.269	0.040397	0.890806	*	0.822588
NFA_RS13725	621	2.22946	4.54711	1.02826	0.256657	*	0.139619
NFA_RS25700	807	357.608	349.005	-0.035133	0.894364	*	0.828801
NFA_RS24800	663	50.3368	47.2223	-0.0921459	0.838711	*	0.751729
NFA_RS24795	525	18.9214	67.1178	1.82668	2.54062e-06	Up	3.11508e-07
NFA_RS09265	1044	964.952	360.111	-1.42202	3.93353e-19	Down	8.78019e-21
NFA_RS19690	849	118.822	73.564	-0.69173	0.00915131	*	0.0026508
NFA_RS06795	840	142.707	182.622	0.355807	0.118651	*	0.0525212
NFA_RS09905	702	76.9862	54.0192	-0.511126	0.172604	*	0.0843755
NFA_RS09760	1218	450.203	253.784	-0.826974	0.000195579	*	3.51598e-05
NFA_RS10320	351	7.88868	9.69626	0.297644	0.730776	*	0.595261
NFA_RS11520	1230	1089.57	633.951	-0.781316	0.00014531	*	2.5574e-05
NFA_RS10045	738	385.541	229.937	-0.745645	0.00391012	*	0.0010111
NFA_RS27710	1119	73.4684	89.4367	0.283743	0.373459	*	0.228966
NFA_RS03910	4569	1228.41	12855.5	3.38752	7.21955e-107	Up	1.36358e-109
NFA_RS19175	855	280.372	462.818	0.723104	1.24215e-05	*	1.72118e-06
NFA_RS00965	498	3275.6	3603.93	0.137811	0.447097	*	0.290955
NFA_RS11530	702	16.5624	10.4893	-0.658995	0.342586	*	0.204587
NFA_RS14115	411	4.61177	7.40511	0.683201	0.420819	*	0.267998
NFA_RS05550	963	786.417	465.239	-0.757322	0.000710899	*	0.000147133
NFA_RS14535	1359	756.303	1820.21	1.26707	2.91461e-18	Up	7.1564e-20
NFA_RS01895	912	31.2095	30.2439	-0.0453409	0.934821	*	0.893145
NFA_RS17165	204	534.196	640.593	0.26204	0.175676	*	0.0862696
NFA_RS05330	1095	1724.69	1120.03	-0.622797	4.37584e-05	*	6.85979e-06
NFA_RS23020	1572	94.5059	144.734	0.614923	0.0105265	*	0.00309252
NFA_RS08820	762	841.548	447.358	-0.911616	1.96961e-08	*	1.5861e-09
NFA_RS13800	1545	428.663	261.387	-0.713657	0.00168009	*	0.000385695
NFA_RS19650	534	12.2263	8.24032	-0.569212	0.413727	*	0.261634
NFA_RS02435	891	66.331	78.0364	0.234464	0.523957	*	0.366068
NFA_RS31145	285	0.55211	0.42401	-0.380859	0.648088	*	0.495525
NFA_RS27190	1446	97.6624	97.1685	-0.00731459	0.984635	*	0.973596
NFA_RS25455	1638	266.409	366.062	0.458445	0.0831465	*	0.0339496
NFA_RS29350	270	18.0177	16.5774	-0.120198	0.852037	*	0.771639
NFA_RS17715	1143	50.251	77.9595	0.633574	0.0422056	*	0.0153271
NFA_RS30320	1227	6.16804	12.4791	1.01662	0.160405	*	0.0768976
NFA_RS01615	573	7.90621	5.25221	-0.590062	0.466482	*	0.308861
NFA_RS21350	963	2113.18	2082.58	-0.0210405	0.934543	*	0.892662
NFA_RS06735	957	331.271	339.167	0.033985	0.905197	*	0.846291
NFA_RS04790	540	72.1846	53.7357	-0.425812	0.214082	*	0.110276
NFA_RS30740	1473	773.748	804.432	0.0561054	0.810579	*	0.71037
NFA_RS04895	480	654.252	1147.11	0.810091	1.43936e-07	*	1.3667e-08
NFA_RS18975	393	0.454157	0.365188	-0.314551	0.703288	*	0.560795
NFA_RS18090	561	301.411	75.6753	-1.99384	5.98684e-20	Down	1.18215e-21
NFA_RS07400	978	22.8735	13.6646	-0.743236	0.144897	*	0.0676719
NFA_RS10620	498	15.5912	36.3856	1.22264	0.00597428	Up	0.00163205
NFA_RS25400	1038	1406.17	1065.38	-0.400409	0.0133799	*	0.00406865
NFA_RS01980	2379	208.121	113.954	-0.868978	2.66103e-05	*	3.98424e-06
NFA_RS20230	513	8.53893	8.39101	-0.0252098	0.980312	*	0.965837
NFA_RS29005	501	84.1344	73.6558	-0.191897	0.639566	*	0.485988
NFA_RS27220	1341	108.523	119.741	0.141917	0.663884	*	0.514607
NFA_RS30215	285	0.558449	0.432032	-0.370289	0.659678	*	0.509144
NFA_RS04640	456	8.05434	14.3194	0.830131	0.248183	*	0.134148
NFA_RS19405	390	97.7218	69.2966	-0.495895	0.161305	*	0.0775538
NFA_RS05195	1269	25.2057	37.2439	0.563254	0.219226	*	0.113716
NFA_RS01875	552	13.6203	24.1725	0.827603	0.127601	*	0.0577534
NFA_RS06185	1446	26.8888	40.0405	0.574455	0.190115	*	0.0950172
NFA_RS28880	357	343.359	517.42	0.591618	0.000436769	*	8.57189e-05
NFA_RS20195	1350	181.688	134.495	-0.433909	0.0658158	*	0.0255844
NFA_RS14970	891	1276.53	1760.64	0.463871	0.0457372	*	0.0168059
NFA_RS16880	1071	3.46098	4.41746	0.352037	0.733712	*	0.599674
NFA_RS15135	1191	63.7441	71.4958	0.165568	0.672205	*	0.525507
NFA_RS05620	13227	76.4389	57.6446	-0.40712	0.267063	*	0.147426
NFA_RS06070	1116	45.7509	81.6739	0.836074	0.0197546	*	0.0063056
NFA_RS11685	1164	53.6448	83.3341	0.635468	0.0427244	*	0.0155742
NFA_RS11225	291	767.175	927.738	0.274163	0.697688	*	0.553627
NFA_RS17360	723	1379.79	797.103	-0.791616	4.59012e-08	*	4.01162e-09
NFA_RS26715	1035	4166.44	3006.72	-0.470626	0.00130146	*	0.000289185
NFA_RS13735	288	1.15771	0.817337	-0.502275	0.625372	*	0.471285
NFA_RS29295	240	2.77249	2.36367	-0.230154	0.835784	*	0.747041
NFA_RS00785	327	105.986	109.658	0.049135	0.889166	*	0.819394
NFA_RS02555	237	12.0932	9.49468	-0.349002	0.645623	*	0.492309
NFA_RS06855	420	652.645	532.712	-0.292941	0.161051	*	0.0773178
NFA_RS22625	1467	24.8351	18.0777	-0.458175	0.388384	*	0.241139
NFA_RS20280	441	1.59281	2.28405	0.520022	0.625372	*	0.471499
NFA_RS10160	225	0.58554	0.35001	-0.742371	0.310624	*	0.179116
NFA_RS26720	726	4952.2	2198.81	-1.17135	6.61604e-15	Down	2.19247e-16
NFA_RS10845	756	4.24045	32.6203	2.94348	2.82469e-06	Up	3.48236e-07
NFA_RS20590	756	173.48	201.274	0.214395	0.427136	*	0.273323
NFA_RS22435	798	31.4542	73.2503	1.21958	0.00027275	Up	5.06722e-05
NFA_RS09860	306	6.07146	1.61802	-1.90782	0.0185828	Down	0.00588372
NFA_RS29360	228	3.53745	1.62418	-1.123	0.226094	*	0.118365
NFA_RS10010	732	24.8596	31.543	0.34352	0.483266	*	0.324261
NFA_RS02400	1218	81.5698	65.4706	-0.317187	0.420812	*	0.267849
NFA_RS11205	939	460.54	316.937	-0.53913	0.106377	*	0.0458458
NFA_RS22305	1359	244.251	451.685	0.886954	0.00227042	*	0.000544995
NFA_RS01090	1047	96.9067	90.6221	-0.0967339	0.811087	*	0.710955
NFA_RS13205	474	0.816889	2.10575	1.36612	0.122277	*	0.0544116
NFA_RS24560	1257	660.755	595.761	-0.149383	0.506756	*	0.34883
NFA_RS07820	282	0.156669	0.186084	0.248232	0.706245	*	0.565699
NFA_RS05035	1641	8710.26	7290.05	-0.256788	0.28089	*	0.157518
NFA_RS09560	852	312.436	134.702	-1.21379	1.01856e-11	Down	4.86194e-13
NFA_RS05615	426	6.40141	6.37863	-0.00514209	0.997145	*	0.993721
NFA_RS10790	1671	201.64	160.854	-0.32603	0.158454	*	0.0756574
NFA_RS09425	510	32.7986	9.9296	-1.72383	0.000121	Down	2.08799e-05
NFA_RS19135	774	16.5693	14.8103	-0.161906	0.808834	*	0.707911
NFA_RS20220	1029	572.323	212.491	-1.42943	1.04481e-17	Down	2.72182e-19
NFA_RS12300	933	5.72818	7.1597	0.321822	0.722211	*	0.581876
NFA_RS12760	888	197.624	139.869	-0.498688	0.0484133	*	0.0178724
NFA_RS05905	1086	67.2382	95.8339	0.511255	0.0847969	*	0.0348855
NFA_RS26990	483	27.8251	29.2928	0.0741598	0.910014	*	0.853763
NFA_RS07860	189	0.163214	0.19493	0.256186	0.701155	*	0.558465
NFA_RS16760	492	3.24524	17.5244	2.43297	0.000362278	Up	6.92334e-05
NFA_RS09410	897	911.775	619.621	-0.557292	0.000801447	*	0.000168849
NFA_RS13500	423	13.6391	8.19097	-0.735638	0.358158	*	0.216223
NFA_RS18335	1470	367.064	436.167	0.24885	0.311452	*	0.179951
NFA_RS21745	750	5.14537	7.52272	0.547979	0.524326	*	0.366506
NFA_RS25875	846	213.037	392.307	0.880877	1.01954e-06	*	1.14664e-07
NFA_RS12520	1293	55.5158	74.9117	0.432294	0.228262	*	0.120187
NFA_RS18060	825	753.966	258.742	-1.54299	3.67636e-26	Down	4.9237e-28
NFA_RS00170	240	8.33407	5.28717	-0.656526	0.417803	*	0.265143
NFA_RS27910	1359	310.848	303.534	-0.0343537	0.907484	*	0.850299
NFA_RS26175	1626	27096.8	20179.8	-0.42521	0.0607514	*	0.0232825
NFA_RS25755	822	652.681	381.275	-0.775546	2.67891e-06	*	3.29344e-07
NFA_RS08600	1944	1833.99	1177.91	-0.638753	0.00011949	*	2.05579e-05
NFA_RS08260	1386	151.653	126.462	-0.262063	0.423691	*	0.270554
NFA_RS02520	420	1.60264	1.16943	-0.45464	0.667865	*	0.518673
NFA_RS02705	1194	50.2912	22.7202	-1.14633	0.00729526	Down	0.00204052
NFA_RS22215	1077	225.305	214.815	-0.0687815	0.798426	*	0.6893
NFA_RS13760	1191	8.98736	25.8617	1.52485	0.00664082	Up	0.00183923
NFA_RS26765	273	8.40066	5.93167	-0.502062	0.534932	*	0.376621
NFA_RS02630	1164	45.9429	52.2464	0.18549	0.682295	*	0.535737
NFA_RS00775	1626	1015.61	349.853	-1.53753	5.47112e-19	Down	1.24002e-20
NFA_RS11135	387	2.14766	2.13462	-0.0087822	0.995672	*	0.990201
NFA_RS29880	1389	13.238	58.8125	2.15144	3.42822e-07	Up	3.50828e-08
NFA_RS21605	1746	48.6789	40.6225	-0.261017	0.547838	*	0.389526
NFA_RS21060	426	23.7264	64.6217	1.44552	0.000378503	Up	7.26591e-05
NFA_RS17305	2283	1756.1	1364.92	-0.363556	0.0563014	*	0.0213257
NFA_RS16530	450	20.2868	31.5101	0.635276	0.169282	*	0.0822869
NFA_RS27780	273	34.1817	48.9876	0.519192	0.180861	*	0.0893128
NFA_RS12645	327	23.4477	18.8764	-0.312864	0.592523	*	0.436355
NFA_RS23420	627	81.429	42.6481	-0.933061	0.00317857	*	0.000803375
NFA_RS26345	654	30.5337	52.5173	0.78239	0.0560275	*	0.0211835
NFA_RS14390	1233	182.824	243.472	0.4133	0.174022	*	0.085218
NFA_RS15750	1248	62.5935	53.133	-0.236405	0.599691	*	0.443178
NFA_RS20565	903	12.8148	27.0534	1.078	0.032134	Up	0.0110737
NFA_RS04125	513	7.02865	10.3102	0.552753	0.474788	*	0.316879
NFA_RS08285	981	136.752	89.4813	-0.611907	0.0165227	*	0.00516619
NFA_RS00790	438	354.033	240.991	-0.554905	0.0146095	*	0.00450325
NFA_RS21460	1320	37.8262	79.928	1.07931	0.00113046	Up	0.000247677
NFA_RS28005	384	62.7367	60.4657	-0.0531938	0.903055	*	0.843378
NFA_RS31030	1263	137.583	111.851	-0.298733	0.276851	*	0.15461
NFA_RS01975	558	716.805	476.773	-0.588277	0.00182478	*	0.000423295
NFA_RS16630	315	0.588465	1.17353	0.995828	0.259867	*	0.14216
NFA_RS27865	996	354.924	683.184	0.944765	7.93804e-10	*	5.0158e-11
NFA_RS26025	1011	221.48	234.349	0.0814817	0.811499	*	0.711734
NFA_RS11635	609	24.1509	27.0679	0.164508	0.805476	*	0.699021
NFA_RS08140	558	85.5967	56.2331	-0.606135	0.0747451	*	0.0298835
NFA_RS01215	480	50.7991	32.7888	-0.631601	0.0733229	*	0.0291267
NFA_RS00360	795	240.49	402.235	0.742062	7.6768e-05	*	1.25091e-05
NFA_RS01345	1737	736.518	1072.2	0.541783	0.000406515	*	7.88041e-05
NFA_RS26420	1251	137.073	78.9772	-0.795432	0.00220462	*	0.000525793
NFA_RS29385	558	102.694	56.8299	-0.853629	0.00393765	*	0.00102025
NFA_RS28010	861	121.073	208.325	0.782964	0.000334811	*	6.32369e-05
NFA_RS16615	3276	106.301	91.9018	-0.209994	0.503578	*	0.345604
NFA_RS13460	579	29.6632	30.6514	0.0472819	0.935292	*	0.893859
NFA_RS03095	666	40.2433	57.2662	0.508933	0.279403	*	0.156397
NFA_RS05510	2055	238.027	241.946	0.0235588	0.930101	*	0.886981
NFA_RS28100	621	149.068	79.4599	-0.907675	0.000209245	*	3.7976e-05
NFA_RS20240	1752	705.636	280.608	-1.33037	2.08342e-11	Down	1.06246e-12
NFA_RS13840	939	95.5937	1387.07	3.85898	2.71033e-07	Up	2.71313e-08
NFA_RS01520	1626	21.2011	17.6758	-0.262361	0.701155	*	0.558032
NFA_RS04630	807	84.9968	145.548	0.776011	0.00144647	*	0.000327095
NFA_RS03745	402	6383.62	3010.81	-1.08422	2.15186e-10	Down	1.27841e-11
NFA_RS13135	912	307.515	280.495	-0.132679	0.556398	*	0.398765
NFA_RS02265	2187	155.64	110.503	-0.494125	0.0434823	*	0.0158728
NFA_RS16930	1926	27.1587	22.9248	-0.244507	0.646036	*	0.493179
NFA_RS01100	852	873.843	665.412	-0.393127	0.0526962	*	0.0197068
NFA_RS28035	1428	184.221	152.495	-0.272678	0.298404	*	0.170107
[truncated: 3,825 more rows]
