# Supplementary material for: Molecular, cellular and neurological consequences of infection by the neglected human pathogen Nocardia
Source: BMC Biol. 2022 Nov 9;20:251. doi: 10.1186/s12915-022-01452-7 (PMC9647956; doi:10.1186/s12915-022-01452-7)
Supplement: Supplementary file 3 — Additional file 3. DEGs of A549 cells at 3 and 6 phi. [file 12915_2022_1452_MOESM3_ESM.xlsx]

## Sheet: 3 phi-VS-1phi
GeneID	Length	1phi-Expression	3phi-Expression	log2FoldChange(3phi/1phi)	Padj	Up/Down-Regulation	Pvalue	Symbol
57573	6162	566.485	448.833	-0.335859	0.0374238	*	0.00134087	ZNF471
8563	2532	1080.47	1105.02	0.0324131	0.985275	*	0.655432	THOC5
102724951	2353	7.12443	7.374	0.0496732	0.995401	*	0.825664	LOC102724951
8434	2843	214.08	237.18	0.147832	0.94125	*	0.263338	RECK
10309	1485	79.8352	77.6601	-0.0398518	0.996917	*	0.846762	CCNO
7652	7881	6.20288	6.42061	0.049772	0.999961	*	0.890651	ZNF99
80176	3130	558.295	683.946	0.292854	0.0877449	*	0.00396197	SPSB1
1387	10180	2829.35	2644.22	-0.0976323	0.845482	*	0.178487	CREBBP
55854	2149	1592.7	1530.92	-0.0570725	0.970122	*	0.377507	ZC3H15
150275	3986	676.762	679.67	0.00618612	0.999961	*	0.945035	CCDC117
79572	7384	3464.51	3508.32	0.018131	0.994181	*	0.746213	ATP13A3
2634	4148	167.15	160.847	-0.0554606	0.994181	*	0.734915	GBP2
1785	3674	2443.82	2323.6	-0.0727796	0.946366	*	0.27074	DNM2
83548	4601	635.445	694.218	0.127622	0.793096	*	0.146592	COG3
9363	1128	2.31952	2.3316	0.0074954	0.999961	*	0.98074	RAB33A
51599	2227	224.813	206.924	-0.119625	0.970122	*	0.372042	LSR
152926	6590	28.6091	26.5129	-0.10978	0.993598	*	0.72139	PPM1K
401409	952	0.177967	0.185845	0.0624931	0.970122	*	0.555804	RAB19
79618	3783	561.992	617.906	0.136837	0.778619	*	0.137145	HMBOX1
4893	4454	2053.43	2064.65	0.00786287	0.999961	*	0.90128	NRAS
347517	1077	1.03115	0.95274	-0.114104	0.978989	*	0.630007	RAB41
84071	3736	53.0013	42.9469	-0.303473	0.908541	*	0.231997	ARMC2
6531	3952	1.0078	1.19318	0.243605	0.956939	*	0.300224	SLC6A3
7022	2895	977.679	692.533	-0.497477	4.71624e-07	*	4.92284e-09	TFAP2C
1244	5446	22607.7	22931.9	0.0205398	0.988732	*	0.680223	ABCC2
1638	3803	1.00754	1.09648	0.122044	0.976206	*	0.608617	DCT
25953	1376	1176.73	1069.78	-0.137474	0.507394	*	0.0539737	PNKD
374403	1541	11.0656	13.7846	0.316973	0.970122	*	0.372947	TBC1D10C
339263	7912	748.762	786.491	0.0709229	0.970122	*	0.442052	C17orf51
1969	3988	6500.46	6285.9	-0.0484224	0.970122	*	0.40657	EPHA2
112812	864	274.19	301.993	0.139339	0.941388	*	0.263483	FDX1L
4358	1051	376.069	362.34	-0.0536522	0.979529	*	0.63453	MPV17
91373	3401	611.699	665.878	0.122435	0.858015	*	0.186919	UAP1L1
114836	2421	0.35106	0.32485	-0.111944	0.970122	*	0.423878	SLAMF6
79805	4194	127.915	146.834	0.199001	0.907803	*	0.230189	VASH2
84275	1476	195.6	214.075	0.130212	0.970122	*	0.345946	SLC25A33
4836	4916	4016.08	4009.61	-0.0023278	0.999961	*	0.965421	NMT1
23788	2626	2718.43	2728.37	0.00526824	0.999961	*	0.931558	MTCH2
10233	1611	239.047	244.673	0.0335601	0.995401	*	0.806269	LRRC23
56971	2264	264.624	241.644	-0.131063	0.970122	*	0.351407	CEACAM19
167465	6278	3.48752	2.55989	-0.446122	0.829389	*	0.167794	ZNF366
100996485	2490	178.319	193.03	0.114366	0.970122	*	0.459067	C5orf66
140465	1014	768.056	765.577	-0.00466323	0.999961	*	0.960355	MYL6B
84467	9102	0.485534	0.552773	0.187116	0.956939	*	0.29115	FBN3
90806	4705	1136.4	1142.31	0.00747831	0.999961	*	0.917113	ANGEL2
374395	1060	880.917	834.687	-0.0777705	0.970122	*	0.348647	TMEM179B
282996	7269	366.589	237.593	-0.625674	0.000166486	*	2.72384e-06	RBM20
57026	2072	355.417	448.119	0.334371	0.0484224	*	0.00185705	PDXP
57658	3042	724.469	722.59	-0.00374732	0.999961	*	0.964519	CALCOCO1
9968	6985	1402.62	1381.26	-0.0221477	0.994181	*	0.739044	MED12
56666	3069	121.19	152.595	0.33244	0.514706	*	0.0555663	PANX2
1259	2790	2.93358	2.63367	-0.155588	0.981075	*	0.638224	CNGA1
9961	2910	5965.91	5681.82	-0.0703887	0.870285	*	0.197378	MVP
8694	3721	833.6	846.714	0.0225204	0.995401	*	0.784218	DGAT1
26002	3063	59.2977	58.3759	-0.0226039	0.999961	*	0.922303	MOXD1
57379	2785	15.0659	14.075	-0.0981531	0.995401	*	0.776175	AICDA
5464	1316	2668.85	2730.29	0.0328374	0.977981	*	0.623963	PPA1
11280	6584	90.9499	77.2204	-0.236089	0.915724	*	0.240678	SCN11A
9985	2318	39.0453	40.7727	0.062454	0.995401	*	0.813037	REC8
171392	2209	268.562	285.155	0.0864912	0.970122	*	0.492096	ZNF675
83547	1807	215.657	187.514	-0.201734	0.857854	*	0.186733	RILP
3475	3307	1123.07	956.075	-0.232258	0.0716467	*	0.0030132	IFRD1
29998	5741	263.54	311.6	0.241674	0.641985	*	0.0866567	BICRA
55109	4514	1584.87	1700	0.10117	0.801324	*	0.152481	AGGF1
8193	2362	66.7168	64.9793	-0.0380685	0.999901	*	0.869503	DPF1
55814	11097	3592.48	3560.13	-0.0130503	0.996754	*	0.842531	BDP1
65059	8321	1455.52	1159.2	-0.328401	0.000387781	*	6.95836e-06	RAPH1
117854	3345	786.233	585.496	-0.425297	8.41385e-05	*	1.31736e-06	TRIM6
728689	3109	29.8033	25.8797	-0.203647	0.970122	*	0.494475	EIF3CL
1203	2816	642.802	651.783	0.0200175	0.996242	*	0.835487	CLN5
91664	5597	724.759	743.31	0.0364623	0.988732	*	0.683129	ZNF845
4261	2902	2.59441	3.28286	0.339548	0.956939	*	0.28791	CIITA
51109	2585	2932.98	2771.27	-0.0818179	0.825213	*	0.164473	RDH11
55720	4890	3707.15	3965.09	0.097045	0.583026	*	0.0698483	TSR1
10919	4028	1050.7	955.329	-0.137284	0.584881	*	0.0703089	EHMT2
10390	2292	297.21	315.296	0.0852232	0.970122	*	0.494856	CEPT1
84649	2465	73.7674	77.4452	0.0701921	0.994181	*	0.742142	DGAT2
283297	995	3.5544	3.45295	-0.0417727	0.999961	*	0.903225	OR10A4
646960	2158	1.24447	1.11293	-0.161172	0.970122	*	0.518154	PRSS56
116379	2644	0.147225	0.152733	0.0529881	0.970122	*	0.588504	IL22RA2
29842	9306	296.028	281.367	-0.0732802	0.970122	*	0.55353	TFCP2L1
100141515	1090	0.499367	0.482092	-0.0507918	0.995401	*	0.761564	C17orf99
100505989	3123	11.9462	10.7039	-0.158426	0.98529	*	0.659373	SMIM31
9683	7121	850.213	878.814	0.0477338	0.970122	*	0.548186	N4BP1
153527	1644	1438.72	1407.69	-0.0314559	0.983255	*	0.648013	ZMAT2
266629	2230	0.521368	0.54363	0.0603218	0.993811	*	0.725928	SEC14L3
8611	1685	1281.64	1211.17	-0.0815939	0.953524	*	0.281101	PLPP1
6631	1231	1548.41	1517	-0.0295685	0.988846	*	0.684242	SNRPC
51322	5553	2316.34	2367	0.0312118	0.979529	*	0.634671	WAC
79154	1608	166.716	165.847	-0.00754011	0.999961	*	0.961489	DHRS11
286499	3361	11.6147	15.0246	0.371377	0.956939	*	0.29583	FAM133A
5970	2595	904.282	872.612	-0.0514318	0.970122	*	0.585474	RELA
4094	6887	10.4561	11.7453	0.167734	0.98159	*	0.642151	MAF
23171	4068	564.815	567.566	0.00700904	0.999961	*	0.941876	GPD1L
4704	1621	2060.07	2096.19	0.0250772	0.994181	*	0.732577	NDUFA9
1266	2111	2360.94	2398.04	0.0224925	0.991668	*	0.702338	CNN3
221491	991	397.518	382.296	-0.0563295	0.974899	*	0.604986	SMIM29
79924	4045	11.1288	8.80161	-0.338459	0.970122	*	0.349742	ADM2
3419	2701	1638.27	1686.33	0.0417136	0.970122	*	0.535127	IDH3A
79982	5452	1005.5	977.157	-0.0412531	0.974177	*	0.599898	DNAJB14
23416	3880	184.89	144.04	-0.360205	0.251597	*	0.0169374	KCNH3
10430	908	4351.09	4297.51	-0.0178739	0.995401	*	0.802759	TMEM147
260425	6561	1166.53	1027.41	-0.183206	0.226242	*	0.0143284	MAGI3
10052	7644	1484.84	1689.39	0.186197	0.126735	*	0.00645827	GJC1
7514	4830	8912.55	8602.59	-0.0510675	0.970122	*	0.325108	XPO1
39	1570	1313.75	1234.6	-0.0896493	0.956939	*	0.28971	ACAT2
51751	642	6.98243	7.67541	0.136515	0.993028	*	0.709944	HIGD1B
51025	631	293.962	311.732	0.0846744	0.970122	*	0.500206	PAM16
10300	2661	919.29	872.083	-0.0760547	0.970122	*	0.396746	KATNB1
79823	1584	94.6651	85.0776	-0.154054	0.970122	*	0.455346	CAMKMT
25854	2705	96.9221	73.1131	-0.406696	0.443906	*	0.0427428	FAM149A
8091	3441	1077.3	1165.48	0.113507	0.822318	*	0.162962	HMGA2
60436	3376	104.372	117.274	0.16814	0.970122	*	0.342828	TGIF2
1	1766	65.9414	63.2647	-0.0597853	0.995401	*	0.785584	A1BG
506	1857	16351.9	15670.9	-0.0613716	0.866675	*	0.193481	ATP5F1B
51058	1764	173.719	185.785	0.0968781	0.970122	*	0.52638	ZNF691
23318	5860	1248.62	1162.26	-0.103402	0.775987	*	0.135168	ZCCHC11
8100	3192	488.169	495.551	0.0216543	0.995401	*	0.822112	IFT88
64777	1995	458.76	451.374	-0.0234154	0.995401	*	0.818146	RMND5B
8537	3476	124.915	109.865	-0.185219	0.956939	*	0.30073	BCAS1
147700	1793	9.43072	10.4688	0.150658	0.987767	*	0.678282	KLC3
23379	7948	3748.62	3880.15	0.0497538	0.970122	*	0.379395	ICE1
8941	2528	7.19652	6.29645	-0.19276	0.974177	*	0.598898	CDK5R2
57062	2967	3511.26	3624.08	0.0456266	0.970122	*	0.393051	DDX24
255758	695	125.266	113.486	-0.142477	0.970122	*	0.41962	TCTEX1D2
113802	1739	113.193	102.447	-0.143914	0.970122	*	0.435981	HENMT1
57380	2625	585.997	636.035	0.118213	0.865781	*	0.193036	MRS2
51667	3155	1243.11	1327.49	0.0947538	0.882654	*	0.206851	NUB1
1973	1893	19638.6	20600.4	0.0689814	0.793049	*	0.146149	EIF4A1
8214	1245	341.341	327.906	-0.0579302	0.978359	*	0.625114	DGCR6
284992	3159	233.435	209.711	-0.154619	0.924521	*	0.24853	CCDC150
57474	6098	205.141	224.441	0.12972	0.970122	*	0.351504	ZNF490
79611	4018	1.48798	1.16625	-0.351472	0.855872	*	0.185086	ACSS3
152404	3570	244.852	342.834	0.485599	0.00350146	*	8.17206e-05	IGSF11
23659	2764	431.29	424.503	-0.0228837	0.995401	*	0.827434	PLA2G15
9842	4698	1885.84	1844.99	-0.0315896	0.988732	*	0.68292	PLEKHM1
64782	3134	2470.07	3064.49	0.311096	1.17554e-05	*	1.61307e-07	AEN
414899	862	75.0342	82.2977	0.133303	0.970122	*	0.526878	BLID
3849	2459	0.684044	0.62862	-0.121901	0.970122	*	0.537657	KRT2
8776	3765	926.142	883.091	-0.0686719	0.970122	*	0.377317	MTMR1
116154	2185	0.350225	0.350962	0.00303167	0.999961	*	0.983431	PHACTR3
8711	2912	62.1904	76.0405	0.290077	0.855094	*	0.184477	TNK1
81559	2715	794.264	907.222	0.191837	0.305702	*	0.022713	TRIM11
2029	1485	2439.31	2429.77	-0.00564963	0.999961	*	0.923564	ENSA
57447	2153	49.1597	60.3368	0.295564	0.891766	*	0.212156	NDRG2
5671	1922	0.499857	0.523308	0.0661443	0.993181	*	0.712264	PSG3
23584	1299	0.902946	1.04667	0.213092	0.970122	*	0.351297	VSIG2
201292	3445	1118.55	1366.07	0.288398	0.00521513	*	0.000131196	TRIM65
83443	786	1120.19	1154.79	0.0438813	0.970122	*	0.57969	SF3B5
4218	2194	1655.45	1636.06	-0.0170011	0.995401	*	0.818517	RAB8A
23225	7218	7088.08	6883.15	-0.0423252	0.970122	*	0.475862	NUP210
51138	1766	619.852	678.196	0.129779	0.794284	*	0.147118	COPS4
221294	3193	825.522	858.382	0.0563132	0.970122	*	0.479356	NT5DC1
727800	1095	9.46663	7.66461	-0.304637	0.970122	*	0.405421	RNF208
20	8171	1571.58	1574.21	0.00241331	0.999961	*	0.974903	ABCA2
80760	3479	44.1145	34.4004	-0.358827	0.857038	*	0.186153	ITIH5
23295	4406	1386.19	1445.25	0.0601902	0.970122	*	0.431092	MGRN1
349075	4553	103.098	122.69	0.250999	0.828051	*	0.167135	ZNF713
283446	4276	6.66961	10.6754	0.67862	0.556478	*	0.064253	MYO1H
1983	5957	6248.94	6097.96	-0.0352852	0.970122	*	0.558406	EIF5
124842	4680	1.01964	1.02065	0.00141902	0.999961	*	0.995232	TMEM132E
79085	3475	537.47	434.068	-0.308265	0.116853	*	0.00585877	SLC25A23
64786	5769	998.371	979.198	-0.0279748	0.994326	*	0.752114	TBC1D15
11152	1682	716.005	625.792	-0.194287	0.393072	*	0.0339757	WDR45
468	1477	5005.49	4539.47	-0.140987	0.225588	*	0.0142605	ATF4
7247	3406	1545.06	1545.52	0.000425932	0.999961	*	0.99517	TSN
10327	1492	1412.18	1290.1	-0.130442	0.634335	*	0.0846974	AKR1A1
9697	7065	2362.84	2543.42	0.106249	0.561893	*	0.0652077	TRAM2
7634	2957	49.7869	53.6526	0.107884	0.985341	*	0.663352	ZNF80
90313	1561	1050.25	1046.16	-0.0056288	0.999961	*	0.949987	TP53I13
554235	1061	0.640895	0.640523	-0.000838466	0.999961	*	0.996565	ASPDH
8754	4111	7886.4	7927.04	0.00741509	0.999961	*	0.883034	ADAM9
163175	2906	5.34216	4.89335	-0.1266	0.993811	*	0.7255	LGI4
126003	717	669.387	692.458	0.0488858	0.995401	*	0.808631	TRAPPC5
84816	2893	292.609	270.071	-0.115632	0.970122	*	0.356188	RTN4IP1
143384	6758	2435.8	2490.01	0.0317562	0.970122	*	0.584146	CACUL1
84287	1842	1372.43	1428.97	0.0582464	0.970122	*	0.396591	ZDHHC16
84240	1495	295.548	316.292	0.0978642	0.970122	*	0.431738	ZCCHC9
10083	2180	14.9425	11.8169	-0.338573	0.970122	*	0.34159	USH1C
5922	5648	1122.8	1021.59	-0.136277	0.647482	*	0.0884635	RASA2
200879	2478	933.035	816.929	-0.191719	0.282489	*	0.0202097	LIPH
10787	4997	5755.5	5859.27	0.0257786	0.974899	*	0.604632	NCKAP1
2583	2580	1826.12	1772.58	-0.0429316	0.970122	*	0.498898	B4GALNT1
9401	3840	1549.92	1563.11	0.0122294	0.997663	*	0.84908	RECQL4
57332	1561	455.888	451.103	-0.0152236	0.999961	*	0.888203	CBX8
710	1832	0.172113	0.165262	-0.0586014	0.970122	*	0.568894	SERPING1
23277	5252	5660.59	5741.15	0.0203884	0.988732	*	0.682735	CLUH
7087	3005	10.1033	11.7117	0.213123	0.970122	*	0.556193	ICAM5
154467	637	327.841	354.801	0.114015	0.970122	*	0.410073	CCDC167
112	6108	1129.62	1207.21	0.095849	0.871433	*	0.198265	ADCY6
338398	957	0.172113	0.165262	-0.0586014	0.970122	*	0.568894	TAS2R60
9423	5954	59.5937	64.1022	0.105214	0.983722	*	0.649662	NTN1
92017	8183	600.391	523.652	-0.197294	0.400797	*	0.0353955	SNX29
26289	3384	188.344	171.133	-0.13825	0.970122	*	0.344058	AK5
50814	1590	585.065	548.078	-0.094215	0.970122	*	0.350929	NSDHL
9935	3395	2.86927	3.70302	0.368017	0.953041	*	0.279098	MAFB
24139	2379	328.9	324.772	-0.0182224	0.999961	*	0.878211	EML2
157567	2772	245.676	260.876	0.0866094	0.970122	*	0.493243	ANKRD46
6257	2820	424.624	472.701	0.154743	0.732239	*	0.117218	RXRB
2590	4484	3716.76	3899.75	0.0693363	0.956939	*	0.300047	GALNT2
3750	4720	51.2953	52.3768	0.030102	0.999961	*	0.904629	KCND1
79989	4009	444.269	451.745	0.0240762	0.995401	*	0.809636	TTC26
150590	1558	42.1902	34.4935	-0.290583	0.950342	*	0.276011	C2orf15
10161	2523	121.992	114.158	-0.0957549	0.972253	*	0.592542	LPAR6
159989	2698	0.164196	0.157909	-0.0563247	0.970122	*	0.576741	DEUP1
9255	2615	1178.38	1201.48	0.0280153	0.991438	*	0.700161	AIMP1
5337	5932	675.165	506.111	-0.415786	0.000904821	*	1.81463e-05	PLD1
9133	1566	1795.26	1817.8	0.0180081	0.995401	*	0.777851	CCNB2
286133	4170	503.898	440.544	-0.193846	0.46982	*	0.0473379	SCARA5
146059	4662	389.411	434.325	0.157482	0.835802	*	0.172408	CDAN1
7123	772	0.699836	0.702538	0.00555902	0.999961	*	0.976662	CLEC3B
55830	2127	647.206	712.58	0.138826	0.712305	*	0.10999	GLT8D1
5745	2007	4.74441	3.75276	-0.338275	0.970122	*	0.336917	PTH1R
6513	3687	3983.99	6410.35	0.686188	1.43934e-39	*	2.95414e-42	SLC2A1
2116	1413	5.61255	4.59711	-0.287929	0.970122	*	0.427528	ETV2
23247	6640	911.879	900.807	-0.0176248	0.995401	*	0.823511	KIAA0556
23632	1834	6.13143	7.06343	0.204145	0.970122	*	0.57752	CA14
55698	3682	122.183	117.853	-0.0520641	0.995401	*	0.770869	RADIL
9117	4060	1253.09	1373.48	0.132344	0.551272	*	0.0628485	SEC22C
6218	610	20156.1	19794.2	-0.0261367	0.982736	*	0.647508	RPS17
245806	2231	0.172414	0.165541	-0.0586871	0.970122	*	0.568602	VGLL2
25888	4730	516.51	544.213	0.075374	0.970122	*	0.422456	ZNF473
100287482	1068	110.472	104.635	-0.0783108	0.98529	*	0.661085	SMKR1
80820	4687	626.651	602.369	-0.057013	0.970122	*	0.561897	EEPD1
254887	5860	368.18	403.286	0.131395	0.907847	*	0.231416	ZDHHC23
55973	6020	898.015	950.157	0.0814267	0.970122	*	0.324237	BCAP29
389692	2373	4.95821	6.3138	0.348691	0.970122	*	0.333852	MAFA
114902	2186	0.342385	0.343533	0.00483043	0.999961	*	0.973391	C1QTNF5
148534	6847	1315.24	1452.86	0.143568	0.439163	*	0.0416577	TMEM56
6997	1784	5.63505	5.11623	-0.139349	0.991438	*	0.69957	TDGF1
55959	3920	662.433	612.253	-0.113648	0.878836	*	0.203816	SULF2
80199	1753	249.991	232.846	-0.102503	0.970122	*	0.481062	FUZ
6744	4868	3165.95	3136.8	-0.0133465	0.995401	*	0.819123	SSFA2
207	2860	3352.32	3243.92	-0.047421	0.970122	*	0.412641	AKT1
81550	2740	355.783	352.608	-0.012932	0.999961	*	0.908906	TDRD3
54708	3941	530.135	528.478	-0.00451393	0.999961	*	0.972572	2022-03-05
48	3563	2473.33	2370.9	-0.0610219	0.970122	*	0.324496	ACO1
285848	2367	0.538864	0.474421	-0.183753	0.956939	*	0.296084	PNPLA1
220047	2276	0.784014	0.813212	0.0527517	0.995401	*	0.810654	CCDC83
56099	2783	38.7363	29.9761	-0.369872	0.868574	*	0.195076	PCDHGB7
51031	1863	2050.16	2127.08	0.0531393	0.970122	*	0.420153	GLOD4
89887	3867	244.961	213.187	-0.200433	0.750222	*	0.123497	ZNF628
728229	1334	16.9632	14.4618	-0.230166	0.970122	*	0.509066	TMEM191B
8607	1791	2014.21	2067.3	0.0375297	0.978359	*	0.625378	RUVBL1
494513	1728	33.8704	31.1773	-0.119529	0.988826	*	0.683983	PJVK
286207	1722	11.9259	11.7088	-0.0265059	0.999961	*	0.940434	CFAP157
23385	2925	1426.8	1409.22	-0.0178866	0.995401	*	0.790513	NCSTN
9955	4199	11.8938	6.12079	-0.958416	0.161446	*	0.00873833	HS3ST3A1
84460	3489	3.4739	4.60565	0.406848	0.90987	*	0.233497	ZMAT1
386653	904	0.177967	0.185845	0.0624931	0.970122	*	0.555804	IL31
57497	3221	0.534181	0.477945	-0.160483	0.970122	*	0.331455	LRFN2
9904	4123	1536.28	1460.14	-0.0733347	0.960299	*	0.308481	RBM19
79447	3843	1541.82	1559.27	0.0162378	0.995401	*	0.803736	PAGR1
1155	1181	4267.83	4205.31	-0.0212918	0.995401	*	0.769451	TBCB
10844	4216	2411.28	2358.66	-0.0318291	0.974177	*	0.597598	TUBGCP2
788	1909	265.249	271.652	0.03441	0.995401	*	0.791288	SLC25A20
144402	3476	649.576	690.334	0.0877965	0.961357	*	0.309693	CPNE8
11251	2910	21.2983	23.8483	0.163151	0.978359	*	0.62523	PTGDR2
25833	2903	0.497325	0.567545	0.190545	0.956939	*	0.286321	POU2F3
8634	2595	520.368	506.335	-0.0394402	0.990241	*	0.690105	RTCA
490	6796	7789.2	7441.57	-0.0658675	0.848886	*	0.180717	ATP2B1
1843	2040	4954.57	4636.51	-0.0957216	0.886816	*	0.210108	DUSP1
56342	2436	629.561	734.832	0.22307	0.205541	*	0.012487	PPAN
441490	913	0.48078	0.546801	0.185639	0.956939	*	0.293261	FTH1P18
55197	3930	1194.02	1212.17	0.021763	0.995401	*	0.762458	RPRD1A
84315	2134	99.8436	107.675	0.10894	0.970122	*	0.568357	MON1A
51574	2253	789.878	800.359	0.0190174	0.995401	*	0.824332	LARP7
56916	5081	1695.69	1668.02	-0.0237342	0.993028	*	0.710134	SMARCAD1
56140	2445	30.6926	37.9984	0.308046	0.943562	*	0.267581	PCDHA8
6502	2983	758.126	824.995	0.121946	0.805376	*	0.154464	SKP2
1294	9169	10827.6	10348.8	-0.0652447	0.863399	*	0.1911	COL7A1
474343	1184	124.935	123.3	-0.0190021	0.999961	*	0.915192	SPIN2B
7111	3352	77.3604	82.4598	0.0920966	0.990241	*	0.689265	TMOD1
4640	3621	6.93603	6.87628	-0.0124812	0.999961	*	0.972872	MYO1A
782	3434	184.786	222.322	0.266795	0.512515	*	0.0549692	CACNB1
5225	1392	0.334121	0.310091	-0.107678	0.970122	*	0.4334	PGC
83541	1801	135.808	144.111	0.0856167	0.977267	*	0.61692	FAM110A
26045	5628	424.541	290.044	-0.549629	0.000188482	*	3.12792e-06	LRRTM2
10544	1506	1443.81	1382.67	-0.062423	0.970122	*	0.363586	PROCR
6510	2842	5772.11	5406.99	-0.0942708	0.530252	*	0.0587414	SLC1A5
781	6985	1865.13	1919.68	0.0415867	0.970122	*	0.542597	CACNA2D1
131450	956	1.94307	1.63434	-0.249629	0.970122	*	0.376043	CD200R1
10713	2273	1518.47	1487.22	-0.0299955	0.993191	*	0.713313	USP39
11272	585	19.6159	23.9229	0.28637	0.970122	*	0.365497	PRR4
9867	4878	1857.51	1726.25	-0.105726	0.634335	*	0.0848111	PJA2
65065	9058	1495.12	1584.47	0.083746	0.881263	*	0.205006	NBEAL1
5327	3208	109.272	100.423	-0.121828	0.970122	*	0.51798	PLAT
112770	1539	1379.01	1373.77	-0.00549563	0.999961	*	0.94228	GLMP
56924	4228	2.20757	1.50646	-0.551292	0.457152	*	0.04492	PAK6
203286	7187	1154.39	1186.26	0.0392859	0.982681	*	0.645075	ANKS6
8801	2161	1477.47	1502.08	0.0238282	0.994181	*	0.728193	SUCLG2
1146	2187	33.1751	32.1951	-0.043262	0.999961	*	0.887406	CHRNG
89	2952	0.319458	0.318456	-0.0045335	0.999961	*	0.974356	ACTN3
10229	2667	547.997	563.831	0.0410928	0.985341	*	0.664983	COQ7
10026	4626	1101.34	1103.23	0.00246589	0.999961	*	0.97386	PIGK
63971	6189	2010.8	2217.9	0.141423	0.290792	*	0.021196	KIF13A
8661	6726	8223.1	8224.96	0.00032606	0.999961	*	0.994902	EIF3A
3960	1291	6.11551	5.21343	-0.23024	0.970122	*	0.528288	LGALS4
55287	1983	1.3905	1.29459	-0.10311	0.990041	*	0.688838	TMEM40
146909	4285	1808.06	1913.13	0.0814916	0.970122	*	0.351231	KIF18B
7174	5513	1395.62	1317.68	-0.0829012	0.892315	*	0.212496	TPP2
10550	2135	1812.68	1757.33	-0.0447407	0.970122	*	0.488571	ARL6IP5
1675	1124	520.321	482.831	-0.107884	0.970122	*	0.345921	CFD
649	3518	1917.25	2021.7	0.0765294	0.925425	*	0.249034	BMP1
3903	2747	178.814	169.647	-0.0759261	0.977267	*	0.617236	LAIR1
1318	1791	163.018	188.85	0.212212	0.80824	*	0.156176	SLC31A2
64393	9034	963.066	941.824	-0.0321759	0.988732	*	0.681151	ZMAT3
64216	1799	671.702	675.612	0.00837434	0.999961	*	0.925645	TFB2M
83882	1893	73.7253	60.8306	-0.277362	0.898638	*	0.217111	TSPAN10
79078	1036	79.7013	75.5621	-0.0769403	0.993028	*	0.709433	C1orf50
402778	3721	240.846	213.032	-0.177036	0.923108	*	0.247228	IFITM10
110806298	2258	68.7176	78.3151	0.188611	0.970122	*	0.397809	C17orf113
147920	618	2.45713	3.07672	0.32442	0.966326	*	0.318772	IGFL2
125476	946	120.262	122.491	0.0264924	0.999961	*	0.88029	INO80C
10597	875	130.959	137.886	0.0743608	0.986511	*	0.670709	TRAPPC2B
3738	2599	0.427113	0.472763	0.1465	0.970122	*	0.355236	KCNA3
23432	7909	739.672	737.662	-0.00392588	0.999961	*	0.961973	GPR161
66008	6527	1114.57	1076.32	-0.0503756	0.970122	*	0.484114	TRAK2
343990	3884	23.0145	25.5123	0.148648	0.978359	*	0.628011	KIAA1211L
2673	8649	2817.62	2575.52	-0.129617	0.438359	*	0.0415404	GFPT1
164714	2592	0.827645	0.991412	0.260472	0.877933	*	0.202636	TTLL8
55213	3596	852.534	869.626	0.0286374	0.993811	*	0.72383	RCBTB1
127391	741	0.165199	0.172049	0.0586171	0.970122	*	0.568737	TMCO2
412	6564	431.315	434.506	0.0106348	0.999961	*	0.920042	STS
181	783	1.40309	1.71324	0.288117	0.956939	*	0.295493	AGRP
6239	8634	1209.94	1125.76	-0.104032	0.833292	*	0.17005	RREB1
9293	1472	46.3103	43.3685	-0.0946873	0.993811	*	0.726241	GPR52
29763	1919	553.529	504.868	-0.132751	0.830672	*	0.168217	PACSIN3
58497	3024	297.726	310.649	0.0613035	0.977267	*	0.613861	PRUNE1
56160	1748	885.678	977.758	0.142694	0.525693	*	0.057739	NSMCE3
29066	3817	782.687	823.568	0.0734522	0.970122	*	0.445515	ZC3H7A
2893	5508	0.342385	0.343533	0.00483043	0.999961	*	0.973391	GRIA4
130271	6972	1144.15	875.917	-0.385414	1.50094e-05	*	2.07718e-07	PLEKHH2
399693	3596	1.17982	1.13002	-0.0622143	0.995401	*	0.808273	CCDC187
2886	2262	208.6	239.2	0.197478	0.779205	*	0.137785	GRB7
51626	1363	264.729	262.366	-0.0129324	0.999961	*	0.917638	DYNC2LI1
5650	1956	0.172113	0.165262	-0.0586014	0.970122	*	0.568894	KLK7
5224	888	34.7512	27.3218	-0.347009	0.903961	*	0.223008	PGAM2
84696	1471	14.5368	11.6763	-0.316128	0.970122	*	0.370643	ABHD1
55706	4840	2763.17	2819.07	0.0288964	0.977267	*	0.617995	NDC1
4287	6916	688.11	691.321	0.00671735	0.999961	*	0.941225	ATXN3
83941	1250	231.511	250.806	0.115492	0.970122	*	0.410597	TM2D1
29984	1150	207.122	209.447	0.0161074	0.999961	*	0.91848	RHOD
5362	11457	162.774	119.882	-0.441259	0.195205	*	0.0115729	PLXNA2
164684	2330	0.700064	0.702889	0.00580936	0.999961	*	0.976822	WBP2NL
10885	3877	1570.6	1666.21	0.0852527	0.907803	*	0.230437	WDR3
80336	2135	177.946	145.975	-0.28572	0.618125	*	0.0790191	PABPC1L
7957	3474	136.861	142.485	0.0580994	0.993598	*	0.720757	EPM2A
51293	1283	1128.42	1033.1	-0.127331	0.765591	*	0.129746	CD320
29114	1214	0.164196	0.157909	-0.0563247	0.970122	*	0.576741	TAGLN3
282991	2684	885.379	899.196	0.0223406	0.995401	*	0.790412	BLOC1S2
80224	3068	435.871	454.936	0.0617643	0.970122	*	0.541103	NUBPL
2936	3203	11655.3	12422.4	0.0919643	0.5516	*	0.0631355	GSR
9110	5847	1673	1508.98	-0.148861	0.356585	*	0.0294088	MTMR4
8364	390	3085.86	2219.01	-0.475755	4.08806e-12	*	2.75686e-14	HIST1H4C
1289	8455	4221.02	4498.01	0.0916966	0.611458	*	0.0771986	COL5A1
841	2523	994.5	995.66	0.00168289	0.999961	*	0.982155	CASP8
55507	1038	53.3999	58.0494	0.120444	0.977762	*	0.621339	GPRC5D
8708	2168	0.516139	0.497019	-0.0544574	0.994181	*	0.747599	B3GALT1
54856	7069	1668.53	1588.31	-0.0710894	0.953524	*	0.280551	GON4L
100505573	2683	112.88	168.903	0.581405	0.0372419	*	0.00133217	INAFM2
53354	6963	180.921	274.773	0.602881	0.00361392	*	8.4769e-05	PANK1
8510	1246	0.515525	0.496474	-0.0543249	0.994181	*	0.748098	MMP23B
2121	5935	1053.27	1107.01	0.0717961	0.970122	*	0.333672	EVC
27115	5387	648.658	519.546	-0.320205	0.0179717	*	0.000556444	PDE7B
286144	3701	363.147	375.528	0.0483645	0.986638	*	0.67149	TRIQK
27335	895	7089.81	6963.02	-0.0260334	0.98529	*	0.659422	EIF3K
135152	1925	0.165199	0.172049	0.0586171	0.970122	*	0.568737	B3GAT2
79625	2911	0.51359	0.577845	0.170065	0.962802	*	0.316005	NDNF
65982	2730	73.0075	68.5548	-0.0907866	0.986511	*	0.670314	ZSCAN18
9497	7782	4136.55	3932.17	-0.0731005	0.834784	*	0.171915	SLC4A7
4058	2753	2.69578	2.98189	0.145526	0.98532	*	0.661843	LTK
6947	1577	43.9357	39.3281	-0.159836	0.970122	*	0.547199	TCN1
6715	2360	534.405	588.698	0.139594	0.803713	*	0.153703	SRD5A1
256691	3618	7.85367	5.74867	-0.450139	0.901529	*	0.219725	MAMDC2
8899	7482	2237.14	2279.1	0.026809	0.992964	*	0.706697	PRPF4B
8745	6236	252.538	251.896	-0.00367246	0.999961	*	0.97798	ADAM23
79716	2215	915.018	964.655	0.0762134	0.970122	*	0.364866	NPEPL1
126393	1480	8.50041	7.31094	-0.217476	0.970122	*	0.553375	HSPB6
201514	2333	470.236	549.825	0.225588	0.317348	*	0.0241924	ZNF584
145864	1995	258.619	285.675	0.143548	0.923201	*	0.247461	HAPLN3
23151	4511	372.964	370.8	-0.00839753	0.999961	*	0.939972	GRAMD4
8884	3272	1610.65	1613.5	0.00254245	0.999961	*	0.971577	SLC5A6
79048	3417	1028.39	1105.17	0.103885	0.870285	*	0.196977	SECISBP2
729852	2365	311.077	305.272	-0.0271759	0.995401	*	0.818345	UMAD1
7262	937	173.389	187.012	0.109125	0.970122	*	0.565285	PHLDA2
55186	4676	693.961	807.03	0.217768	0.304343	*	0.0225243	SLC25A36
152789	1900	0.172414	0.165541	-0.0586871	0.970122	*	0.568602	JAKMIP1
80131	3678	233.937	271.12	0.212812	0.744893	*	0.121378	LRRC8E
10681	2979	1093.29	1069.66	-0.0315145	0.988732	*	0.682883	GNB5
340527	3678	48.7229	33.1692	-0.554757	0.424041	*	0.0388159	NHSL2
57402	1075	3.24535	3.15182	-0.0421868	0.999961	*	0.90183	S100A14
29781	2760	1019.32	1015.63	-0.00522765	0.999961	*	0.948133	NCAPH2
100129792	3491	0.172414	0.165541	-0.0586871	0.970122	*	0.568602	CCDC152
27035	2529	10.4753	10.7856	0.0421153	0.999961	*	0.907473	NOX1
65094	2608	989.301	1118.55	0.177146	0.423396	*	0.0384719	JMJD4
10451	3115	436.757	255.838	-0.771598	2.75645e-09	*	2.23063e-11	VAV3
4076	5127	10353.2	10199.6	-0.0215671	0.981453	*	0.640275	CAPRIN1
9545	4290	796.229	665.698	-0.258315	0.38708	*	0.0332101	RAB3D
342357	7142	468.032	399.171	-0.229598	0.316247	*	0.0239756	ZKSCAN2
3832	5101	4176.65	4252.9	0.0261006	0.981179	*	0.639581	KIF11
51100	6376	1780.6	1719.78	-0.0501426	0.970122	*	0.442087	SH3GLB1
9563	9114	2103.3	2061.06	-0.0292688	0.979529	*	0.634404	H6PD
10671	1126	664.406	730.584	0.136986	0.764891	*	0.129426	DCTN6
1655	3936	13509.2	13892.1	0.0403286	0.977762	*	0.620444	DDX5
158131	945	1.80247	1.73623	-0.0540143	0.99725	*	0.84796	OR1Q1
11269	1810	490.655	493.173	0.00738536	0.999961	*	0.942116	DDX19B
5724	4109	19.2612	24.4623	0.344862	0.956939	*	0.289506	PTAFR
201254	830	1406.7	1401.67	-0.00516609	0.999961	*	0.950998	CENPX
55585	3223	1730.18	1683	-0.0398851	0.970122	*	0.534883	UBE2Q1
79738	3583	361.024	374.822	0.0541118	0.983775	*	0.649874	BBS10
283375	1985	2.91798	2.84069	-0.038728	0.999961	*	0.907291	SLC39A5
116842	707	11.5592	11.2104	-0.0442055	0.999961	*	0.901432	LEAP2
55299	1303	1254.77	1286.67	0.0362235	0.98383	*	0.651317	BRIX1
120376	1498	41.3067	41.7344	0.0148598	0.999961	*	0.956356	COLCA2
51241	1718	969.852	940.89	-0.0437387	0.970122	*	0.575375	COX16
347454	1607	8.4926	10.511	0.307622	0.970122	*	0.399419	SOWAHD
9924	5294	852.604	798.619	-0.0943696	0.945723	*	0.269551	PAN2
1018	1584	168.582	168.853	0.00232383	0.999961	*	0.988576	CDK3
78991	2561	222.286	187.097	-0.248631	0.648949	*	0.0890971	PCYOX1L
259290	1021	94.4195	82.1326	-0.201131	0.957232	*	0.303734	TAS2R31
9765	6891	2754.94	2863.93	0.0559757	0.970122	*	0.337618	ZFYVE16
741	1358	283.67	262.081	-0.1142	0.970122	*	0.382241	ZNHIT2
2806	2488	5066.37	4969.93	-0.0277265	0.97908	*	0.631644	GOT2
59284	2345	132.453	102.552	-0.369118	0.394359	*	0.0343876	CACNG7
9241	1892	27.7899	32.4374	0.223097	0.970122	*	0.476486	NOG
7922	2355	2508.1	2331.32	-0.105448	0.749479	*	0.12328	SLC39A7
7439	2732	119.711	135.126	0.174758	0.970122	*	0.347945	BEST1
100128927	3546	148.137	161.435	0.124018	0.970122	*	0.434375	ZBTB42
3880	1490	4407.91	3964.99	-0.152778	0.165988	*	0.00915937	KRT19
23240	5033	243.442	296.594	0.284913	0.344979	*	0.027577	TMEM131L
3192	6800	12793.7	12505.6	-0.0328598	0.970122	*	0.542871	HNRNPU
55588	3667	2469	2433.81	-0.020712	0.994181	*	0.732521	MED29
4294	3453	530.055	596.184	0.169616	0.537366	*	0.0602626	MAP3K10
5159	5668	2.33372	2.34514	0.00704288	0.999961	*	0.981832	PDGFRB
10498	2968	849.151	870.763	0.0362596	0.985538	*	0.6665	CARM1
55255	3919	1131.87	1058.47	-0.0967355	0.858831	*	0.187582	WDR41
1545	5160	8230.79	9334.82	0.181592	0.00823494	*	0.000225712	CYP1B1
8352	459	1581.4	643.408	-1.29739	2.09496e-44	Down	3.43981e-47	HIST1H3C
1058	1421	559.516	581.778	0.0562888	0.970122	*	0.551547	CENPA
7561	2967	116.039	131.413	0.179503	0.956939	*	0.297759	ZNF14
10287	1504	236.83	235.336	-0.00912935	0.999961	*	0.945585	RGS19
84667	1684	9.79259	9.49018	-0.0452549	0.999961	*	0.901605	HES7
55723	1746	1045.23	935.628	-0.159809	0.459291	*	0.0453015	ASF1B
1535	778	4592.82	4553.4	-0.0124365	0.999961	*	0.871701	CYBA
3775	2161	353.249	341.362	-0.0493797	0.985377	*	0.665669	KCNK1
3780	2662	17.1503	17.9516	0.0658751	0.996917	*	0.843401	KCNN1
10891	5243	80.6765	58.6008	-0.461227	0.394359	*	0.0342488	PPARGC1A
8992	894	4181.83	4163.53	-0.00632706	0.999961	*	0.920415	ATP6V0E1
84706	3981	355.634	404.963	0.187397	0.643854	*	0.0872921	GPT2
200933	5743	556.99	588.397	0.0791376	0.970122	*	0.410058	FBXO45
80742	3365	363.978	357.007	-0.0278968	0.995401	*	0.805581	PRR3
26083	685	0.515525	0.496474	-0.0543249	0.994181	*	0.748098	TBC1D29
63929	6727	1326.05	1355.53	0.0317274	0.985222	*	0.654581	XPNPEP3
2979	2287	22.0974	21.0604	-0.0693476	0.995401	*	0.829711	GUCA1B
10135	4593	9858.86	11921	0.274018	3.10658e-06	*	3.69809e-08	NAMPT
2961	1743	1204.45	1245.61	0.0484833	0.970122	*	0.523023	GTF2E2
8824	3951	910.23	882.774	-0.0441865	0.97529	*	0.606232	CES2
221927	3024	1760.85	1766.71	0.00479294	0.999961	*	0.946331	BRAT1
115098	1004	541.386	502.521	-0.107472	0.990544	*	0.694036	CCDC124
11215	9926	2380.64	2360.01	-0.0125568	0.997767	*	0.853412	AKAP11
23066	4510	66.0115	78.0902	0.242424	0.9372	*	0.259182	CAND2
735	2831	0.147225	0.152733	0.0529881	0.970122	*	0.588504	C9
402682	1016	97.2127	104.648	0.106333	0.970122	*	0.579126	UFSP1
9889	6897	1156.19	1285.28	0.152712	0.415047	*	0.0371651	ZBED4
57677	7503	359.399	479.724	0.416618	0.00267078	*	5.93575e-05	ZFP14
153222	5803	456.402	344.08	-0.40756	0.011243	*	0.000321737	CREBRF
1271	1946	0.165199	0.172049	0.0586171	0.970122	*	0.568737	CNTFR
8654	6835	111.888	137.93	0.301887	0.635892	*	0.0851684	PDE5A
6921	2031	837.625	822.586	-0.0261377	0.994326	*	0.75249	ELOC
168455	6827	550.631	465.142	-0.243415	0.263293	*	0.0181725	CCDC71L
116987	7207	1242.93	1226.29	-0.0194494	0.995401	*	0.811874	AGAP1
10048	3132	736.911	719.641	-0.0342134	0.990241	*	0.692173	RANBP9
7324	1826	2355.92	2358.43	0.00153669	0.999961	*	0.981777	UBE2E1
91543	3512	0.165199	0.172049	0.0586171	0.970122	*	0.568737	RSAD2
9710	6683	1454.95	1688.44	0.214728	0.0405425	*	0.00147877	KIAA0355
57604	9313	3.09073	3.40733	0.140692	0.986162	*	0.668326	TRMT9B
30811	7385	179.992	201.744	0.164589	0.925495	*	0.249409	HUNK
6271	607	1.11281	1.2646	0.184477	0.970122	*	0.476759	S100A1
79672	1844	905.255	906.241	0.00157182	0.999961	*	0.988756	FN3KRP
26020	6872	4713.66	4562.11	-0.0471464	0.970122	*	0.374689	LRP10
5476	3061	2585.48	2545.99	-0.0222036	0.990564	*	0.695539	CTSA
124872	1806	10.6376	10.717	0.0107245	0.999961	*	0.976538	B4GALNT2
5152	1918	66.1508	59.5984	-0.150485	0.970122	*	0.498791	PDE9A
7732	3252	7.17641	7.56241	0.0755827	0.996242	*	0.836793	RNF112
22850	5401	1896.62	1660.34	-0.191952	0.194925	*	0.0115286	ADNP2
6938	4248	2831.26	2560.06	-0.145267	0.304343	*	0.0225377	TCF12
55672	6183	2048.77	2127.31	0.0542751	0.970122	*	0.364747	NBPF1
23312	10554	4628.55	4335.59	-0.0943315	0.690273	*	0.103098	DMXL2
5564	2412	596.439	652.06	0.12863	0.870285	*	0.196997	PRKAB1
344148	7611	100.556	101.107	0.00789589	0.999961	*	0.966517	NCKAP5
4191	2266	4622.38	4424.48	-0.06313	0.970122	*	0.354953	MDH2
1301	7291	326.284	315.033	-0.050626	0.989533	*	0.687188	COL11A1
317781	4738	871.869	939.799	0.108241	0.822318	*	0.163145	DDX51
51119	1749	1802.74	1919.92	0.0908557	0.794413	*	0.147395	SBDS
165324	1909	398.828	454.371	0.188104	0.612099	*	0.0773873	UBXN2A
5354	2845	0.334588	0.366471	0.131316	0.970122	*	0.384096	PLP1
85458	5287	470.098	374.135	-0.329404	0.0325082	*	0.00113235	DIXDC1
79934	2358	1076.29	1127.73	0.0673521	0.970122	*	0.403432	COQ8B
3687	4526	82.741	68.9224	-0.263629	0.904451	*	0.224909	ITGAX
221477	6769	1496.86	1531.75	0.0332439	0.977106	*	0.610143	C6orf89
55311	2073	438.528	401.168	-0.128464	0.912278	*	0.235867	ZNF444
170954	3682	742.599	1049.79	0.49945	7.50506e-07	*	8.00986e-09	PPP1R18
63915	2675	183.816	185.066	0.00977142	0.999961	*	0.948411	BLOC1S5
2824	4699	72.1699	80.4433	0.156576	0.970122	*	0.459149	GPM6B
4597	1874	624.289	628.919	0.0106594	0.999961	*	0.912334	MVD
85027	2344	82.3735	74.9977	-0.135334	0.970122	*	0.516828	SMIM3
10735	6064	4626.19	4430.84	-0.0622438	0.907803	*	0.23014	STAG2
11144	2107	32.3623	38.8863	0.264947	0.970122	*	0.344146	DMC1
80235	2759	61.4064	47.1498	-0.381139	0.716316	*	0.11102	PIGZ
64224	2932	553.375	575.706	0.057074	0.970122	*	0.532674	HERPUD2
126520	1933	0.164196	0.157909	-0.0563247	0.970122	*	0.576741	PLK5
79725	3922	180.344	155.753	-0.211486	0.825457	*	0.164627	THAP9
4521	703	559.957	526.021	-0.0901951	0.970122	*	0.350149	NUDT1
3208	1440	2.30161	2.28405	-0.011053	0.999961	*	0.972067	HPCA
8976	4447	1483.8	1458.97	-0.0243507	0.995401	*	0.775515	WASL
84942	3195	1134.55	1124.3	-0.0130963	0.998142	*	0.86298	WDR73
2312	12747	204.929	167.26	-0.293033	0.634335	*	0.0848024	FLG
3096	8874	1812.75	1716.7	-0.0785458	0.956939	*	0.2866	HIVEP1
54490	1543	2.66891	2.48581	-0.102535	0.994181	*	0.742325	UGT2B28
158880	4410	54.9088	50.8891	-0.10968	0.982681	*	0.644969	USP51
570	3377	144.656	112.358	-0.364522	0.391777	*	0.0338408	BAAT
3761	1913	1.16024	1.11791	-0.053622	0.995401	*	0.827462	KCNJ4
5191	1499	117.684	130.584	0.150065	0.970122	*	0.402506	PEX7
114790	3629	803.827	734.475	-0.13017	0.724877	*	0.114245	STK11IP
883	2044	286.798	285.826	-0.0048958	0.999961	*	0.970652	KYAT1
4610	3304	49.2264	42.4281	-0.214411	0.970122	*	0.39847	MYCL
647174	1441	0.852753	0.819178	-0.057951	0.995401	*	0.794737	SERPINE3
6199	1782	775.173	752.22	-0.043362	0.977267	*	0.615735	RPS6KB2
342897	1973	17.4369	12.809	-0.444984	0.878836	*	0.203668	NCCRP1
9352	1329	1481.32	1411.05	-0.0701186	0.957942	*	0.305091	TXNL1
84674	4097	477.54	399.419	-0.257717	0.224749	*	0.0141811	CARD6
10243	4318	547.262	486.145	-0.170845	0.764095	*	0.128713	GPHN
55254	4909	637.565	661.952	0.0541542	0.970122	*	0.531548	TMEM39A
54542	6529	2657.51	3070.86	0.208567	0.0108105	*	0.00030569	RC3H2
28984	1126	37.1197	31.5476	-0.234653	0.970122	*	0.435535	RGCC
387804	603	0.337309	0.337313	1.75731e-05	0.999961	*	0.999903	VSTM5
51652	3187	2651.42	2562.1	-0.0494374	0.970122	*	0.413772	CHMP3
3275	2962	1107.72	1117.02	0.0120683	0.999961	*	0.871744	PRMT2
8330	460	601.045	261.298	-1.20178	2.58854e-22	Down	9.41121e-25	HIST1H2AK
5976	5364	2061.05	2104.86	0.0303441	0.981125	*	0.639419	UPF1
80765	1344	20.3874	22.814	0.162246	0.977628	*	0.619203	STARD5
3549	2074	3.30362	3.28107	-0.00987976	0.999961	*	0.977041	IHH
23220	5682	341.623	376.547	0.140424	0.873052	*	0.199382	DTX4
55719	5145	2094.29	2069.53	-0.0171548	0.995401	*	0.789499	SLF2
256302	4787	149.885	169.69	0.179042	0.953128	*	0.280131	NATD1
51112	2541	1031.49	1094.45	0.0854826	0.953041	*	0.2791	TRAPPC12
134353	6591	387.48	452.934	0.225179	0.362362	*	0.0300463	LSM11
8912	8091	1312.45	1369.59	0.061474	0.970122	*	0.436746	CACNA1H
253559	9580	5.64674	4.56572	-0.306576	0.970122	*	0.386136	CADM2
65056	4606	1819.51	1924.36	0.080829	0.892492	*	0.213026	GPBP1
51200	2817	74.9867	81.4187	0.118725	0.970122	*	0.568137	CPA4
137797	594	0.534181	0.477945	-0.160483	0.970122	*	0.331455	LYPD2
9722	5047	29.0137	34.6627	0.256651	0.970122	*	0.38477	NOS1AP
79003	2367	731.475	687.131	-0.0902228	0.953524	*	0.281416	MIS12
55626	5019	2102.72	1806.43	-0.219117	0.038569	*	0.00139322	AMBRA1
23604	2628	89.1488	83.1567	-0.100383	0.977267	*	0.617728	DAPK2
100529241	4279	1.88797	2.11661	0.164921	0.970122	*	0.551978	HSPE1-MOB4
7049	6474	1099.44	1097.92	-0.00200046	0.999961	*	0.97915	TGFBR3
440563	1156	0.477757	0.533986	0.160524	0.970122	*	0.33127	HNRNPCL2
283237	1119	393.215	381.004	-0.0455105	0.991183	*	0.696929	TTC9C
23047	7498	1101.86	1142.68	0.0524779	0.970122	*	0.508439	PDS5B
116255	1096	0.516139	0.497019	-0.0544574	0.994181	*	0.747599	MOGAT1
728577	6379	3485.8	2804.88	-0.313549	1.84133e-05	*	2.59145e-07	CNTNAP3B
374928	2222	150.437	156.819	0.0599406	0.993028	*	0.708306	ZNF773
27315	1847	531.141	516.37	-0.0406904	0.986792	*	0.673526	PGAP2
654463	6051	6.96479	6.32115	-0.139894	0.991668	*	0.702611	FER1L6
2307	1353	1.46746	1.52702	0.0574017	0.996242	*	0.835487	FOXS1
2706	2347	35.4686	40.6309	0.196033	0.970122	*	0.47284	GJB2
6609	2485	314.127	334.349	0.0900089	0.970122	*	0.439105	SMPD1
9200	1323	486.267	521.338	0.100469	0.970122	*	0.357859	HACD1
79590	916	1849.45	1869.39	0.0154716	0.995401	*	0.826063	MRPL24
5973	1507	2.26433	2.02149	-0.163665	0.973516	*	0.595915	RENBP
389072	9807	459.099	446.409	-0.0404392	0.993598	*	0.72056	PLEKHM3
79959	2947	327.544	341.374	0.0596647	0.974177	*	0.5988	CEP76
5502	1849	0.850362	0.889839	0.0654672	0.995401	*	0.771055	PPP1R1A
644974	969	2.06948	2.12624	0.0390337	0.999961	*	0.89954	ALG1L2
8312	3583	1274.83	1434.98	0.170731	0.270463	*	0.0188315	AXIN1
4969	3818	134.966	160.968	0.254185	0.786615	*	0.141753	OGN
4722	971	971.624	989.144	0.0257829	0.994181	*	0.748733	NDUFS3
84851	3321	508.291	545.833	0.102805	0.950997	*	0.276954	TRIM52
83752	4869	3519.02	3358.39	-0.0674054	0.956939	*	0.286051	LONP2
3487	2246	19070.4	19095.3	0.00187651	0.999961	*	0.975728	IGFBP4
152002	2752	528.799	521.733	-0.0194073	0.996917	*	0.846059	XXYLT1
160492	2504	0.440442	0.496722	0.173486	0.961357	*	0.311228	LMNTD1
90835	1575	28.3767	22.8226	-0.314243	0.956939	*	0.300864	CCDC189
6137	4505	21589.6	22055.8	0.0308255	0.972928	*	0.593329	RPL13
3024	781	2.49057	2.15126	-0.21129	0.970122	*	0.508789	HIST1H1A
65125	10285	12248.5	12455.6	0.0241878	0.98529	*	0.661261	WNK1
8894	2693	3911.27	3888.79	-0.00831659	0.999961	*	0.880971	EIF2S2
662	1265	267.062	262.851	-0.0229256	0.997809	*	0.861024	BNIP1
374739	1557	1.08791	0.936789	-0.215769	0.970122	*	0.34481	TEPP
85379	10517	1857.54	1754.55	-0.0822968	0.896514	*	0.21644	KIAA1671
23363	3917	680.081	674.869	-0.0110992	0.999961	*	0.904987	OBSL1
153768	4895	394.914	433.589	0.134787	0.901911	*	0.220853	PRELID2
80185	2481	392.04	369.002	-0.0873726	0.970122	*	0.449865	TTI2
10867	4345	454.278	468.501	0.0444759	0.98529	*	0.658687	TSPAN9
124	1513	0.305134	0.332072	0.122053	0.970122	*	0.402589	ADH1A
3439	863	33.4023	46.2356	0.469055	0.626769	*	0.0822587	IFNA1
9821	6664	3490.62	3560.63	0.0286466	0.974899	*	0.605115	RB1CC1
57167	4781	151.29	151.625	0.003195	0.999961	*	0.984544	SALL4
1429	2280	1556.49	1591.31	0.0319217	0.985275	*	0.655254	CRYZ
4259	1528	1894.64	1891.89	-0.0020961	0.999961	*	0.976056	MGST3
100130451	2497	108.458	95.3769	-0.185431	0.970122	*	0.388627	LOC100130451
3611	1829	2054.01	2053.89	-8.93649e-05	0.999961	*	0.998896	ILK
2483	1053	737.482	838.911	0.18591	0.3268	*	0.0254169	FRG1
9480	16142	400.897	456.115	0.186166	0.630382	*	0.0835432	ONECUT2
55760	3070	1824.81	1928.66	0.0798514	0.901529	*	0.220013	DHX32
54866	880	12.602	11.3876	-0.146185	0.988732	*	0.683038	PPP1R14D
57569	5899	9.88228	8.15516	-0.277131	0.970122	*	0.448117	ARHGAP20
10507	4579	456.259	389.797	-0.227128	0.46982	*	0.0473595	SEMA4D
84034	4009	84.6569	85.8942	0.0209338	0.999961	*	0.917173	EMILIN2
83729	2480	17.4806	19.0954	0.127471	0.993028	*	0.709312	INHBE
51527	2258	494.041	484.677	-0.0276052	0.995401	*	0.788055	GSKIP
203062	2380	268.159	289.428	0.110118	0.970122	*	0.370899	TSNARE1
91392	3186	122.618	119.17	-0.0411506	0.995401	*	0.82045	ZNF502
7222	3330	1.39397	1.27982	-0.12326	0.984964	*	0.654133	TRPC3
9627	3349	6.14874	5.8201	-0.079247	0.995401	*	0.828507	SNCAIP
29085	1201	1700.81	1735.5	0.0291243	0.987557	*	0.676421	PHPT1
317761	2779	0.639145	0.635523	-0.00820007	0.999961	*	0.964541	C14orf39
730005	3339	0.497872	0.477996	-0.0587769	0.993811	*	0.72504	SEC14L6
131583	3182	97.7666	88.1134	-0.149981	0.970122	*	0.443806	FAM43A
4360	5205	0.172113	0.165262	-0.0586014	0.970122	*	0.568894	MRC1
3823	991	13.5641	11.1485	-0.282938	0.970122	*	0.426338	KLRC3
58489	2408	359.761	398.492	0.147513	0.855872	*	0.185339	ABHD17C
57596	2762	78.7955	92.6492	0.233665	0.943519	*	0.266955	BEGAIN
27346	2585	3602.07	3269.45	-0.139779	0.218652	*	0.0136147	TMEM97
57703	3279	400.135	418.04	0.0631545	0.970122	*	0.550823	CWC22
338442	2082	12.012	10.3637	-0.212933	0.970122	*	0.555466	HCAR2
79567	4131	492.882	514.636	0.0623094	0.970122	*	0.58139	RIPOR1
3162	1606	6795.75	9087.54	0.419257	5.35146e-14	*	3.16951e-16	HMOX1
351	3609	9319.83	8868.67	-0.0715865	0.956939	*	0.301987	APP
11018	1739	679.532	644.568	-0.0762078	0.970122	*	0.433041	TMED1
6337	3443	651.155	505.584	-0.365049	0.00384979	*	9.21078e-05	SCNN1A
9127	2726	36.4083	29.439	-0.306541	0.957942	*	0.305356	P2RX6
51434	2819	2040.96	2164.29	0.084645	0.849292	*	0.181233	ANAPC7
649137	1491	1.62872	1.62517	-0.0031522	0.999961	*	0.990882	ZSCAN5C
57514	8096	149.264	161.637	0.114897	0.970122	*	0.472409	ARHGAP31
55851	1205	2164.33	2059.56	-0.0715814	0.970122	*	0.334739	PSENEN
114299	9421	20.4639	26.5465	0.375443	0.904538	*	0.225052	PALM2
11052	6644	2861.33	2971.92	0.0547058	0.970122	*	0.353579	CPSF6
196792	776	24.6106	25.4222	0.0468041	0.999961	*	0.879841	FAM24B
124590	3512	2.61765	3.46029	0.402619	0.908391	*	0.231868	USH1G
8322	7394	456.916	410.677	-0.153923	0.766316	*	0.130678	FZD4
10921	2164	2819.48	2869.98	0.0256114	0.991252	*	0.697475	RNPS1
3664	4256	1.93105	2.04767	0.0845999	0.995401	*	0.76799	IRF6
158297	1980	0.521612	0.460555	-0.179603	0.956939	*	0.302152	SAXO1
56833	2973	7.87808	9.17987	0.220629	0.970122	*	0.546203	SLAMF8
51471	845	0.177967	0.185845	0.0624931	0.970122	*	0.555804	NAT8B
3108	1122	73.3378	73.6878	0.00686815	0.999961	*	0.975403	HLA-DMA
643338	2503	98.8656	90.6792	-0.124697	0.970122	*	0.531491	C15orf62
257240	3039	6.71623	6.78187	0.0140331	0.999961	*	0.969227	KLHL34
115024	1430	1437.28	1329.23	-0.112759	0.695787	*	0.105635	NT5C3B
25937	5124	4835.61	4557.43	-0.0854768	0.83128	*	0.169152	WWTR1
79041	1640	29.9516	31.1038	0.0544556	0.997767	*	0.852289	TMEM38A
6880	1253	1873.39	1831.62	-0.0325316	0.98529	*	0.656928	TAF9
10636	2418	51.0157	58.1506	0.188852	0.970122	*	0.439374	RGS14
91978	1134	211.192	221.586	0.0693131	0.986792	*	0.673343	TPGS1
7033	1054	0.172113	0.165262	-0.0586014	0.970122	*	0.568894	TFF3
55532	2869	0.819904	0.851899	0.0552265	0.995401	*	0.794657	SLC30A10
1734	6293	388.813	304.683	-0.351766	0.050855	*	0.0019675	DIO2
400793	4146	57.0866	48.6321	-0.231242	0.970122	*	0.350462	C1orf226
81857	2361	927.438	901.549	-0.0408455	0.972637	*	0.593062	MED25
56104	2959	98.3014	102.823	0.0648839	0.994181	*	0.741573	PCDHGB1
128853	1451	9.22245	8.40631	-0.133677	0.993598	*	0.715541	DUSP15
127428	6031	176.601	184.646	0.0642631	0.987557	*	0.676117	TCEANC2
2242	2422	39.9902	42.0609	0.0728344	0.995401	*	0.791531	FES
374918	771	28.4312	35.1377	0.305547	0.956939	*	0.28616	IGFL1
58189	1472	0.498757	0.476532	-0.0657666	0.993028	*	0.709681	WFDC1
644	1100	1079.46	1039.97	-0.0537714	0.970122	*	0.515364	BLVRA
148345	2779	0.945314	1.0783	0.189892	0.970122	*	0.379314	C1orf127
5308	2788	46.7878	27.2162	-0.781666	0.0978574	*	0.00461236	PITX2
114971	2630	1131.49	1245.29	0.138264	0.653289	*	0.0905952	PTPMT1
92162	887	8.31167	11.1831	0.428113	0.914122	*	0.238434	TMEM88
5275	2933	0.165199	0.172049	0.0586171	0.970122	*	0.568737	SERPINB13
4185	4438	168.142	148.519	-0.179031	0.931065	*	0.253282	ADAM11
1802	2488	985.151	971.162	-0.0206327	0.995401	*	0.81898	DPH2
284340	938	4.51039	3.47067	-0.378039	0.93575	*	0.257559	CXCL17
2775	3761	5.93989	4.41636	-0.427579	0.912515	*	0.237154	GNAO1
7494	1818	1567.81	1264.97	-0.309639	0.00064567	*	1.22296e-05	XBP1
90233	3737	591.648	576.879	-0.0364718	0.991438	*	0.70102	ZNF551
83982	469	247.78	244.029	-0.022004	0.999901	*	0.870956	IFI27L2
84624	6578	4.52604	4.31382	-0.0692837	0.996917	*	0.843656	FNDC1
285605	5849	401.532	428.185	0.0927165	0.970122	*	0.396748	DTWD2
79968	4033	1032.53	1030.96	-0.00218979	0.999961	*	0.976341	WDR76
2273	2525	728.413	688.906	-0.0804491	0.970122	*	0.335289	FHL1
65117	2349	858.934	927.136	0.110234	0.806008	*	0.155454	RSRC2
57616	5184	133.242	145.179	0.123783	0.970122	*	0.472885	TSHZ3
64718	4231	2302.23	2913.3	0.339624	2.11097e-07	*	2.10441e-09	UNKL
92335	2487	591.989	556.804	-0.0883992	0.970122	*	0.330237	STRADA
84919	5276	3636.59	3817.59	0.0700772	0.970122	*	0.348998	PPP1R15B
3231	1991	2.12005	1.9991	-0.0847445	0.995401	*	0.768609	HOXD1
100506115	2028	2.23463	2.16467	-0.0458879	0.999961	*	0.883136	SMIM25
170689	5677	327.217	275.924	-0.245978	0.44114	*	0.0419074	ADAMTS15
3646	1516	7052.05	7211.05	0.0321651	0.970122	*	0.57477	EIF3E
54972	3518	4318.82	4507.89	0.0618141	0.970122	*	0.388818	TMEM132A
4857	3180	194.202	194.672	0.00348425	0.999961	*	0.981559	NOVA1
4828	1045	403.479	384.708	-0.0687285	0.970122	*	0.565597	NMB
64756	1830	632.351	643.95	0.0262225	0.995401	*	0.761871	ATPAF1
9231	7493	3201.4	3105.04	-0.0440909	0.970122	*	0.505947	DLG5
2331	3271	0.639565	0.635682	-0.00878539	0.999961	*	0.963969	FMOD
1902	3782	1687.04	1557.4	-0.115356	0.602328	*	0.0742831	LPAR1
646892	1892	4.36198	3.76901	-0.210797	0.970122	*	0.534283	SH2D7
2001	2039	0.34436	0.315701	-0.125355	0.970122	*	0.39599	ELF5
10766	4575	671.14	868.394	0.371737	0.00101887	*	2.07357e-05	TOB2
120935	1972	0.6872	0.68861	0.00295615	0.999961	*	0.988138	CCDC38
4357	1369	1454.35	1431.75	-0.0225941	0.995401	*	0.775341	MPST
5796	5175	2466.4	2523.94	0.0332714	0.970122	*	0.568019	PTPRK
10291	5159	1957.96	1853.09	-0.0794237	0.956939	*	0.293142	SF3A1
285800	2704	1.18309	1.13689	-0.0574719	0.995401	*	0.82278	PRR18
3695	2878	9.84572	11.2475	0.192037	0.973341	*	0.595102	ITGB7
56980	6276	437.016	419.602	-0.0586674	0.970122	*	0.57716	PRDM10
284161	2956	62.707	54.4969	-0.202452	0.970122	*	0.389665	GDPD1
26517	2000	1044.45	999.696	-0.0631856	0.970122	*	0.417421	TIMM13
56683	2724	756.84	702.701	-0.107077	0.886816	*	0.210146	C21orf59
4669	2798	2111.15	1939.56	-0.122296	0.684551	*	0.100878	NAGLU
10585	3097	691.482	721.802	0.0619115	0.970122	*	0.458128	POMT1
353132	1197	0.289402	0.310515	0.101588	0.970122	*	0.447373	LCE1B
219654	4933	262.384	252.095	-0.0577117	0.983398	*	0.648928	ZCCHC24
5245	1872	7024.3	7066.47	0.00863598	0.999961	*	0.888031	PHB
5453	2928	0.59915	0.638101	0.0908653	0.977628	*	0.61967	POU3F1
3171	2046	23.9677	21.99	-0.124247	0.991183	*	0.696642	FOXA3
427	2727	3363.43	3413.72	0.0214102	0.993598	*	0.719994	ASAH1
51341	6349	683.63	837.928	0.29361	0.0714382	*	0.00299946	ZBTB7A
4299	9329	1935.38	1769.94	-0.12892	0.672715	*	0.0975561	AFF1
84173	2540	233.918	246.628	0.0763323	0.970122	*	0.555736	ELMOD3
11092	2184	136.226	136.619	0.00415489	0.999961	*	0.981979	SPACA9
11001	2402	2109.67	2417.75	0.196651	0.203919	*	0.0122962	SLC27A2
84899	4041	521.852	534.653	0.0349613	0.993028	*	0.708777	TMTC4
51304	10661	1491.93	1449.65	-0.0414758	0.970122	*	0.546711	ZDHHC3
197257	2047	50.328	46.7123	-0.10756	0.985341	*	0.662362	LDHD
84528	1324	1.01151	1.08795	0.105106	0.978359	*	0.628382	RHOXF2
9043	8199	6618.76	6640.2	0.0046662	0.999961	*	0.922898	SPAG9
23421	1019	444.269	465.914	0.0686294	0.970122	*	0.511079	ITGB3BP
51082	939	1235.78	1172.44	-0.0759093	0.970122	*	0.330228	POLR1D
1435	4054	1123.04	1053.5	-0.0922173	0.935909	*	0.257772	CSF1
100128124	1016	1.08551	1.30191	0.262252	0.950342	*	0.274208	HGC6
9519	1347	317.654	317.768	0.000515705	0.999961	*	0.996558	TBPL1
80264	3917	150.785	169.806	0.171395	0.953128	*	0.27939	ZNF430
54496	2546	634.101	631.186	-0.00664888	0.999961	*	0.938975	PRMT7
483	1897	2347.33	2324.59	-0.0140409	0.999961	*	0.872529	ATP1B3
27338	1207	5093.62	5385.31	0.0803387	0.856152	*	0.18568	UBE2S
4145	1940	0.538543	0.474163	-0.183676	0.956939	*	0.296195	MATK
163049	2495	376.273	441.287	0.229939	0.3268	*	0.0254502	ZNF791
100507588	1256	3.44645	3.24742	-0.0858197	0.995401	*	0.800979	TGFBR3L
79646	3404	2417.79	2408.05	-0.00582264	0.999961	*	0.922942	PANK3
146433	1779	9.22735	9.78073	0.0840252	0.995401	*	0.817078	IL34
404636	2487	1260.94	1295.24	0.0387183	0.970122	*	0.581607	FAM45A
4698	5601	760.119	777.187	0.0320361	0.993028	*	0.707251	NDUFA5
1540	8601	799.722	901.596	0.172983	0.449743	*	0.0436283	CYLD
7360	2148	1649.27	1623.91	-0.0223556	0.995401	*	0.760942	UGP2
3075	3661	991.073	955.411	-0.0528695	0.970122	*	0.553873	CFH
27069	2449	5997.87	6069.34	0.0170885	0.995401	*	0.776102	GHITM
84833	444	1762.26	1789.85	0.0224118	0.995401	*	0.772345	ATP5MD
399726	2006	763.815	665.131	-0.199585	0.33911	*	0.0268178	CASC10
124460	2912	0.305134	0.332072	0.122053	0.970122	*	0.402589	SNX20
163051	4916	1.23674	1.20652	-0.0356927	0.999961	*	0.874753	ZNF709
148932	2822	167.219	289.937	0.794	3.8569e-07	*	4.00324e-09	MOB3C
58527	941	407.691	416.135	0.0295762	0.995401	*	0.779026	ABRACL
5218	5146	14.3731	12.0538	-0.253881	0.970122	*	0.471127	CDK14
440712	1684	39.0975	37.0843	-0.0762678	0.995401	*	0.779115	RHEX
401024	20787	31.9408	26.4241	-0.273549	0.970122	*	0.351976	FSIP2
6045	3551	470.067	526.74	0.164225	0.67067	*	0.0965122	RNF2
10143	1731	0.324182	0.350313	0.111836	0.970122	*	0.423997	CLEC3A
84148	1642	485.135	503.548	0.0537426	0.974335	*	0.602127	KAT8
285195	3647	16.2201	16.7903	0.0498476	0.999961	*	0.884399	SLC9A9
23411	3995	991.935	888.349	-0.159119	0.774589	*	0.134329	SIRT1
83857	8750	6.31266	6.18895	-0.0285538	0.999961	*	0.937701	TMTC1
3852	2320	0.702384	0.647569	-0.117226	0.970122	*	0.556559	KRT5
114897	2977	1473.62	1449.49	-0.0238154	0.993664	*	0.721888	C1QTNF1
255411	598	0.745267	0.903682	0.278059	0.857601	*	0.186577	TEX49
140458	3042	0.337309	0.337313	1.75731e-05	0.999961	*	0.999903	ASB5
3593	2347	0.906649	0.808403	-0.165471	0.970122	*	0.444284	IL12B
10863	3344	8.3655	7.76301	-0.107835	0.995401	*	0.768771	ADAM28
114824	3118	0.177967	0.185845	0.0624931	0.970122	*	0.555804	PNMA5
9162	6643	1.50804	1.71739	0.187539	0.970122	*	0.491877	DGKI
55165	2630	3056.94	3064.13	0.0033893	0.999961	*	0.955265	CEP55
55192	1031	164.481	166.548	0.018019	0.999961	*	0.90761	DNAJC17
81493	3450	524.563	632.338	0.269579	0.114127	*	0.00570872	SYNC
25912	1850	3297.03	3169.87	-0.0567432	0.970122	*	0.50458	C1orf43
9521	963	735.523	724.321	-0.0221413	0.995401	*	0.812885	EEF1E1
51530	2003	688.631	688.733	0.000213564	0.999961	*	0.998413	ZC3HC1
27333	4335	1187.23	1218.61	0.0376337	0.977267	*	0.616064	GOLIM4
9175	9761	255.356	264.026	0.0481657	0.991438	*	0.700119	MAP3K13
9739	6535	1113.84	990.318	-0.169579	0.618125	*	0.0790081	SETD1A
90649	3897	1.93794	1.41876	-0.449895	0.723262	*	0.113199	ZNF486
25841	4919	1783.61	1683.21	-0.0835784	0.903013	*	0.221504	ABTB2
1088	2333	30.653	31.7347	0.050036	0.998988	*	0.86752	CEACAM8
5373	2340	2018.45	2128.66	0.0766977	0.904129	*	0.22321	PMM2
120406	1778	1.27007	1.14617	-0.148083	0.970122	*	0.54066	NXPE2
100462977	1555	25.7163	20.1097	-0.354793	0.961357	*	0.30924	MTRNR2L1
3603	6077	10.9535	8.95502	-0.290617	0.970122	*	0.425511	IL16
151246	4160	878.175	812.813	-0.111586	0.925495	*	0.249504	SGO2
9819	4791	1018.38	905.342	-0.169739	0.600076	*	0.0738614	TSC22D2
51205	1916	330.248	344.063	0.0591224	0.976155	*	0.608487	ACP6
8458	4860	1346.54	1460.92	0.117618	0.761515	*	0.127906	TTF2
26039	4649	513.57	708.988	0.4652	2.09867e-05	*	3.01515e-07	SS18L1
93099	611	97.3817	83.9731	-0.213724	0.950342	*	0.275214	DMKN
10381	1795	6039.56	5738.15	-0.073858	0.931065	*	0.253267	TUBB3
92597	6231	647.458	727.225	0.167615	0.602724	*	0.0744676	MOB1B
84167	3214	111.327	119.435	0.101431	0.970122	*	0.580687	C19orf44
3764	2406	16.4721	19.0587	0.21042	0.970122	*	0.523676	KCNJ8
7753	4295	276.188	314.696	0.188307	0.78761	*	0.142909	ZNF202
54438	2919	215.554	217.614	0.0137223	0.999961	*	0.920288	GFOD1
8038	7022	326.106	337.941	0.0514302	0.98529	*	0.65963	ADAM12
23398	2186	486.774	454.1	-0.100241	0.962802	*	0.314	PPWD1
10457	2745	92.3137	87.6401	-0.0749528	0.991668	*	0.702424	GPNMB
6189	954	13036	12846.8	-0.0210908	0.993028	*	0.708242	RPS3A
140701	1776	137.21	153.697	0.163697	0.970122	*	0.41153	ABHD16B
28955	1580	528.408	546.508	0.0485911	0.982143	*	0.643263	DEXI
2517	2133	435.655	454.043	0.0596437	0.970122	*	0.575324	FUCA1
80778	2824	524.047	509.788	-0.0398003	0.994181	*	0.730242	ZNF34
283948	2102	4.13651	3.54573	-0.22233	0.970122	*	0.525359	NHLRC4
9882	6254	570.575	595.665	0.0620838	0.970122	*	0.53008	TBC1D4
115752	3821	2247.26	2366.29	0.0744585	0.950997	*	0.277022	DIS3L
90	2892	460.398	412.973	-0.156833	0.798719	*	0.150468	ACVR1
317749	1392	228.987	198.2	-0.208308	0.826345	*	0.164949	DHRS4L2
54847	5007	79.0981	75.708	-0.0631973	0.995401	*	0.773087	SIDT1
4712	868	987.268	940.969	-0.0692941	0.970122	*	0.393663	NDUFB6
101410538	1735	475.097	418.253	-0.183844	0.710985	*	0.109485	MMP24OS
9717	6456	1.46468	1.2471	-0.232013	0.970122	*	0.389103	SEC14L5
51686	832	10.4126	9.80659	-0.0865078	0.995401	*	0.813061	OAZ3
51380	2663	192.561	197.975	0.0400074	0.995401	*	0.77468	CSAD
11174	7332	21.3976	16.5858	-0.367501	0.950342	*	0.274921	ADAMTS6
92960	1086	89.4282	76.6667	-0.222129	0.945723	*	0.269282	PEX11G
79819	2616	27.8617	22.3832	-0.315869	0.970122	*	0.327771	WDR78
170622	1695	897.541	838.567	-0.0980516	0.916466	*	0.241795	COMMD6
27042	8505	1966.08	1913.8	-0.0388817	0.973312	*	0.594444	DIEXF
8554	5769	1412.69	1350.91	-0.0645097	0.970122	*	0.367025	PIAS1
10073	1620	457.538	490.983	0.101781	0.964806	*	0.317816	SNUPN
51676	2756	6.7928	6.43603	-0.0778361	0.9959	*	0.831519	ASB2
285989	2260	408.727	420.53	0.0410701	0.990544	*	0.694523	ZNF789
25797	1719	1369.82	1357.08	-0.0134762	0.996917	*	0.843887	QPCT
245812	1547	218.813	209.874	-0.0601756	0.985341	*	0.663364	CNPY4
55770	4490	786.971	790.525	0.00650088	0.999961	*	0.939966	EXOC2
389206	8779	0.352588	0.322742	-0.127603	0.970122	*	0.391496	BEND4
27233	2649	2.09298	1.62753	-0.36288	0.888364	*	0.210982	SULT1C4
23332	7961	2047.8	1996.9	-0.0363189	0.970122	*	0.544888	CLASP1
81691	2774	193.879	222.615	0.199394	0.791418	*	0.145232	REXO5
4117	3800	44.7717	46.0841	0.0416795	0.999901	*	0.870257	MAK
55872	2125	2116.4	2142.35	0.017581	0.995401	*	0.80133	PBK
11218	3513	747.139	810.184	0.116872	0.807021	*	0.155744	DDX20
7145	10066	210.773	194.383	-0.116788	0.970122	*	0.427828	TNS1
113540	995	23.9873	15.7177	-0.609878	0.576734	*	0.0683864	CMTM1
26084	5184	327.834	359.703	0.133838	0.942793	*	0.265374	ARHGEF26
126069	2823	0.649258	0.648009	-0.0027786	0.999961	*	0.989158	ZNF491
84301	2680	394.099	394.971	0.00318756	0.999961	*	0.977144	DDI2
6747	4331	5539.71	5710.76	0.0438727	0.970122	*	0.418	SSR3
7764	5653	4683.01	2920.39	-0.681273	2.34425e-14	*	1.30595e-16	ZNF217
9779	6757	2653.5	2468.13	-0.104477	0.602724	*	0.0744007	TBC1D5
23111	5001	1363.22	1330.71	-0.0348281	0.978033	*	0.624213	SPART
11178	5459	2.54455	2.45306	-0.052824	0.999674	*	0.868772	LZTS1
10870	524	4.25699	4.99921	0.231867	0.970122	*	0.513523	HCST
84890	3739	977.677	1080.15	0.143799	0.664663	*	0.0950243	ADO
9481	2816	42.6551	46.1928	0.11495	0.98529	*	0.659937	SLC25A27
55335	5956	42.4273	53.6026	0.337309	0.848602	*	0.180091	NIPSNAP3B
29121	5142	251.631	256.489	0.0275845	0.997035	*	0.847158	CLEC2D
133746	9145	979.081	984.963	0.00864237	0.999961	*	0.915218	JMY
5581	5537	430.308	310.685	-0.469916	0.00116748	*	2.40987e-05	PRKCE
342979	2260	6.12655	5.71873	-0.0993809	0.995401	*	0.784113	PALM3
2280	1573	2630.44	2442.34	-0.107037	0.621492	*	0.0806314	FKBP1A
273	3300	2.86568	2.33789	-0.293671	0.970122	*	0.355649	AMPH
63941	1999	375.147	390.805	0.0589926	0.980967	*	0.637197	NECAB3
23596	2632	986.646	1075.98	0.125052	0.731532	*	0.116853	OPN3
160298	1149	6.5111	6.8779	0.0790673	0.995401	*	0.829398	C11orf42
147686	3731	72.4528	74.3672	0.0376237	0.998067	*	0.862401	ZNF418
29128	4000	2968.61	2998.43	0.0144225	0.996917	*	0.845791	UHRF1
100996492	6943	4.28884	4.20175	-0.0295982	0.999961	*	0.932707	CTXND1
2912	2259	2.27891	2.04139	-0.158792	0.977194	*	0.611072	GRM2
84542	4163	680.255	670.809	-0.0201738	0.995401	*	0.817425	KIAA1841
84725	5187	664.479	757.173	0.1884	0.375498	*	0.031686	PLEKHA8
55683	5176	2061.13	2072.2	0.00772813	0.999961	*	0.911556	KANSL3
26355	838	444.682	496.041	0.157684	0.805764	*	0.155221	FAM162A
10425	3497	2311.65	2242.45	-0.0438478	0.970122	*	0.479654	ARIH2
27125	9580	5932.89	5868.7	-0.0156949	0.995401	*	0.779827	AFF4
51422	2424	368.651	408.853	0.149327	0.92021	*	0.245273	PRKAG2
155382	1609	62.142	71.6863	0.20613	0.970122	*	0.349074	VPS37D
151516	2216	6.96232	6.44282	-0.111876	0.995401	*	0.759978	ASPRV1
23096	1956	836.886	749.179	-0.159722	0.492879	*	0.051129	IQSEC2
6416	3840	2178.62	2498.96	0.197915	0.0602678	*	0.00243503	MAP2K4
85446	9188	110.568	110.021	-0.00714797	0.999961	*	0.970926	ZFHX2
3659	3549	991.944	1079.85	0.122497	0.757862	*	0.126436	IRF1
84443	7311	8.27996	6.80305	-0.283443	0.970122	*	0.439971	FRMPD3
79810	2111	276.239	271.558	-0.0246582	0.997809	*	0.858204	PTCD2
1788	3594	338.441	363.78	0.104159	0.970122	*	0.381991	DNMT3A
51192	798	407.794	391.81	-0.057686	0.974177	*	0.600761	CKLF
680	1413	0.172113	0.165262	-0.0586014	0.970122	*	0.568894	BRS3
2186	10883	5156.89	5009.52	-0.0418299	0.970122	*	0.542712	BPTF
8826	7219	11822.2	11502.4	-0.0395661	0.970122	*	0.38953	IQGAP1
117195	1660	3.10969	3.20205	0.0422263	0.999961	*	0.898628	MRGPRX3
2783	1681	2117.08	2126.46	0.00637425	0.999961	*	0.937496	GNB2
80019	1711	286.472	253.698	-0.175281	0.817783	*	0.160794	UBTD1
64789	1837	80.4611	74.9208	-0.102926	0.983775	*	0.650019	EXO5
57558	4845	259.889	350.128	0.429988	0.0257625	*	0.000855075	USP35
1997	3751	877.235	739.977	-0.245483	0.0894623	*	0.00405526	ELF1
6650	4759	1639.67	1882.54	0.199283	0.105056	*	0.00508288	CAPN15
2879	939	2718.92	2692.67	-0.0139938	0.995401	*	0.820645	GPX4
4043	10536	2335.52	2389.24	0.0328043	0.974177	*	0.598905	LRPAP1
200373	2854	2.46277	2.37204	-0.0541514	0.998054	*	0.862272	CFAP221
2077	2715	2901.76	3739.13	0.365775	1.27814e-08	*	1.10178e-10	ERF
2036	6058	3666.43	3165.68	-0.211859	0.0507783	*	0.00195339	EPB41L1
115950	2255	79.0482	77.8936	-0.0212283	0.999961	*	0.921852	ZNF653
10266	808	1.25912	1.126	-0.161202	0.970122	*	0.522247	RAMP2
157285	4726	3061.53	2190.42	-0.48305	1.21606e-09	*	9.6269e-12	PRAG1
125058	10671	2577.79	2745.36	0.0908606	0.753465	*	0.125078	TBC1D16
55954	925	271.574	246.676	-0.138724	0.956939	*	0.297156	ZMAT5
339168	1179	0.477757	0.533986	0.160524	0.970122	*	0.33127	TMEM95
10573	1161	1488.21	1432.69	-0.0548551	0.970122	*	0.425737	MRPL28
128308	699	561.445	528.372	-0.0875897	0.970122	*	0.48347	MRPL55
51765	3325	642.337	691.394	0.106178	0.908613	*	0.232534	STK26
25790	1836	3.97757	4.37025	0.13583	0.991438	*	0.699856	CFAP45
41	3864	147.951	123.078	-0.265548	0.726483	*	0.115318	ASIC1
3084	3406	8911.56	9649.98	0.114847	0.400905	*	0.0354528	NRG1
2887	4988	1585.96	1659.77	0.0656229	0.970122	*	0.357615	GRB10
54758	1927	741.697	757.052	0.0295608	0.993811	*	0.724574	KLHDC4
23195	18222	4262.97	4377.29	0.0381785	0.970122	*	0.500732	MDN1
83992	5980	84.0268	81.3292	-0.0470756	0.995401	*	0.81961	CTTNBP2
9612	8802	3639.18	3317.81	-0.133383	0.530252	*	0.0587947	NCOR2
389177	1902	21056.4	19367.8	-0.120599	0.62822	*	0.0828354	TMEM212
256710	1016	1.62954	1.77174	0.120705	0.988732	*	0.680515	GLIPR1L1
56652	3054	679.306	675.186	-0.00877677	0.999961	*	0.935434	TWNK
9058	2384	0.642632	0.691217	0.105145	0.970122	*	0.575141	SLC13A2
4292	2644	1959.83	1892.71	-0.0502776	0.970122	*	0.509602	MLH1
2664	2505	1567.1	1590.43	0.0213232	0.995401	*	0.767514	GDI1
60561	2990	889.736	826.64	-0.106118	0.958298	*	0.306041	RINT1
4245	2986	1823.83	1862.7	0.0304215	0.97908	*	0.631586	MGAT1
896	2109	3645.27	4226.22	0.213343	0.00148093	*	3.12634e-05	CCND3
51499	1196	614.553	562.612	-0.127396	0.870285	*	0.197144	TRIAP1
127294	5800	485.092	443.425	-0.129571	0.856152	*	0.18571	MYOM3
55117	4577	123.54	135.065	0.128672	0.970122	*	0.460656	SLC6A15
124565	4068	4778.45	4751.97	-0.00801614	0.999961	*	0.895229	SLC38A10
345757	1363	315.341	348.445	0.144019	0.908971	*	0.232773	FAM174A
23185	8562	2644.75	2745.35	0.0538579	0.970122	*	0.509551	LARP4B
54873	2601	83.4999	52.9988	-0.655816	0.110287	*	0.00540669	PALMD
6470	2505	2037.99	1883.64	-0.113625	0.578063	*	0.0689392	SHMT1
9341	2225	1791.73	1762.71	-0.023558	0.99147	*	0.702	VAMP3
5045	4199	1915	1974.89	0.0444286	0.970122	*	0.471074	FURIN
3609	4824	7471.75	7109.54	-0.0716901	0.956939	*	0.286471	ILF3
55227	3180	305.145	324.71	0.0896577	0.970122	*	0.436601	LRRC1
1672	484	1.77167	1.51417	-0.226575	0.970122	*	0.425564	DEFB1
80832	3232	223.953	231.228	0.0461229	0.994181	*	0.73093	APOL4
2768	4382	877.079	837.784	-0.0661288	0.970122	*	0.518533	GNA12
23014	4233	2521.43	2612.99	0.0514601	0.970122	*	0.381157	FBXO21
9526	1625	2549.26	2516.97	-0.0183872	0.996242	*	0.832654	MPDU1
389493	682	0.805276	0.987217	0.293884	0.835868	*	0.172634	NUPR2
1102	2723	58.8484	47.6705	-0.303907	0.881874	*	0.205902	RCBTB2
7027	2651	1435.08	1456.81	0.0216807	0.995401	*	0.768112	TFDP1
1478	2089	1063.27	961.483	-0.145171	0.591899	*	0.0719107	CSTF2
439	1332	1245.39	1235.97	-0.0109501	0.999961	*	0.892336	ASNA1
345651	2812	1.64313	1.64746	0.00379764	0.999961	*	0.989273	ACTBL2
51537	1273	688.401	812.787	0.239629	0.110371	*	0.00541795	MTFP1
8676	5509	34.8296	55.1135	0.662094	0.203919	*	0.0123286	STX11
115708	3257	993.617	995.654	0.00295535	0.999961	*	0.971694	TRMT61A
54981	1393	68.8557	71.7749	0.0599033	0.995401	*	0.779272	NMRK1
23469	7258	2791.23	2763.3	-0.0145098	0.995401	*	0.816921	PHF3
18	4814	12.8174	12.3259	-0.0564158	0.999961	*	0.874618	ABAT
6598	1738	1020.98	1038.93	0.0251552	0.994181	*	0.740156	SMARCB1
5826	3133	559.15	560.772	0.00417721	0.999961	*	0.966016	ABCD4
22797	6613	0.35044	0.324311	-0.111789	0.970122	*	0.42422	TFEC
63035	7349	318.497	256.777	-0.310766	0.256264	*	0.0173763	BCORL1
7105	3843	1200.68	1220.27	0.0233556	0.994181	*	0.749041	TSPAN6
54928	7242	4747.83	5121.56	0.109317	0.353241	*	0.0287722	IMPAD1
54680	6197	515.292	487.19	-0.0809076	0.970122	*	0.40781	ZNHIT6
4790	4067	1440.22	1568.98	0.123532	0.628977	*	0.0832465	NFKB1
3652	3206	269.932	262.3	-0.0413779	0.994181	*	0.739777	IPP
9278	2668	218.031	218.927	0.00592054	0.999961	*	0.965672	ZBTB22
29097	1468	1222.4	1305.31	0.0946804	0.94392	*	0.267794	CNIH4
374378	2531	719.198	750.796	0.0620316	0.970122	*	0.457316	GALNT18
148	2168	1.98245	2.13587	0.107537	0.993598	*	0.719887	ADRA1A
6453	5474	1006.82	983.115	-0.0343724	0.986924	*	0.673993	ITSN1
84337	1029	843.118	773.806	-0.123762	0.794284	*	0.147278	ELOF1
7709	2752	364.665	361.156	-0.0139505	0.999961	*	0.900172	ZBTB17
146279	1609	1.73628	1.92768	0.150869	0.974899	*	0.603984	TEKT5
81539	7856	11547.5	11891.6	0.0423635	0.970122	*	0.37309	SLC38A1
726	4393	471.461	392.406	-0.264793	0.181779	*	0.0104014	CAPN5
55156	3050	1585.56	1603.46	0.0161943	0.996242	*	0.833104	ARMC1
728318	753	0.164196	0.157909	-0.0563247	0.970122	*	0.576741	KRTAP9-1
6659	4912	3199.83	2856.02	-0.163988	0.162063	*	0.00881924	SOX4
157	9068	519.261	454.753	-0.191377	0.522645	*	0.0572509	GRK3
2009	4481	1541.16	1545.18	0.00375365	0.999961	*	0.956738	EML1
317701	1311	5.3212	3.96201	-0.42552	0.912515	*	0.236807	VN1R2
1909	3895	50.2127	49.6103	-0.0174127	0.999961	*	0.945593	EDNRA
7179	2489	0.172414	0.165541	-0.0586871	0.970122	*	0.568602	TPTE
58480	4386	116.902	131.729	0.172269	0.970122	*	0.324933	RHOU
22905	4646	1207.87	1210.25	0.00284333	0.999961	*	0.967139	EPN2
654254	2341	8.56028	9.06465	0.0825933	0.995401	*	0.821225	ZNF732
2627	3785	131.562	120.715	-0.124134	0.970122	*	0.458763	GATA6
163154	1407	74.1472	74.3983	0.00487759	0.999961	*	0.981824	PRR22
1213	8575	34902.6	33938	-0.040431	0.970122	*	0.364096	CLTC
352954	2750	620.318	560.559	-0.146141	0.848886	*	0.180541	GATS
643988	2104	180.356	175.721	-0.0375585	0.995401	*	0.807329	FNDC10
27324	4711	56.445	54.3842	-0.053659	0.995401	*	0.824553	TOX3
6209	550	4703.98	4504.19	-0.0626129	0.970122	*	0.360126	RPS15
9209	3002	1182.79	1254.34	0.0847331	0.941602	*	0.26398	LRRFIP2
84530	8494	0.165199	0.172049	0.0586171	0.970122	*	0.568737	SRRM4
10319	6107	112.746	117.453	0.0590046	0.995401	*	0.756651	LAMC3
114926	1030	337.855	351.024	0.0551673	0.979114	*	0.632255	SMIM19
7699	3359	353.369	333.898	-0.0817665	0.970122	*	0.481879	ZNF140
79873	1519	269.045	294.413	0.129993	0.970122	*	0.363859	NUDT18
51744	2252	0.177967	0.185845	0.0624931	0.970122	*	0.555804	CD244
9022	813	4.79122	4.9648	0.0513426	0.999961	*	0.886642	CLIC3
93233	3234	7.39294	5.66132	-0.38501	0.956939	*	0.293258	CCDC114
84817	2075	1103.64	995.272	-0.14911	0.568094	*	0.0663914	TXNDC17
6205	646	25403.8	25895	0.027628	0.993028	*	0.709044	RPS11
283080	2175	0.324182	0.350313	0.111836	0.970122	*	0.423997	C10orf126
284467	1144	1.02557	0.945865	-0.116725	0.977628	*	0.619108	FAM19A3
5141	4660	67.5265	72.7176	0.106852	0.979114	*	0.632306	PDE4A
10362	1584	844.193	859.785	0.0264017	0.994523	*	0.75334	HMG20B
952	5694	1020.15	1040.95	0.0291089	0.993598	*	0.720212	CD38
4804	3420	4.94044	4.04663	-0.287919	0.970122	*	0.416843	NGFR
9636	685	84.7671	85.6779	0.0154172	0.999961	*	0.93959	ISG15
90485	2774	0.723994	0.627827	-0.205611	0.942793	*	0.265335	ZNF835
26064	4996	3747.28	3715.37	-0.0123398	0.995401	*	0.819375	RAI14
644096	1147	479.462	585.507	0.288271	0.122243	*	0.00618636	SDHAF1
283985	2352	0.490517	0.511208	0.0596084	0.994181	*	0.737889	FADS6
90332	1963	23.8104	26.9943	0.181061	0.970122	*	0.558874	EXOC3L2
54737	4281	543.13	557.782	0.0384046	0.993181	*	0.712922	MPHOSPH8
57649	4177	864.876	984.785	0.187316	0.321375	*	0.0247066	PHF12
51364	1786	16.8198	15.879	-0.0830443	0.995401	*	0.805876	ZMYND10
5949	4289	1.37766	1.27014	-0.11723	0.98529	*	0.659818	RBP3
140873	1059	0.165199	0.172049	0.0586171	0.970122	*	0.568737	C20orf173
8729	6440	3483.41	3302.19	-0.0770738	0.870285	*	0.196031	GBF1
80864	1311	21.7033	20.67	-0.0703733	0.9959	*	0.831562	EGFL8
84446	3109	45.776	55.1886	0.269777	0.946366	*	0.270061	BRSK1
84189	4199	215.164	138.918	-0.6312	0.00176102	*	3.77657e-05	SLITRK6
3948	1264	0.868001	0.841209	-0.0452326	0.996242	*	0.83333	LDHC
66000	3843	0.164196	0.157909	-0.0563247	0.970122	*	0.576741	TMEM108
55009	912	352.237	393.516	0.159873	0.795535	*	0.147836	C19orf24
7701	5942	1011.48	1089.54	0.107258	0.887056	*	0.210307	ZNF142
441272	3206	111.959	125.153	0.160726	0.970122	*	0.372907	SPDYE3
55240	3963	1442.34	1434.4	-0.00796735	0.999961	*	0.904843	STEAP3
51074	1285	501.529	486.094	-0.0450987	0.990544	*	0.695167	APIP
4016	2371	3.89532	5.54589	0.509676	0.805619	*	0.15469	LOXL1
94101	2114	666.912	674.744	0.016844	0.997767	*	0.852502	ORMDL1
10006	3576	1088.7	1151.66	0.081111	0.943519	*	0.267237	ABI1
100507290	4953	316.727	316.268	-0.00209449	0.999961	*	0.987321	ZNF865
25903	3796	10.6571	10.8523	0.0261768	0.999961	*	0.941915	OLFML2B
7411	1652	1560.89	1533.42	-0.0256167	0.993598	*	0.720264	VBP1
9027	1073	0.507942	0.531073	0.0642465	0.993598	*	0.721446	NAT8
83642	2327	492.405	501.049	0.0251072	0.9959	*	0.831336	SELENOO
5695	1043	3139.31	2996.99	-0.0669331	0.941602	*	0.264044	PSMB7
7163	4049	1413.85	1590.26	0.169634	0.644764	*	0.0875666	TPD52
57198	5242	1827.66	2070.27	0.179814	0.0812872	*	0.00356075	ATP8B2
401505	777	2408.96	2390.73	-0.0109593	0.999961	*	0.878584	TOMM5
79726	3287	774.989	737.871	-0.070806	0.970122	*	0.399923	WDR59
199990	1415	274.685	276.89	0.011533	0.999961	*	0.924874	FAAP20
339122	4489	407.14	392.975	-0.0510857	0.991438	*	0.700952	RAB43
55844	5913	801.151	869.642	0.118347	0.782947	*	0.139804	PPP2R2D
10098	3406	427.002	410.531	-0.0567504	0.970122	*	0.582392	TSPAN5
59351	2505	19.115	26.4838	0.470403	0.801743	*	0.152892	PBOV1
79637	2031	371.198	420.516	0.179972	0.695077	*	0.105323	ARMC7
83896	614	4.05044	4.54991	0.167758	0.980404	*	0.636144	KRTAP3-1
30832	5851	108.096	89.1928	-0.277318	0.798719	*	0.149988	ZNF354C
54537	3592	1904.28	1924.51	0.0152423	0.995401	*	0.810692	FAM35A
141	3652	91.8749	77.2595	-0.249958	0.888541	*	0.211076	ADPRH
80739	2560	4.91974	4.09156	-0.265929	0.970122	*	0.450115	MPIG6B
26271	2144	870.047	798.55	-0.123711	0.837555	*	0.173326	FBXO5
29117	2328	1807.63	1761.87	-0.0369958	0.970122	*	0.560299	BRD7
100131755	7424	14.7413	11.9088	-0.307838	0.970122	*	0.382104	ARMCX4
3590	1728	119.882	107.629	-0.155543	0.970122	*	0.394659	IL11RA
1060	3349	513.932	472.08	-0.122546	0.904129	*	0.22319	CENPC
3759	5397	110.182	59.6404	-0.885532	0.000518348	*	9.57484e-06	KCNJ2
2104	5262	1.03221	0.96125	-0.10275	0.984668	*	0.652498	ESRRG
55796	11272	30.1636	27.0655	-0.156354	0.976206	*	0.608662	MBNL3
2894	5849	47.7661	45.0392	-0.0848066	0.994181	*	0.737579	GRID1
4221	2829	912.808	898.937	-0.0220901	0.995401	*	0.773079	MEN1
10758	3969	462.923	425.938	-0.120128	0.907803	*	0.230141	TRAF3IP2
8644	1247	27250.9	28190.2	0.0488912	0.970122	*	0.412837	AKR1C3
55628	6750	838.232	840.293	0.00354251	0.999961	*	0.966729	ZNF407
389114	5524	14.3551	13.5911	-0.0789052	0.995401	*	0.823736	ZNF662
972	1698	6.65079	7.98429	0.26364	0.970122	*	0.472595	CD74
2526	6063	249.133	245.39	-0.0218421	0.999961	*	0.871857	FUT4
53831	1525	0.498757	0.476532	-0.0657666	0.993028	*	0.709681	GPR84
81576	1838	296.722	314.774	0.0852023	0.970122	*	0.474719	CCDC130
150684	751	404.207	388.702	-0.0564313	0.977628	*	0.619325	COMMD1
29880	1227	555.114	581.294	0.0664837	0.970122	*	0.475874	ALG5
10003	3097	37.8542	44.047	0.218592	0.970122	*	0.414109	NAALAD2
201626	5335	1425.87	1488.08	0.0616122	0.970122	*	0.353415	PDE12
143098	5155	6.80416	7.85925	0.207974	0.970122	*	0.570825	MPP7
3420	1522	2460.36	2389.37	-0.0422422	0.970122	*	0.551475	IDH3B
55800	5840	36.3944	39.124	0.104337	0.991438	*	0.700303	SCN3B
5130	2196	584.467	562.468	-0.0553509	0.976206	*	0.60869	PCYT1A
147166	2008	9341.91	9697.32	0.0538694	0.970122	*	0.395174	TRIM16L
5684	1014	2422.39	2331.04	-0.0554556	0.970122	*	0.372582	PSMA3
6261	15376	62.7181	57.0586	-0.136438	0.970122	*	0.577331	RYR1
25998	6063	5053.84	5060.97	0.00203298	0.999961	*	0.970151	IBTK
344658	2387	0.324182	0.350313	0.111836	0.970122	*	0.423997	SAMD7
54903	2383	219.777	219.513	-0.00173428	0.999961	*	0.989651	MKS1
8349	2223	6680.32	2992.87	-1.15839	1.39187e-40	Down	2.7751e-43	HIST2H2BE
4869	1420	26126.3	26933.8	0.0439123	0.970122	*	0.414049	NPM1
2812	958	9.18767	10.5812	0.203737	0.970122	*	0.574371	GP1BB
200810	833	5.06096	5.11214	0.0145166	0.999961	*	0.967882	ALG1L
285855	3823	2973.13	3108.06	0.064036	0.945723	*	0.269625	RPL7L1
7391	1819	767.484	839.816	0.129936	0.873052	*	0.198952	USF1
79684	2794	208.743	257.446	0.302541	0.336059	*	0.0264464	MSANTD2
2969	4477	9715.11	9385.45	-0.0498048	0.956939	*	0.302294	GTF2I
78988	2671	1117.52	1089.95	-0.0360374	0.986511	*	0.670524	MRPL57
150372	5507	3.4894	4.40614	0.336537	0.970122	*	0.334661	NFAM1
11034	1617	7830.6	7763.6	-0.0123964	0.999961	*	0.940404	DSTN
4909	999	11.611	17.7928	0.615802	0.621492	*	0.0805067	NTF4
100533106	1542	43.3247	60.5306	0.482475	0.457152	*	0.0449468	ZHX1-C8orf76
144321	1785	858.623	745.079	-0.204631	0.327286	*	0.0255449	GLIPR1L2
5148	1064	10.6623	7.81914	-0.447442	0.903905	*	0.222517	PDE6G
129831	1831	291.691	310.053	0.0880734	0.970122	*	0.464448	RBM45
3065	2091	377.205	373.313	-0.0149606	0.999961	*	0.909569	HDAC1
27113	1686	178.61	240.041	0.426465	0.0461325	*	0.00174218	BBC3
493911	1226	48.5499	50.3421	0.0522989	0.996437	*	0.839216	PHOSPHO2
344901	3231	0.334121	0.310091	-0.107678	0.970122	*	0.4334	OSTN
7621	4018	261.984	274.457	0.0671042	0.982015	*	0.642891	ZNF70
57156	5434	25.7404	15.8204	-0.702245	0.376679	*	0.0319304	TMEM63C
333929	1713	49.3921	41.9341	-0.236157	0.970122	*	0.39486	SNAI3
100505679	498	8.42527	8.57879	0.0260509	0.999961	*	0.943351	UBE2Q2L
10743	7668	2632.99	2624.15	-0.00485169	0.999961	*	0.940905	RAI1
1345	921	1668.84	1633.03	-0.0312866	0.98529	*	0.661491	COX6C
23767	3911	916.116	533.572	-0.779848	1.81696e-14	*	9.90893e-17	FLRT3
23029	2229	1136.86	1119.59	-0.0220898	0.995401	*	0.79678	RBM34
14	1842	1903.22	1874.4	-0.0220131	0.994181	*	0.741117	AAMP
219968	930	0.172113	0.165262	-0.0586014	0.970122	*	0.568894	OR5B21
84640	4882	898.169	984.472	0.132363	0.64425	*	0.0874105	USP38
2587	2787	0.34436	0.315701	-0.125355	0.970122	*	0.39599	GALR1
29800	2015	183.51	176.273	-0.0580461	0.993072	*	0.71066	ZDHHC1
10898	1804	519.172	586.456	0.17581	0.608426	*	0.0761759	CPSF4
9556	676	1785.84	1792.73	0.00555088	0.999961	*	0.934446	ATP5MPL
2328	1918	0.348834	0.378789	0.118857	0.970122	*	0.408898	FMO3
25946	2363	89.0804	63.4365	-0.489796	0.317035	*	0.0241499	ZNF385A
51124	1504	755.263	739.431	-0.0305623	0.994181	*	0.740795	IER3IP1
3786	10717	33.0924	47.3571	0.517082	0.497071	*	0.0522475	KCNQ3
83876	4975	62.6775	56.9278	-0.138814	0.970122	*	0.542988	MRO
7867	2557	913.605	851.633	-0.10134	0.921397	*	0.246197	MAPKAPK3
80258	3269	3.06454	3.57841	0.223647	0.970122	*	0.479586	EFHC2
387914	2889	0.51359	0.577845	0.170065	0.962802	*	0.316005	SHISA2
4580	1637	965.005	985.595	0.0304572	0.988826	*	0.684169	MTX1
91947	4074	28.0505	34.6656	0.305478	0.956939	*	0.300264	ARRDC4
10011	1726	735.668	770.918	0.0675232	0.970122	*	0.442862	SRA1
5213	3313	1516.12	1398.86	-0.11613	0.720684	*	0.112246	PFKM
3554	5139	1015.06	978.4	-0.0530629	0.970122	*	0.484009	IL1R1
10273	1652	1083.42	1084.43	0.00134725	0.999961	*	0.985031	STUB1
6158	2337	2978.77	2922.74	-0.0273935	0.999961	*	0.899282	RPL28
10127	3305	1128.96	1179.58	0.063281	0.970122	*	0.404457	ZNF263
6936	3357	748.27	736.309	-0.0232476	0.995401	*	0.788772	GCFC2
9191	2351	433.612	470.656	0.118268	0.916466	*	0.242239	DEDD
1000	4297	1339.36	1521.93	0.184363	0.111766	*	0.00553159	CDH2
9818	4334	1987.46	2191.1	0.140728	0.32543	*	0.0252092	NUP58
11222	1781	2367.13	2455.51	0.0528862	0.970122	*	0.402127	MRPL3
79893	2869	1712.54	1631.35	-0.0700701	0.956939	*	0.291934	GGNBP2
140876	4321	30.0979	28.5322	-0.0770726	0.995401	*	0.797797	RIPOR3
79783	1608	22.4085	26.9691	0.267264	0.970122	*	0.400677	SUGCT
3955	2113	264.345	405.157	0.61606	2.43342e-05	*	3.52463e-07	LFNG
5367	786	2.33054	2.79767	0.263564	0.970122	*	0.402799	PMCH
259197	875	0.172414	0.165541	-0.0586871	0.970122	*	0.568602	NCR3
22974	3685	5389.59	5132.27	-0.0705783	0.881658	*	0.205153	TPX2
54980	2748	267.742	240.322	-0.155874	0.901105	*	0.219236	C2orf42
119	4008	1523.82	1506.12	-0.0168513	0.995401	*	0.825314	ADD2
64132	3601	1530.12	1571.83	0.0388001	0.974974	*	0.6055	XYLT2
4438	3293	2.79053	3.16786	0.182969	0.970122	*	0.58038	MSH4
54899	3020	164.966	158.569	-0.0570646	0.994181	*	0.730367	PXK
55039	2232	377.697	399.458	0.0808146	0.970122	*	0.47664	TRMT12
29887	2621	175.773	162.21	-0.115845	0.970122	*	0.444015	SNX10
83931	3679	176.385	179.008	0.0212957	0.999961	*	0.906074	STK40
84992	1356	818.535	881.192	0.106412	0.899506	*	0.217615	PIGY
8904	1996	2411.32	2339.28	-0.0437584	0.970122	*	0.506615	CPNE1
2597	1309	117843	124224	0.0760774	0.904538	*	0.22506	GAPDH
84650	976	403.797	428.585	0.0859511	0.970122	*	0.415908	EBPL
8370	396	6934.83	3677.47	-0.915149	7.14004e-24	*	2.3447e-26	HIST2H4A
5441	925	2908.63	2907.28	-0.000669175	0.999961	*	0.99092	POLR2L
79607	2097	314.557	309.692	-0.0224877	0.99725	*	0.847712	FAM118B
340980	1008	0.147225	0.152733	0.0529881	0.970122	*	0.588504	OR52B6
284069	2634	130.96	134.811	0.0418145	0.995401	*	0.80215	FAM171A2
1871	4827	795.963	694.455	-0.196819	0.312634	*	0.0235213	E2F3
10966	1776	168.252	178.523	0.0854851	0.970122	*	0.563784	RAB40B
92344	2462	238.782	238.397	-0.00233216	0.999961	*	0.98606	GORAB
342926	3558	0.82267	0.791113	-0.0564297	0.995401	*	0.778025	ZNF677
79930	1972	67.467	77.4327	0.198761	0.970122	*	0.367439	DOK3
8517	2209	993.605	1023.99	0.0434509	0.970122	*	0.571258	IKBKG
57584	7185	4287.68	4616.63	0.106642	0.624274	*	0.0813061	ARHGAP21
55664	3516	399.799	401.492	0.00609526	0.999961	*	0.95315	CDC37L1
64770	4202	1448.56	1390.18	-0.0593493	0.970122	*	0.379253	CCDC14
3912	5866	9219.29	8833.46	-0.0616773	0.882654	*	0.20688	LAMB1
10908	4463	1900.73	1786.49	-0.0894287	0.88686	*	0.210209	PNPLA6
6637	632	2032.73	1888.13	-0.106461	0.798436	*	0.149499	SNRPG
51015	1942	408.837	408.03	-0.00285157	0.999961	*	0.978876	ISOC1
57642	4187	42.8514	44.8481	0.0657051	0.995401	*	0.802346	COL20A1
9747	5703	2907.9	2768.3	-0.0709799	0.921397	*	0.245988	TCAF1
548644	1680	544.36	449.886	-0.275001	0.163178	*	0.00893734	POLR2J3
1844	1708	2.64175	2.87711	0.123126	0.991695	*	0.703259	DUSP2
116966	7388	323.9	309.272	-0.0666715	0.970122	*	0.585751	WDR17
80829	5734	4263.31	4270.33	0.00237371	0.999961	*	0.96537	ZFP91
7186	2298	1294.04	1591.16	0.298196	0.000522044	*	9.67372e-06	TRAF2
51447	1789	1053.53	1024.11	-0.0408684	0.978795	*	0.629361	IP6K2
10346	3111	53.8375	44.5684	-0.272592	0.943102	*	0.266325	TRIM22
252969	2358	446.725	426.808	-0.0657997	0.970122	*	0.558106	NEIL2
25932	4452	1787.51	1910	0.0956221	0.752233	*	0.124233	CLIC4
93550	3726	200.524	192.924	-0.055742	0.990241	*	0.692229	ZFAND4
132228	1586	17.4027	15.7131	-0.147348	0.986456	*	0.669061	LSMEM2
7965	1215	1310.91	1289.28	-0.0240026	0.994821	*	0.754541	AIMP2
79183	6218	1002.07	1016.22	0.0202371	0.995401	*	0.809762	TTPAL
139341	1170	343.098	333.864	-0.0393598	0.994181	*	0.729896	FUNDC1
124801	2507	2190.39	2066.5	-0.084001	0.833542	*	0.171006	LSM12
7593	2856	817.227	793.252	-0.0429572	0.976799	*	0.609747	MZF1
252995	3030	35.8993	42.692	0.25001	0.970122	*	0.344316	FNDC5
100505385	2384	404.917	481.06	0.248589	0.345575	*	0.027783	IQCJ-SCHIP1
10847	10491	3516.2	3343.21	-0.0727842	0.970122	*	0.397144	SRCAP
23307	4336	1357.2	1268.1	-0.0979599	0.827364	*	0.16648	FKBP15
5730	837	0.998823	0.999051	0.00032956	0.999961	*	0.998923	PTGDS
138429	1401	36.0886	53.5414	0.569111	0.355183	*	0.0289928	PIP5KL1
1591	3276	30912.2	32612	0.0772258	0.679604	*	0.099113	CYP24A1
100130357	2305	51.52	43.161	-0.255403	0.957942	*	0.305342	LOC100130357
51726	1698	1238.98	1220.66	-0.0214955	0.995401	*	0.790281	DNAJB11
5606	2320	674.371	584.685	-0.205882	0.568094	*	0.0663741	MAP2K3
1390	1743	575.627	531.589	-0.114825	0.918062	*	0.243822	CREM
55902	2988	431.842	379.71	-0.185605	0.64425	*	0.0874212	ACSS2
100287932	1239	2345.99	2330.94	-0.00928289	0.999961	*	0.885607	TIMM23
153572	2687	46.2687	60.1139	0.377663	0.774334	*	0.133429	IRX2
2023	1819	61247.5	62452.7	0.0281118	0.980171	*	0.635807	ENO1
1977	11487	1611.08	1661.22	0.0442105	0.970122	*	0.509378	EIF4E
9788	5029	101.322	87.5786	-0.210305	0.953753	*	0.282502	MTSS1
644943	2698	161.718	181.276	0.164704	0.953041	*	0.278682	RASSF10
54913	2333	978.406	950.982	-0.0410163	0.985341	*	0.663232	RPP25
3445	1039	1.39413	1.29037	-0.11158	0.987682	*	0.678166	IFNA8
1825	7668	240.488	219.909	-0.12906	0.970122	*	0.350076	DSC3
90625	2294	22.4934	32.0033	0.50872	0.645263	*	0.0877101	ERVH48-1
23137	5965	1667.43	1697.95	0.0261736	0.988826	*	0.684027	SMC5
1285	8114	96.3297	125.865	0.385824	0.402047	*	0.0356463	COL4A3
150468	4816	556.154	538.868	-0.0455517	0.987362	*	0.675109	CKAP2L
7335	2059	1679.92	1626.39	-0.0467123	0.970122	*	0.565996	UBE2V1
1959	2723	12.9428	4.60242	-1.49169	0.00219097	Down	4.80514e-05	EGR2
55693	2988	35.2527	24.8089	-0.506878	0.647224	*	0.0882802	KDM4D
89797	10872	755.733	738.039	-0.034179	0.993598	*	0.714177	NAV2
344558	5614	35.5467	32.4861	-0.129896	0.981453	*	0.640822	SH3RF3
11167	3840	2693.31	2933.78	0.123381	0.424041	*	0.0386839	FSTL1
113146	18208	40460.9	41962.4	0.0525711	0.970122	*	0.35143	AHNAK2
10803	2518	11.3431	11.9988	0.0810731	0.995401	*	0.82498	CCR9
107984640	730	2.46075	1.91911	-0.358661	0.91989	*	0.244648	LBHD2
6383	3485	4.30802	5.17533	0.264625	0.970122	*	0.460388	SDC2
8621	6858	2083.56	2093.14	0.00661833	0.999961	*	0.916906	CDK13
7059	3171	407.791	404.158	-0.0129075	0.999961	*	0.905004	THBS3
22985	4467	2763.29	2584.2	-0.0966681	0.892354	*	0.212896	ACIN1
151871	1393	1.68571	1.68913	0.00292425	0.999961	*	0.992072	DPPA2
85300	5049	57.8796	62.1505	0.10271	0.98529	*	0.659341	ATCAY
5119	2426	2089.7	2020.64	-0.0484839	0.970122	*	0.482025	CHMP1A
4861	1515	55.7535	52.5627	-0.0850226	0.994181	*	0.728538	NPAS1
256714	4145	370.524	332.864	-0.154633	0.893979	*	0.214965	MAP7D2
9246	1307	587.14	529.753	-0.148385	0.752576	*	0.12452	UBE2L6
339559	2176	4.76912	4.19218	-0.186022	0.974177	*	0.598538	ZFP69
222537	2744	0.851714	0.887907	0.0600387	0.995401	*	0.781057	HS3ST5
8139	4544	758.121	781.088	0.0430577	0.977762	*	0.622669	GAN
9646	4606	1038.41	994.286	-0.06265	0.970122	*	0.460692	CTR9
80045	1153	79.0699	95.2236	0.268191	0.868127	*	0.194874	GPR157
2210	1610	1.39084	1.18868	-0.226597	0.970122	*	0.382841	FCGR1B
79664	6050	1962.29	2041.06	0.0567852	0.970122	*	0.43037	ICE2
55321	1491	35.8686	45.3225	0.337507	0.879658	*	0.204413	TMEM74B
9686	3803	804.921	994.362	0.304924	0.00302781	*	6.87129e-05	VGLL4
57325	3714	704.097	739.463	0.0707029	0.970122	*	0.408542	KAT14
10621	2168	363.151	421.303	0.21429	0.459717	*	0.0454784	POLR3F
56901	1275	16.5121	15.9306	-0.0517253	0.999961	*	0.878709	NDUFA4L2
22874	7434	1360.87	1318.71	-0.0454107	0.970122	*	0.519871	PLEKHA6
285973	3445	4.87473	3.32891	-0.550271	0.724877	*	0.114193	ATG9B
25862	7290	327.393	326.139	-0.00553923	0.999961	*	0.961489	USP49
8530	940	2.88938	2.09067	-0.466799	0.787899	*	0.14338	CST7
55207	3008	2289.22	2209.56	-0.0510963	0.970122	*	0.436672	ARL8B
84033	23269	1589.19	1262.09	-0.332478	0.00124139	*	2.57698e-05	OBSCN
28513	6241	80.6325	73.4627	-0.134349	0.970122	*	0.523942	CDH19
8491	4327	1426.64	1419.61	-0.00712608	0.999961	*	0.916588	MAP4K3
221935	10397	298.281	294.113	-0.0202993	0.998142	*	0.863623	SDK1
8999	4963	102.721	76.0991	-0.432779	0.453423	*	0.0442986	CDKL2
390748	1221	2.17291	2.79144	0.361381	0.940728	*	0.262656	PABPN1L
29919	2219	472.08	495.605	0.0701604	0.970122	*	0.515348	RMC1
55357	3323	563.868	530.614	-0.0876937	0.970122	*	0.348893	TBC1D2
25873	454	5329.34	5088.55	-0.0667032	0.930269	*	0.252492	RPL36
10251	9064	33.2096	43.5734	0.391848	0.799354	*	0.15178	SPRY3
389541	636	1301.16	1318.4	0.0189887	0.996242	*	0.835958	LAMTOR4
729159	2115	37.6334	32.5592	-0.208947	0.970122	*	0.457495	LOC729159
8431	1277	0.348834	0.378789	0.118857	0.970122	*	0.408898	NR0B2
7993	1457	366.388	370.464	0.015962	0.999961	*	0.888106	UBXN8
5885	3773	4032.47	4130.64	0.0347049	0.97546	*	0.60691	RAD21
25800	3602	2222.79	2215.55	-0.0047085	0.999961	*	0.938533	SLC39A6
83394	7161	167.276	194.185	0.215197	0.785807	*	0.140971	PITPNM3
26253	2158	19.9372	20.2791	0.0245315	0.999961	*	0.93969	CLEC4E
221302	2226	310.093	330.183	0.0905614	0.970122	*	0.438753	ZUFSP
6235	397	4573.61	4205.6	-0.121021	0.970122	*	0.457387	RPS29
9875	10808	2825.14	3296.37	0.222553	0.00241783	*	5.31687e-05	URB1
79948	2329	46.9932	64.0605	0.446985	0.524267	*	0.0575516	PLPPR3
54843	3966	849.32	782.035	-0.119076	0.798719	*	0.15081	SYTL2
170680	1185	6.2449	7.29014	0.223268	0.970122	*	0.542422	PSORS1C2
23172	3008	590.134	655.358	0.151241	0.679547	*	0.0989876	ABRAXAS2
51725	5722	0.521664	0.543914	0.0602569	0.993811	*	0.726257	FBXO40
26015	4709	579.108	553.052	-0.0664169	0.970122	*	0.481994	RPAP1
198437	832	4.23057	2.77533	-0.608194	0.603028	*	0.0746138	LKAAEAR1
2817	3686	4716.99	5074.21	0.105316	0.512591	*	0.0550074	GPC1
116238	1024	495.499	477.333	-0.0538852	0.974177	*	0.600059	TLCD1
79465	3164	195.631	188.024	-0.0572197	0.993598	*	0.718056	ULBP3
57704	3681	615.011	603.707	-0.0267635	0.995401	*	0.784466	GBA2
126669	6186	1.69077	1.55708	-0.118842	0.987362	*	0.674934	SHE
25778	7878	1109.24	1287.25	0.214714	0.0608349	*	0.00246151	DSTYK
1605	5582	6412.74	6179.46	-0.0534598	0.956939	*	0.292227	DAG1
497190	1954	3.44967	2.96187	-0.219948	0.970122	*	0.510156	CLEC18B
6892	3592	5076.56	4805.16	-0.0792669	0.71778	*	0.111415	TAPBP
94056	3533	2170.94	2256.94	0.0560486	0.970122	*	0.372603	SYAP1
6373	1610	0.35106	0.32485	-0.111944	0.970122	*	0.423878	CXCL11
1945	1243	110.542	153.193	0.470756	0.187088	*	0.0108503	EFNA4
23536	5292	1403.34	1435.23	0.0324229	0.981453	*	0.641572	ADAT1
196446	3133	1.79171	1.85711	0.0517212	0.998111	*	0.862497	MYRFL
9477	2491	610.373	588.404	-0.0528826	0.970122	*	0.588766	MED20
4207	1978	47.4732	41.3288	-0.199966	0.970122	*	0.453499	BORCS8-MEF2B
4089	8789	1541.91	1552.3	0.00968342	0.999961	*	0.893364	SMAD4
388428	1306	0.684044	0.62862	-0.121901	0.970122	*	0.537657	PVALEF
1501	4551	0.172113	0.165262	-0.0586014	0.970122	*	0.568894	CTNND2
286046	3761	0.164196	0.157909	-0.0563247	0.970122	*	0.576741	XKR6
549	1614	215.34	226.601	0.0735406	0.970122	*	0.587969	AUH
27161	14513	4031.67	4427.07	0.134975	0.471375	*	0.0476267	AGO2
112479	3444	441.749	472.379	0.0967171	0.970122	*	0.331327	ERI2
130557	2147	298.039	296.392	-0.00799594	0.999961	*	0.946563	ZNF513
25895	2745	235.845	234.758	-0.00666187	0.999961	*	0.962207	EEF1AKMT3
22917	1972	2.35152	2.17774	-0.110763	0.993664	*	0.72235	ZP1
946	3687	58.1758	47.1137	-0.304271	0.890198	*	0.211574	SIGLEC6
106821730	3808	3.4587	3.89181	0.170212	0.977267	*	0.612411	BUB1B-PAK6
55561	4945	59.7735	67.1833	0.168596	0.970122	*	0.459334	CDC42BPG
55100	2183	667.059	673.527	0.0139212	0.999961	*	0.877481	WDR70
1361	1655	2.76176	2.57439	-0.101358	0.99533	*	0.755396	CPB2
81061	981	13.4287	18.9345	0.495692	0.803675	*	0.153638	OR11H1
23601	3466	0.177967	0.185845	0.0624931	0.970122	*	0.555804	CLEC5A
161357	5250	2.03957	1.90094	-0.101556	0.994181	*	0.733527	MDGA2
55328	2407	133.717	124.948	-0.0978527	0.970122	*	0.574836	RNLS
51186	1080	316.772	261.17	-0.278458	0.43469	*	0.0409378	TCEAL9
153657	2152	6.30802	5.81056	-0.11851	0.994181	*	0.743075	TTC23L
3678	4267	2033.85	2011.01	-0.0162903	0.995401	*	0.813146	ITGA5
283768	4971	6.31177	5.68074	-0.151966	0.986162	*	0.668302	GOLGA8G
24141	1927	1.08721	1.21562	0.161065	0.970122	*	0.516326	LAMP5
196374	2954	0.352588	0.322742	-0.127603	0.970122	*	0.391496	KRT78
583	2814	888.021	928.697	0.0646141	0.970122	*	0.467283	BBS2
51061	3129	949.589	943.074	-0.00993131	0.999961	*	0.89511	TXNDC11
7852	1691	17.9913	13.8725	-0.375074	0.946795	*	0.271375	CXCR4
7535	2450	0.851714	0.887907	0.0600387	0.995401	*	0.781057	ZAP70
8817	1999	5.43341	7.56563	0.477603	0.865781	*	0.192928	FGF18
23308	3277	98.3446	137.785	0.486496	0.173315	*	0.00974816	ICOSLG
2304	3473	286.372	256.434	-0.159303	0.867752	*	0.194078	FOXE1
64801	1484	355.126	352.721	-0.00980254	0.999961	*	0.935139	ARV1
63891	4330	716.78	739.769	0.0455429	0.974899	*	0.60484	RNF123
23284	12598	45.4875	43.6	-0.061143	0.995401	*	0.815172	ADGRL3
144568	3801	0.48078	0.546801	0.185639	0.956939	*	0.293261	A2ML1
441282	1625	110.645	118.241	0.0958024	0.977194	*	0.611216	AKR1B15
4990	1500	0.147225	0.152733	0.0529881	0.970122	*	0.588504	SIX6
57126	2238	0.164196	0.157909	-0.0563247	0.970122	*	0.576741	CD177
30827	2964	339.492	277.836	-0.289148	0.260424	*	0.0178524	CXXC1
10947	3635	628.065	684.528	0.124197	0.906958	*	0.227793	AP3M2
3827	2143	2.71237	2.28769	-0.245665	0.970122	*	0.444424	KNG1
26716	3057	0.34436	0.315701	-0.125355	0.970122	*	0.39599	OR2H1
4589	2467	0.172414	0.165541	-0.0586871	0.970122	*	0.568602	MUC7
2992	1991	779.812	758.45	-0.0400724	0.990241	*	0.692749	GYG1
2639	1893	212.591	208.606	-0.0272977	0.99725	*	0.847974	GCDH
55350	1723	1.08038	0.91379	-0.241598	0.962802	*	0.31469	VNN3
29109	3865	1543.74	1323.48	-0.222087	0.0462078	*	0.00174784	FHOD1
220992	2060	98.5707	96.2898	-0.0337757	0.998021	*	0.862186	ZNF485
101928991	4432	82.2345	86.8339	0.0785145	0.994181	*	0.734338	CCDC92B
163	5740	9519.15	8965.51	-0.0864464	0.838629	*	0.173794	AP2B1
23743	2511	42.8753	42.9677	0.00310582	0.999961	*	0.990437	BHMT2
51257	1570	508.603	486.142	-0.0651605	0.970122	*	0.541398	2022-03-02
8838	1252	0.319458	0.318456	-0.0045335	0.999961	*	0.974356	WISP3
84792	2229	482.117	532.32	0.142911	0.786615	*	0.141624	FAM220A
8022	2402	0.866844	0.831651	-0.0597933	0.995401	*	0.796244	LHX3
51567	1940	944.685	1103.43	0.224092	0.137097	*	0.00712296	TDP2
57644	6602	16.1581	15.4213	-0.0673272	0.996746	*	0.842181	MYH7B
3859	1992	20.4833	11.0855	-0.885771	0.181779	*	0.0104145	KRT12
51747	3732	2179.32	2188.99	0.0063889	0.999961	*	0.915231	LUC7L3
197342	1140	127.092	114.38	-0.152039	0.970122	*	0.406071	EME2
1577	1901	135.501	100.361	-0.43311	0.33911	*	0.0268124	CYP3A5
7511	2554	1313.98	1320.81	0.007486	0.999961	*	0.926639	XPNPEP1
55911	3792	2.23818	2.02957	-0.141156	0.979114	*	0.632032	APOBR
1572	1863	9.96441	13.0883	0.393417	0.950342	*	0.274041	CYP2F1
151306	1655	14.6692	14.8375	0.0164547	0.999961	*	0.96183	GPBAR1
51068	2764	1283.02	1289.01	0.00671406	0.999961	*	0.93633	NMD3
25979	1847	442.738	425.214	-0.0582618	0.970122	*	0.582659	DHRS7B
4733	1467	1060.77	1023.85	-0.0511133	0.970122	*	0.486184	DRG1
2835	4863	0.319458	0.318456	-0.0045335	0.999961	*	0.974356	GPR12
1329	523	1624.14	1623.6	-0.000484182	0.999961	*	0.994512	COX5B
51373	600	433.841	445.121	0.0370293	0.993598	*	0.717982	MRPS17
60592	1955	542.166	553.868	0.0308091	0.994181	*	0.743414	SCOC
3728	3423	5659.87	4930.5	-0.199035	0.00823494	*	0.000225999	JUP
3568	5667	0.521664	0.543914	0.0602569	0.993811	*	0.726257	IL5RA
729515	5084	229.043	246.466	0.105772	0.970122	*	0.430372	TMEM242
54825	4313	5.43494	7.6786	0.49858	0.830871	*	0.168847	CDHR2
320	6603	8.20706	9.87406	0.266777	0.970122	*	0.467342	APBA1
5663	6099	2529.71	2558.46	0.0163061	0.995401	*	0.787432	PSEN1
80314	4095	779.877	819.757	0.0719506	0.970122	*	0.379274	EPC1
811	1929	12154.9	11612.9	-0.0658067	0.907803	*	0.230911	CALR
55806	5482	1073.56	1224.55	0.189849	0.26259	*	0.0181086	HR
819	2255	547.044	580.922	0.0866878	0.970122	*	0.362692	CAMLG
3680	3962	1.75531	2.19262	0.320935	0.956939	*	0.287199	ITGA9
51507	1671	1642.6	1527.58	-0.104733	0.724877	*	0.114109	RTF2
121275	954	4.92581	5.79383	0.234157	0.970122	*	0.518403	OR10AD1
3768	5230	14.2271	13.9847	-0.0247877	0.999961	*	0.942847	KCNJ12
353174	1473	0.857133	0.826093	-0.0532156	0.995401	*	0.81148	ZACN
5095	2528	354.554	368.685	0.0563838	0.978359	*	0.628577	PCCA
23108	6584	1369.08	1261.4	-0.118183	0.707152	*	0.108439	RAP1GAP2
164656	3140	24.026	19.2168	-0.322225	0.962802	*	0.314	TMPRSS6
79169	1448	398.056	465.788	0.226701	0.356585	*	0.0294209	C1orf35
131601	3835	1528.49	1652.91	0.112901	0.827364	*	0.166302	TPRA1
23301	4919	3695.18	3213.35	-0.201569	0.0449332	*	0.00168898	EHBP1
4781	8215	1906.05	1956.82	0.0379226	0.970122	*	0.578306	NFIB
4716	741	1687.01	1597.51	-0.078646	0.893979	*	0.214788	NDUFB10
221830	3892	994.421	1019.26	0.0355984	0.983398	*	0.648781	TWISTNB
7520	3448	10885.5	10944.5	0.00779123	0.999961	*	0.876625	XRCC5
347411	574	0.461242	0.47605	0.045589	0.995401	*	0.781986	MPC1L
92154	4977	1072.69	1186.18	0.145087	0.514706	*	0.0555627	MTSS1L
27443	9656	11.8695	15.1616	0.353172	0.961951	*	0.311988	CECR2
1378	8629	4.87307	5.63644	0.209954	0.970122	*	0.561992	CR1
57113	2587	1.05927	1.26488	0.255921	0.953994	*	0.282847	TRPC7
1054	3784	1996.04	2153.24	0.109365	0.604577	*	0.0750662	CEBPG
27292	2168	782.729	917.713	0.229529	0.0947093	*	0.00439863	DIMT1
79290	2078	0.165199	0.172049	0.0586171	0.970122	*	0.568737	OR13A1
3797	5431	2496.42	2636.22	0.0786091	0.970122	*	0.33451	KIF3C
10397	3136	1597.75	3077.94	0.945921	1.14731e-49	*	1.41286e-52	NDRG1
7579	4243	160.558	184.805	0.202908	0.885342	*	0.208794	ZSCAN20
100113407	8413	356.842	365.274	0.0336937	0.995401	*	0.763766	TMEM170B
3052	2358	809.736	809.964	0.000405411	0.999961	*	0.996694	HCCS
5899	2275	816.32	819.401	0.00543441	0.999961	*	0.954872	RALB
26167	2926	126.529	103.392	-0.291342	0.724877	*	0.114211	PCDHB5
101928841	9405	88.496	120.792	0.448839	0.285429	*	0.0205373	LOC101928841
9663	6245	1580.25	1401	-0.173696	0.227968	*	0.01449	LPIN2
729359	6353	101.662	102.217	0.00785591	0.999961	*	0.966735	PLIN4
64895	7386	605.03	690.063	0.189722	0.426407	*	0.0395198	PAPOLG
1311	2471	0.147225	0.152733	0.0529881	0.970122	*	0.588504	COMP
338599	784	0.165199	0.172049	0.0586171	0.970122	*	0.568737	DUPD1
56943	2931	1396.91	1414.05	0.0175901	0.995401	*	0.811886	ENY2
701	3749	1665.61	1761.32	0.0806112	0.898312	*	0.216979	BUB1B
340156	5865	14.7917	18.5786	0.32885	0.970122	*	0.334052	MYLK4
441108	805	18.6204	14.0758	-0.403664	0.912515	*	0.237006	C5orf56
55139	2594	308.894	475.463	0.62222	2.65098e-06	*	3.04693e-08	ANKZF1
2539	2401	26592	24480.2	-0.119377	0.587952	*	0.0707487	G6PD
64327	4907	2320.64	2355.45	0.0214803	0.993682	*	0.722667	LMBR1
2779	2483	0.289402	0.310515	0.101588	0.970122	*	0.447373	GNAT1
114757	2166	26.0659	22.6707	-0.201333	0.970122	*	0.512009	CYGB
85439	11128	823.026	948.771	0.205122	0.202812	*	0.0121785	STON2
29942	2076	0.727617	0.607195	-0.26102	0.878836	*	0.203764	PURG
5573	3344	6280.58	6208.71	-0.0166044	0.995401	*	0.758909	PRKAR1A
2491	3129	1054.98	1040.95	-0.0193257	0.995401	*	0.793427	CENPI
130074	5464	3903.28	3861.82	-0.0154069	0.995401	*	0.790728	FAM168B
199870	3344	195.441	199.944	0.0328592	0.995401	*	0.818792	FAM76A
10314	4567	1188.72	1196.6	0.00953933	0.999961	*	0.895611	LANCL1
120066	936	0.165199	0.172049	0.0586171	0.970122	*	0.568737	OR5P3
3105	1629	3271.58	3247.61	-0.0106077	0.997767	*	0.854987	HLA-A
9793	6728	6843.42	6674.49	-0.0360608	0.970122	*	0.465452	CKAP5
79699	8143	1584.02	1640.59	0.0506272	0.970122	*	0.451923	ZYG11B
1775	1365	33.9136	42.6089	0.329291	0.90987	*	0.234464	DNASE1L2
140612	3936	177.172	170.138	-0.0584404	0.991668	*	0.702775	ZFP28
84190	2133	143.638	167.17	0.218876	0.817783	*	0.160771	METTL25
2530	5179	886.412	740.946	-0.25861	0.0514834	*	0.00199859	FUT8
100527963	944	47.1552	33.7236	-0.483661	0.599454	*	0.0737132	PMF1-BGLAP
118491	3491	19.1008	21.5343	0.173001	0.974899	*	0.604467	CFAP70
80863	1931	2.84218	2.72948	-0.058371	0.997809	*	0.859181	PRRT1
1512	1526	441.356	420.416	-0.0701266	0.970122	*	0.500011	CTSH
64236	2140	479.975	486.365	0.0190801	0.997767	*	0.852483	PDLIM2
84256	4082	1060.16	1036.32	-0.0328034	0.983775	*	0.649865	FLYWCH1
2946	1384	23.2093	36.429	0.650384	0.415528	*	0.0372813	GSTM2
10678	2784	803.465	966.971	0.267238	0.0410138	*	0.00149836	B3GNT2
80095	4121	108.627	99.3296	-0.129091	0.970122	*	0.520115	ZNF606
728498	5261	187.433	222.709	0.248782	0.603028	*	0.0745537	GOLGA8H
328	1549	2912.16	2912.47	0.00015135	0.999961	*	0.999382	APEX1
53349	4502	424.526	512.938	0.272932	0.168501	*	0.00936718	ZFYVE1
26268	4676	651.198	701.584	0.10752	0.908613	*	0.232254	FBXO9
117532	3169	8.40498	8.74753	0.0576302	0.999961	*	0.874582	TMC2
84952	7238	68.256	62.6964	-0.122575	0.970122	*	0.586666	CGNL1
56928	3787	555.708	535.283	-0.0540266	0.970122	*	0.567977	SPPL2B
54884	3328	1316.72	1324	0.00796007	0.999961	*	0.908373	RETSAT
7711	2634	132.006	108.863	-0.278085	0.757994	*	0.126688	ZNF155
8425	5155	1065.14	1056.33	-0.0119956	0.999961	*	0.878875	LTBP4
5001	1873	698.253	729.964	0.064076	0.970122	*	0.457364	ORC5
11132	2600	511.028	485.788	-0.0730741	0.970122	*	0.455885	CAPN10
9605	2767	230.314	211.836	-0.120655	0.970122	*	0.412289	VPS9D1
103344718	3887	26.7851	23.5617	-0.184989	0.970122	*	0.545242	HOTS
3263	1635	4.13981	4.34649	0.0702861	0.996742	*	0.841808	HPX
9833	2405	2479.59	2509.38	0.01723	0.995401	*	0.772313	MELK
51463	2216	166.15	170.505	0.0373298	0.995401	*	0.813333	GPR89B
23367	6607	7755.97	7649.57	-0.0199286	0.995401	*	0.766498	LARP1
192286	906	1253.84	1333.39	0.0887481	0.893979	*	0.215041	HIGD2A
22993	5422	2234.75	2219.24	-0.0100494	0.999961	*	0.891646	HMGXB3
23456	3861	889.084	1030.09	0.212382	0.194154	*	0.0114473	ABCB10
28991	1381	697.698	616.432	-0.178661	0.461746	*	0.045888	COMMD5
80024	3492	391.416	406.985	0.0562737	0.974177	*	0.599138	SLC8B1
1687	2287	769.791	779.905	0.018831	0.997767	*	0.854114	GSDME
7404	5404	559.315	540.875	-0.0483674	0.974899	*	0.604528	UTY
22843	6545	81.3133	75.9031	-0.0993328	0.978989	*	0.630479	PPM1E
1188	2174	2.77035	3.17104	0.194885	0.970122	*	0.56213	CLCNKB
3142	2308	110.487	89.4758	-0.304308	0.691778	*	0.103769	HLX
7455	8416	0.477757	0.533986	0.160524	0.970122	*	0.33127	ZAN
149111	2176	15.3214	13.7605	-0.155019	0.985275	*	0.655658	CNIH3
221191	1807	0.172113	0.165262	-0.0586014	0.970122	*	0.568894	PRSS54
54805	3391	477.328	447.45	-0.0932553	0.970122	*	0.353828	CNNM2
7293	1120	0.440442	0.496722	0.173486	0.961357	*	0.311228	TNFRSF4
374899	5056	38.5689	39.4761	0.0335419	0.999961	*	0.905183	ZNF829
92999	5524	291.517	348.476	0.257479	0.356099	*	0.0291174	ZBTB47
54936	1701	548.196	625.382	0.190045	0.495716	*	0.0517031	ADPRHL2
64746	3581	943.721	909.18	-0.0537943	0.970122	*	0.523714	ACBD3
11274	2037	299.846	254.169	-0.238436	0.666649	*	0.095485	USP18
140890	6808	1404.31	1275.04	-0.139321	0.515878	*	0.05587	SREK1
83604	4068	401.62	430.542	0.100325	0.970122	*	0.36538	TMEM47
23760	2978	631.004	689.287	0.127456	0.798719	*	0.151029	PITPNB
23406	1893	7112.71	7006.18	-0.0217708	0.990544	*	0.695196	COTL1
200014	5425	1243.58	1275.21	0.0362298	0.977267	*	0.614447	CC2D1B
80347	2431	1843.67	1657.22	-0.153818	0.613638	*	0.077749	COASY
54552	8637	5671.34	5622.15	-0.0125691	0.995401	*	0.79663	GNL3L
8484	1157	0.329469	0.329884	0.00181476	0.999961	*	0.989858	GALR3
2717	1418	2870.71	3038.6	0.0820011	0.863399	*	0.190629	GLA
771	4203	14937.2	15255	0.0303727	0.970122	*	0.535727	CA12
148223	2276	239.387	237.975	-0.00853015	0.999961	*	0.950002	C19orf25
84516	7236	2062	2021.39	-0.0286974	0.982683	*	0.646239	DCTN5
221908	921	183.661	178.885	-0.0380124	0.995401	*	0.812493	PPP1R35
392465	747	0.172113	0.165262	-0.0586014	0.970122	*	0.568894	GLOD5
8706	3220	2.22388	2.15841	-0.0431109	0.999961	*	0.886966	B3GALNT1
6495	2687	201.54	223.54	0.149467	0.946795	*	0.271141	SIX1
340146	2403	0.756016	0.94606	0.323515	0.798719	*	0.149983	SLC35D3
1586	1895	0.147225	0.152733	0.0529881	0.970122	*	0.588504	CYP17A1
6558	6882	9224.52	8925.64	-0.0475184	0.970122	*	0.337714	SLC12A2
51317	7341	381.117	352.562	-0.112355	0.958298	*	0.305722	PHF21A
7918	2597	290.939	304.221	0.0644042	0.974177	*	0.60056	GPANK1
1456	4418	1417.43	1494.4	0.0762939	0.916466	*	0.242791	CSNK1G3
3561	1560	0.849164	0.812042	-0.0644882	0.995401	*	0.779538	IL2RG
91181	5455	7.05376	7.94702	0.172022	0.981125	*	0.639002	NUP210L
64856	4659	396.216	390.496	-0.0209769	0.997767	*	0.854946	VWA1
257044	3050	11.5729	12.3214	0.090419	0.995401	*	0.800421	CATSPERE
84179	1940	9.83633	10.4203	0.0832074	0.995401	*	0.817427	SLC49A3
7001	1052	18.0218	13.3168	-0.436492	0.886246	*	0.209586	PRDX2
10940	4754	729.788	839.497	0.202048	0.223715	*	0.0141027	POP1
3643	9360	685.277	766.464	0.161531	0.60492	*	0.0752153	INSR
2346	3967	0.177967	0.185845	0.0624931	0.970122	*	0.555804	FOLH1
55754	4542	3340.42	3260.91	-0.0347561	0.977267	*	0.616457	TMEM30A
2195	14773	34019.2	34810.6	0.0331783	0.970122	*	0.52128	FAT1
5202	668	310.661	318.719	0.0369441	0.995401	*	0.788452	PFDN2
2555	8469	1.88689	1.96874	0.061259	0.995401	*	0.826532	GABRA2
57696	2678	862.453	920.645	0.0941983	0.916466	*	0.241704	DDX55
149095	2256	9.04506	7.67318	-0.237304	0.970122	*	0.517927	DCST1
29074	996	1010.94	997.076	-0.0199214	0.995401	*	0.792824	MRPL18
79885	2918	205.288	228.84	0.156691	0.945697	*	0.268705	HDAC11
55171	2747	416.519	437.716	0.0716139	0.970122	*	0.49634	TBCCD1
29079	2228	356.899	351.625	-0.0214794	0.997035	*	0.847215	MED4
4084	5630	148.283	169.998	0.197166	0.956939	*	0.295309	MXD1
963	1390	4.32826	4.2573	-0.0238505	0.999961	*	0.944675	CD53
85477	2991	12.9462	12.5497	-0.0448716	0.999961	*	0.899294	SCIN
57862	2548	1277.33	1367.3	0.0981912	0.833542	*	0.170508	ZNF410
147040	3081	760.248	897.224	0.238998	0.167747	*	0.0093056	KCTD11
10199	2488	786.519	840.38	0.0955596	0.970122	*	0.328888	MPHOSPH10
56605	5070	346.291	343.554	-0.0114491	0.999961	*	0.918064	ERO1B
284349	2545	176.199	199.114	0.176388	0.907803	*	0.230886	ZNF283
23254	4217	103.548	115.005	0.151401	0.970122	*	0.399554	KAZN
6340	3516	1.43395	1.21397	-0.240262	0.970122	*	0.370429	SCNN1G
112724	1931	304.315	326.697	0.102387	0.970122	*	0.383538	RDH13
55633	3545	267.984	243.967	-0.13546	0.956939	*	0.290068	TBC1D22B
5627	3617	740.477	755.477	0.0289326	0.994181	*	0.730321	PROS1
56139	3099	44.2633	39.3188	-0.170893	0.970122	*	0.526659	PCDHA10
8798	969	346.418	340.555	-0.0246286	0.995401	*	0.824404	DYRK4
101928917	1184	6.62376	5.38052	-0.299903	0.970122	*	0.412475	HSFX3
22929	3268	1721.79	1717.84	-0.00331337	0.999961	*	0.959603	SEPHS1
113451	2085	24.9388	19.097	-0.385046	0.904893	*	0.226251	AZIN2
55262	2576	305.748	346.908	0.182212	0.731532	*	0.11678	C7orf43
165545	2650	6.82271	5.88148	-0.214167	0.970122	*	0.558741	DQX1
54741	4193	1628.24	1578.17	-0.04506	0.970122	*	0.567903	LEPROT
2697	3169	2386.41	2324.63	-0.0378437	0.970122	*	0.559323	GJA1
126017	4188	21.0195	28.1519	0.421501	0.837849	*	0.173456	ZNF813
64320	1566	391.699	381.947	-0.0363706	0.994181	*	0.737349	RNF25
65258	2954	299.693	272.3	-0.13829	0.961357	*	0.309895	MPPE1
283629	1330	37.7595	29.0501	-0.378294	0.858831	*	0.188024	TSSK4
23352	15882	11238.8	10711.7	-0.0693023	0.867999	*	0.19443	UBR4
64375	4911	110.264	94.8377	-0.217426	0.942793	*	0.265862	IKZF4
9991	7946	10593.4	10433.5	-0.0219428	0.98529	*	0.660648	PTBP3
23237	2948	4.7372	4.93053	0.0577073	0.999901	*	0.871028	ARC
22824	4077	1016.24	893.466	-0.185763	0.400905	*	0.0354513	HSPA4L
5594	5361	3528.76	3435.45	-0.0386635	0.970122	*	0.49175	MAPK1
8266	2395	1280.47	1350.94	0.0772856	0.970122	*	0.346579	UBL4A
6830	6443	5183.42	4676.99	-0.148326	0.183655	*	0.0105678	SUPT6H
54808	4980	857.353	812.343	-0.0777997	0.970122	*	0.335467	DYM
729092	2426	167.44	172.834	0.0457439	0.995401	*	0.770403	AGAP5
22930	4918	1450.53	1478.89	0.0279273	0.990241	*	0.689926	RAB3GAP1
11186	1770	209.852	232.238	0.146228	0.950342	*	0.273882	RASSF1
55656	3409	1697.19	1620.36	-0.0668323	0.970122	*	0.375782	INTS8
4650	7645	1588.19	1465.23	-0.116265	0.689117	*	0.102657	MYO9B
55068	3387	41.873	42.2902	0.0143053	0.999961	*	0.958009	ENOX1
23231	4497	2410.72	2707.89	0.167707	0.151087	*	0.00799157	SEL1L3
84340	3188	1117.67	1099.49	-0.0236661	0.994181	*	0.750999	GFM2
27090	1703	401.222	400.209	-0.00364632	0.999961	*	0.975123	ST6GALNAC4
84888	2010	2239.07	2214.52	-0.015908	0.995401	*	0.797528	SPPL2A
83719	1026	74.6456	78.2616	0.0682465	0.994181	*	0.741596	YPEL3
7153	5753	21104.5	21493.7	0.0263623	0.977267	*	0.618043	TOP2A
26056	4362	1214	1254.92	0.0478218	0.970122	*	0.555219	RAB11FIP5
283	1222	137.247	129.784	-0.0806632	0.98529	*	0.66011	ANG
5860	1646	248.687	227.644	-0.127549	0.987362	*	0.67498	QDPR
54578	2495	40.6431	38.6986	-0.0707286	0.995401	*	0.790956	UGT1A6
115123	4196	83.1246	107.385	0.369441	0.537366	*	0.060258	2022-03-03
100507050	2820	1.42075	2.10038	0.563992	0.442098	*	0.0421762	TPBGL
79033	1410	999.007	1005.15	0.00883994	0.999961	*	0.910187	ERI3
100288687	1710	166.979	201.634	0.272066	0.660541	*	0.0935827	DUX4
63928	2389	17.4269	18.2291	0.0649239	0.996917	*	0.845037	CHP2
7040	2741	1259.39	1201.66	-0.0676981	0.970122	*	0.497937	TGFB1
9868	4381	3181.86	3197.09	0.00688825	0.999961	*	0.905513	TOMM70
9318	4109	1691.12	1596.25	-0.0832976	0.892354	*	0.212581	COPS2
55616	4197	323.549	275.09	-0.234079	0.476608	*	0.0485298	ASAP3
286410	6824	1328.7	1410.48	0.0861707	0.899963	*	0.218293	ATP11C
100534012	1948	7.63838	8.46392	0.14806	0.970122	*	0.515191	TNFAIP8L2-SCNM1
84895	3722	549.241	594.412	0.114023	0.913566	*	0.237852	MIGA2
9669	4698	1517.55	1309	-0.213275	0.0835352	*	0.00368372	EIF5B
90843	1213	431.393	440.914	0.0314949	0.995401	*	0.758401	TCEAL8
7638	2278	44.4033	36.6386	-0.277303	0.956939	*	0.293688	ZNF221
23075	4860	1580.49	1592.55	0.0109689	0.999961	*	0.886028	SWAP70
4817	1619	547.532	505.71	-0.114634	0.93934	*	0.261261	NIT1
653140	1949	0.352588	0.322742	-0.127603	0.970122	*	0.391496	FAM228A
54785	1932	321.641	304.671	-0.0782017	0.970122	*	0.505433	BORCS6
27249	1466	1775.88	1751.55	-0.0199008	0.995401	*	0.800597	MMADHC
26232	1724	208.484	183.241	-0.186196	0.903821	*	0.222073	FBXO2
58533	3329	2774.2	2736.23	-0.0198811	0.995401	*	0.761431	SNX6
145258	1217	6.00066	6.59266	0.135739	0.993072	*	0.710915	GSC
6002	5808	498.327	553.099	0.150444	0.756216	*	0.125896	RGS12
57600	7085	401.713	461.316	0.199589	0.507624	*	0.0540691	FNIP2
84221	1181	0.172414	0.165541	-0.0586871	0.970122	*	0.568602	SPATC1L
1021	11696	6976.85	8422.68	0.271704	2.70731e-06	*	3.14342e-08	CDK6
64167	3666	136.682	132.492	-0.0449227	0.995401	*	0.794465	ERAP2
5094	3133	4743.87	4542.31	-0.0626383	0.962802	*	0.316455	PCBP2
55823	3276	504.123	479.631	-0.0718504	0.970122	*	0.470281	VPS11
201475	2138	754.903	830.41	0.137533	0.68916	*	0.10277	RAB12
9420	7531	71.0143	70.7849	-0.00466873	0.999961	*	0.983229	CYP7B1
83932	3963	690.711	675.737	-0.0316196	0.994181	*	0.728263	SPRTN
285313	8571	79.269	63.9547	-0.309705	0.797223	*	0.148835	IGSF10
5990	4098	146.635	127.065	-0.206661	0.899963	*	0.218328	RFX2
64417	2761	315.976	320.779	0.0217657	0.998021	*	0.862129	TMEM267
948	2721	2.79374	2.90154	0.0546185	0.999901	*	0.870418	CD36
8239	12355	13658.5	13436.4	-0.0236466	0.977267	*	0.613886	USP9X
25824	890	4761.08	4482.17	-0.0870898	0.676151	*	0.0983715	PRDX5
226	1662	25422.7	27184.2	0.0966499	0.443795	*	0.0426494	ALDOA
100996746	1048	7.63962	8.46676	0.148308	0.989278	*	0.686136	SPDYE11
63894	2640	489.465	487.239	-0.00657557	0.999961	*	0.9456	VIPAS39
4982	2354	1.61559	1.333	-0.277381	0.956939	*	0.302902	TNFRSF11B
7473	3385	323.12	384	0.249037	0.315438	*	0.0238618	WNT3
23671	2944	44.3053	47.2468	0.0927373	0.993598	*	0.71805	TMEFF2
388701	720	0.164196	0.157909	-0.0563247	0.970122	*	0.576741	C1orf189
3229	2435	189.669	159.237	-0.252309	0.651756	*	0.0899303	HOXC13
8209	1641	920.399	862.069	-0.0944566	0.936609	*	0.258634	C21orf33
26524	5558	1448.95	928.185	-0.642522	9.45643e-14	*	5.82258e-16	LATS2
139728	1522	1.06546	0.996395	-0.096686	0.986661	*	0.671939	PNCK
374920	3603	83.4921	81.0036	-0.0436527	0.99653	*	0.839907	ZSWIM9
56128	2711	32.1369	23.2009	-0.47005	0.732239	*	0.117337	PCDHB8
10657	2900	2719.96	2679.25	-0.0217575	0.995401	*	0.792503	KHDRBS1
348110	6153	1652.6	1691.44	0.0335106	0.978989	*	0.630298	ARPIN
79693	1871	452.952	449.163	-0.0121198	0.999961	*	0.90585	YRDC
152007	2115	143.134	139.637	-0.0356853	0.995401	*	0.823403	GLIPR2
6505	3757	97.5744	92.0201	-0.0845529	0.985341	*	0.665183	SLC1A1
339416	2671	1.96763	2.10942	0.100386	0.994181	*	0.728594	ANKRD45
22895	4398	5.30789	4.86993	-0.124238	0.994181	*	0.730362	RPH3A
112487	2696	845.623	890.577	0.0747256	0.970122	*	0.405003	DTD2
57590	4682	1689.33	1757.93	0.0574323	0.970122	*	0.424597	WDFY1
3632	3044	592.161	600.687	0.0206228	0.995401	*	0.821602	INPP5A
6812	3850	359.949	339.167	-0.0857964	0.970122	*	0.530629	STXBP1
2046	5005	0.172113	0.165262	-0.0586014	0.970122	*	0.568894	EPHA8
64843	1918	71.8715	71.9003	0.000577813	0.999961	*	0.997967	ISL2
8682	2511	963.154	1015.17	0.0758814	0.970122	*	0.482951	PEA15
91522	3080	0.874525	0.775515	-0.173345	0.970122	*	0.418232	COL23A1
56121	2891	8.69221	8.67753	-0.00243882	0.999961	*	0.994689	PCDHB15
23270	4144	202.546	205.082	0.0179555	0.999961	*	0.898138	TSPYL4
6302	1760	486.397	484.022	-0.00706134	0.999961	*	0.945099	TSPAN31
8858	1489	17.6281	13.736	-0.359915	0.957426	*	0.303963	PROZ
80303	1739	38.0593	24.5792	-0.630811	0.37356	*	0.0313034	EFHD1
11253	2787	2369.27	2329.65	-0.0243276	0.994181	*	0.735031	MAN1B1
6604	1719	225.642	212.974	-0.0833592	0.970122	*	0.542961	SMARCD3
10203	5990	7.83651	5.62811	-0.477561	0.864498	*	0.192253	CALCRL
4232	2436	843.821	827.226	-0.0286553	0.994181	*	0.739263	MEST
138050	5228	1552.32	1615.17	0.0572621	0.970122	*	0.383364	HGSNAT
641339	4088	157.485	184.715	0.230091	0.779842	*	0.138426	ZNF674
55002	2988	1158.97	1143.49	-0.0193991	0.995401	*	0.804037	TMCO3
9508	5836	0.508595	0.488134	-0.0592404	0.994181	*	0.739079	ADAMTS3
1445	2328	1198.38	1204.15	0.006929	0.999961	*	0.924833	CSK
122060	2463	56.7693	61.1678	0.107663	0.981084	*	0.638369	SLAIN1
778	5875	0.172113	0.165262	-0.0586014	0.970122	*	0.568894	CACNA1F
27341	5455	2508.62	2624.58	0.0651955	0.954348	*	0.283288	RRP7A
55643	2656	1397.74	1362.73	-0.0365941	0.974177	*	0.60043	BTBD2
5166	3710	3921.76	4739.63	0.273271	0.000218196	*	3.7106e-06	PDK4
101929372	1838	15.0666	9.60031	-0.6502	0.600378	*	0.0739339	LOC101929372
6297	4690	89.7614	62.7155	-0.517272	0.248016	*	0.0165945	SALL2
4168	3461	0.172414	0.165541	-0.0586871	0.970122	*	0.568602	MCF2
151188	2782	454.187	492.021	0.115434	0.941602	*	0.263894	ARL6IP6
113174	1545	702.977	717.947	0.0303999	0.994181	*	0.739838	SAAL1
9143	2076	310.084	341.029	0.137235	0.936609	*	0.258555	SYNGR3
140460	3795	741.204	804.565	0.118337	0.787039	*	0.142441	ASB7
25920	2629	1705.56	1586.7	-0.104213	0.771757	*	0.132149	NELFB
84000	3343	0.498757	0.476532	-0.0657666	0.993028	*	0.709681	TMPRSS13
10438	1221	237.75	271.78	0.192997	0.789245	*	0.143803	C1D
27133	3757	0.289402	0.310515	0.101588	0.970122	*	0.447373	KCNH5
84435	3700	3.05301	2.95752	-0.0458429	0.999961	*	0.880862	ADGRA1
4701	571	534.139	522.197	-0.0326193	0.995341	*	0.755771	NDUFA7
3301	2405	6396.74	5886.8	-0.119853	0.44358	*	0.0425554	DNAJA1
64928	999	681.336	620.478	-0.134986	0.777391	*	0.136538	MRPL14
9369	9018	28.7245	26.0693	-0.13993	0.983802	*	0.650369	NRXN3
90874	5080	100.347	118.837	0.24399	0.848886	*	0.180998	ZNF697
5863	3340	501.235	454.558	-0.141023	0.827364	*	0.166685	RGL2
1628	1826	119.403	82.0948	-0.540473	0.0828795	*	0.0036422	DBP
3219	2711	158.491	182.191	0.201052	0.864498	*	0.192415	HOXB9
8161	2649	768.344	762.267	-0.0114564	0.999961	*	0.889962	COIL
169841	2676	128.48	137.111	0.0937952	0.974177	*	0.597006	ZNF169
9586	8210	16.6835	22.8071	0.451061	0.820813	*	0.162365	CREB5
3212	1614	22.5675	17.0804	-0.401908	0.903821	*	0.222029	HOXB2
102724101	1411	0.35044	0.324311	-0.111789	0.970122	*	0.42422	TP53TG3E
1439	4848	0.147225	0.152733	0.0529881	0.970122	*	0.588504	CSF2RB
9702	3197	744.08	714.693	-0.0581344	0.970122	*	0.477522	CEP57
80329	3195	51.047	34.5452	-0.563341	0.425536	*	0.0391774	ULBP1
5170	7229	1778.76	1754.42	-0.0198808	0.995401	*	0.76066	PDPK1
25940	2829	638.26	607.684	-0.070823	0.970122	*	0.454228	FAM98A
339398	2682	0.861927	1.11354	0.36952	0.738148	*	0.119165	LINGO4
115290	2295	1481.67	1461.42	-0.0198533	0.995401	*	0.785906	FBXO17
2987	1016	1329.59	1371.88	0.0451752	0.970122	*	0.553063	GUK1
342184	12596	779.912	751.834	-0.0528972	0.970122	*	0.52423	FMN1
10525	4564	2387.32	2323.65	-0.0390009	0.970122	*	0.524751	HYOU1
57560	4290	850.376	849.927	-0.000761957	0.999961	*	0.992307	IFT80
54555	1836	706.845	714.105	0.0147428	0.997809	*	0.86043	DDX49
6117	4371	2026.78	1911.68	-0.0843459	0.990241	*	0.691807	RPA1
5917	2154	3829.22	3768.43	-0.0230864	0.993072	*	0.710808	RARS
5426	8024	4535.94	4433.31	-0.0330196	0.970122	*	0.552111	POLE
3148	1517	1075.76	1106.14	0.0401728	0.974335	*	0.60217	HMGB2
7064	2617	1558.94	1521.36	-0.0352071	0.974177	*	0.598423	THOP1
64753	4221	46.0593	47.9891	0.059217	0.995401	*	0.811069	CCDC136
9220	2110	25.8444	50.553	0.967945	0.0124714	*	0.000361001	TIAF1
85002	2458	382.962	367.373	-0.059956	0.977267	*	0.617326	FAM86B1
8174	1546	2.02704	1.68659	-0.265265	0.970122	*	0.365632	MADCAM1
440023	561	0.165199	0.172049	0.0586171	0.970122	*	0.568737	KRTAP5-6
79654	3628	628.519	567.106	-0.148338	0.742946	*	0.120811	HECTD3
55757	4947	1120.29	1160.34	0.0506666	0.970122	*	0.532923	UGGT2
50810	2446	1256.56	1340.13	0.0928911	0.870285	*	0.195621	HDGFL3
4327	3026	34.7174	36.9352	0.0893355	0.994181	*	0.747188	MMP19
9487	1163	199.429	208.608	0.0649216	0.980171	*	0.63582	PIGL
3257	2640	592.476	553.129	-0.0991407	0.956939	*	0.301866	HPS1
11064	6762	813.497	751.336	-0.114679	0.878094	*	0.203137	CNTRL
83892	4179	1004.4	1011.73	0.0104994	0.999961	*	0.912902	KCTD10
81562	2427	908.563	880.472	-0.0453094	0.977267	*	0.612492	LMAN2L
60490	2252	484.899	515.169	0.0873622	0.970122	*	0.393997	PPCDC
50617	3152	21.8115	23.8794	0.130677	0.98856	*	0.679604	ATP6V0A4
200081	4843	2999.21	2873.37	-0.0618417	0.942793	*	0.264965	TXLNA
54458	1258	1991.18	1935.14	-0.0411873	0.970122	*	0.546196	PRR13
56113	2735	39.9453	39.7038	-0.00874921	0.999961	*	0.976106	PCDHGA2
414332	2047	0.516139	0.497019	-0.0544574	0.994181	*	0.747599	LCN10
150353	2578	36.2414	34.8712	-0.0556035	0.997557	*	0.848915	DNAJB7
440574	3718	271.013	271.303	0.00154266	0.999961	*	0.990346	MINOS1
54965	3054	529.843	565.155	0.0930831	0.96659	*	0.31923	PIGX
79364	4266	777.313	787.364	0.0185339	0.997767	*	0.850356	ZXDC
84056	7552	829.681	889.427	0.100319	0.867856	*	0.194152	KATNAL1
374407	1875	2.04209	2.24906	0.139279	0.982683	*	0.646775	DNAJB13
22953	1964	20.9123	24.2066	0.211051	0.970122	*	0.517943	P2RX2
56203	2221	0.165199	0.172049	0.0586171	0.970122	*	0.568737	LMOD3
672	6885	4270.39	4053.77	-0.0751021	0.805619	*	0.154715	BRCA1
121599	1154	0.529752	0.467105	-0.181569	0.956939	*	0.299261	SPIC
8575	1832	731.907	740.902	0.0176215	0.996242	*	0.835988	PRKRA
7644	5496	108.804	105.441	-0.0452925	0.995401	*	0.805315	ZNF91
51043	3819	834.292	1136.1	0.445469	2.31845e-06	*	2.62394e-08	ZBTB7B
10485	763	10.7935	11.3446	0.0718491	0.996724	*	0.841158	C1orf61
54108	2504	816.062	824.392	0.0146523	0.999961	*	0.892352	CHRAC1
51283	3049	1824.46	1907.55	0.0642518	0.956939	*	0.303123	BFAR
54742	1994	22.7639	24.6429	0.114425	0.993598	*	0.717259	LY6K
100130705	3874	21.8401	19.7962	-0.141757	0.985622	*	0.667042	LOC100130705
54464	8225	1323.22	1290.36	-0.0362835	0.977267	*	0.616315	XRN1
1746	2308	8.66697	11.5788	0.417882	0.925495	*	0.249296	DLX2
653082	3051	13.4407	11.8763	-0.178522	0.977267	*	0.616866	ZDHHC11B
89894	1596	134.165	113.833	-0.237089	0.882654	*	0.206738	TMEM116
3356	4702	0.427113	0.472763	0.1465	0.970122	*	0.355236	HTR2A
94030	3019	48.8642	39.3988	-0.310625	0.90987	*	0.233577	LRRC4B
93474	4198	124.811	151.247	0.277157	0.667581	*	0.0958329	ZNF670
90427	4577	241.103	294.968	0.290911	0.312336	*	0.0234806	BMF
123355	5919	581.502	632.762	0.121877	0.881658	*	0.205233	LRRC28
89870	2241	0.868387	0.781073	-0.152882	0.970122	*	0.4497	TRIM15
5532	3059	719.854	723.773	0.00783235	0.999961	*	0.936809	PPP3CB
10663	1953	31.231	32.9475	0.0771896	0.995401	*	0.789365	CXCR6
10062	1788	192.279	193.49	0.00905406	0.999961	*	0.955502	NR1H3
9249	1710	3529.4	2721.48	-0.375034	1.53454e-08	*	1.3498e-10	DHRS3
255762	1090	17.505	23.8468	0.446029	0.837221	*	0.172993	PDZD9
415117	1198	20.2728	10.0108	-1.01799	0.0784799	*	0.00338256	STX19
23033	7964	460.688	507.875	0.140683	0.873052	*	0.199099	DOPEY1
158405	7584	458.03	502.368	0.133302	0.873052	*	0.199054	KIAA1958
7257	2667	1498.9	1611.51	0.104508	0.784213	*	0.140491	TSNAX
56952	1999	310.73	329.929	0.086495	0.970122	*	0.476255	PRTFDC1
285237	2782	657.287	671.712	0.0313204	0.993598	*	0.719103	C3orf38
6925	8009	387.656	333.713	-0.216169	0.482685	*	0.0494771	TCF4
27146	3855	14.1899	14.8133	0.0620243	0.997809	*	0.858083	FAM184B
8725	3359	2927.5	2918.09	-0.00464678	0.999961	*	0.934927	URI1
55897	1184	71.7024	89.4775	0.319503	0.842572	*	0.175829	MESP1
8738	1183	165.877	170.227	0.0373395	0.995401	*	0.820396	CRADD
81790	3791	580.578	580.641	0.000154635	0.999961	*	0.998628	RNF170
6920	1750	8.18383	6.64993	-0.299438	0.970122	*	0.414578	TCEA3
286464	4307	25.8751	19.6932	-0.393867	0.896514	*	0.216161	CFAP47
23168	5038	831.984	855.913	0.0409094	0.985275	*	0.655411	RTF1
55272	1255	1574.59	1794.51	0.188616	0.312049	*	0.0234047	IMP3
9095	2882	25.797	24.8313	-0.055047	0.997809	*	0.860865	TBX19
6314	6890	698.797	709.382	0.0216908	0.995401	*	0.806677	ATXN7
93058	1510	303.076	348.159	0.200064	0.62822	*	0.082935	COQ10A
5819	2425	2253.77	2243.67	-0.0064783	0.999961	*	0.928998	NECTIN2
94134	5024	3564.59	3174.26	-0.167319	0.0563166	*	0.00223879	ARHGAP12
51091	5645	261.521	274.454	0.0696343	0.971881	*	0.591461	SEPSECS
2810	1331	1730.17	2531.8	0.54925	1.60913e-15	*	8.20936e-18	SFN
123606	6534	1881.91	2030.65	0.109747	0.633466	*	0.0844349	NIPA1
80759	1416	76.0008	71.1412	-0.0953283	0.984668	*	0.652582	KHDC1
55905	2478	1057.11	1070.88	0.0186729	0.995401	*	0.81358	RNF114
57864	2518	6.73038	7.62333	0.179733	0.978033	*	0.624253	SLC46A2
9468	5507	4.41403	3.84166	-0.200369	0.970122	*	0.56654	PCYT1B
6542	7583	732.937	617.187	-0.247982	0.114355	*	0.00572678	SLC7A2
57018	2947	1228.99	1223.1	-0.00693131	0.999961	*	0.923437	CCNL1
64900	4463	585.651	670.767	0.195772	0.387996	*	0.0333322	LPIN3
1200	3540	1861.54	1724.58	-0.110254	0.886791	*	0.210036	TPP1
64400	2498	513.727	497.247	-0.0470399	0.979222	*	0.633057	AKTIP
139105	4720	1.3038	1.81111	0.47415	0.577061	*	0.068554	BEND2
8406	1915	170.618	156.131	-0.128013	0.970122	*	0.412543	SRPX
51310	2370	194.205	209.142	0.106901	0.970122	*	0.511676	SLC22A17
2107	3755	7002.01	7023.62	0.00444673	0.999961	*	0.931812	ETF1
130612	2256	20.8463	21.8957	0.0708594	0.995401	*	0.823664	TMEM198
1856	3046	1603.32	1493.26	-0.102598	0.842669	*	0.17662	DVL2
114801	2924	1.05171	0.968893	-0.118325	0.978989	*	0.630054	TMEM200A
84141	1872	153.039	144.09	-0.0869372	0.97017	*	0.589003	EVA1A
394	9603	7983.15	8020.62	0.006756	0.999961	*	0.889515	ARHGAP5
1371	2728	433.131	530.961	0.293805	0.0666055	*	0.00274577	CPOX
22868	6883	1717.82	1769.14	0.042465	0.970122	*	0.520005	FASTKD2
57595	3710	106.354	100.567	-0.0807145	0.986511	*	0.670608	PDZD4
55219	3983	387.507	404.271	0.0610985	0.970122	*	0.570072	MACO1
121551	5723	4157.19	3824.19	-0.120453	0.604329	*	0.0749448	BTBD11
256006	6036	23.9379	31.6221	0.401638	0.842572	*	0.176242	ANKRD31
51490	4302	770.5	790.073	0.0361921	0.985377	*	0.665421	SPOUT1
285368	3002	286.467	290.985	0.0225765	0.99731	*	0.848238	PRRT3
84074	5411	106.058	127.1	0.261114	0.901095	*	0.219024	QRICH2
54510	5938	4.73882	2.46511	-0.942879	0.105056	*	0.00508046	PCDH18
81616	2508	4.94681	6.42621	0.377467	0.956939	*	0.297712	ACSBG2
1236	2220	125.545	74.5192	-0.752526	0.00625444	*	0.000163577	CCR7
84915	3183	164.497	175.761	0.0955581	0.970122	*	0.520217	FAM222A
5493	6256	447.362	340.793	-0.392549	0.0238164	*	0.000773722	PPL
23062	5973	1605.63	1546.64	-0.0539983	0.970122	*	0.51647	GGA2
284217	9657	4.11647	3.19812	-0.364186	0.956939	*	0.29358	LAMA1
26235	2865	553.618	547.188	-0.0168555	0.997809	*	0.859772	FBXL4
7037	5094	11776.7	12366.2	0.0704625	0.774334	*	0.133746	TFRC
80212	2048	279.709	261.401	-0.0976649	0.970122	*	0.482622	CCDC92
1005	3755	5.42416	4.22903	-0.359074	0.965659	*	0.318262	CDH7
4130	10275	386.218	297.175	-0.378103	0.0978574	*	0.00461766	MAP1A
84912	6816	3374.41	3435.12	0.0257266	0.985538	*	0.666473	SLC35B4
215	3697	189.729	188.093	-0.0124956	0.999961	*	0.929605	ABCD1
687	5208	551.56	543.699	-0.0207099	0.995401	*	0.8258	KLF9
9730	5715	1357.7	1317.17	-0.0437265	0.970122	*	0.532844	DCAF1
9229	2565	6.11806	6.9159	0.176843	0.978359	*	0.628667	DLGAP1
112703	1259	33.7667	29.697	-0.185283	0.970122	*	0.514166	FAM71E1
80070	6126	0.289402	0.310515	0.101588	0.970122	*	0.447373	ADAMTS20
5692	925	4674.46	4638.5	-0.0111427	0.998142	*	0.863991	PSMB4
5872	1235	457.269	420.593	-0.120619	0.930269	*	0.252629	RAB13
826	1334	9499.05	9148.78	-0.0542032	0.970122	*	0.351031	CAPNS1
3990	1614	1.42381	1.33026	-0.0980447	0.991939	*	0.703774	LIPC
79633	16118	566.031	785.616	0.472944	3.64696e-06	*	4.38414e-08	FAT4
339487	1329	328.834	312.613	-0.0729843	0.970122	*	0.534538	ZBTB8OS
57684	2036	152.89	161.617	0.0800812	0.977267	*	0.61228	ZBTB26
201164	2591	393.877	362.393	-0.12019	0.943102	*	0.266443	PLD6
57097	4472	96.8664	98.4577	0.023508	0.999961	*	0.905989	PARP11
10069	1735	206.68	176.427	-0.228328	0.776817	*	0.135713	RWDD2B
2653	1538	935.49	949.734	0.0218016	0.995401	*	0.806071	GCSH
23612	2734	1505.89	1576.05	0.0657017	0.970122	*	0.415455	PHLDA3
2548	3631	2969.07	2880.16	-0.043863	0.970122	*	0.453039	GAA
60684	4564	1124.86	1157.11	0.0407811	0.970122	*	0.578496	TRAPPC11
158219	3276	129.194	115.463	-0.162113	0.970122	*	0.365293	TTC39B
4090	6996	1988.29	2297.71	0.208671	0.0142834	*	0.000424657	SMAD5
26683	939	0.319458	0.318456	-0.0045335	0.999961	*	0.974356	OR4F3
730	5964	0.631909	0.691214	0.129416	0.970122	*	0.53185	C7
921	3376	6.93482	5.82252	-0.252216	0.970122	*	0.487108	CD5
374819	6047	1618.19	1605.32	-0.0115237	0.999961	*	0.87252	LRRC37A3
100885848	2022	18.7387	21.528	0.200195	0.970122	*	0.539037	PTGES3L
80975	1950	8.94562	7.50855	-0.252648	0.970122	*	0.490206	TMPRSS5
284759	2539	1.64111	1.36506	-0.265705	0.970122	*	0.325334	SIRPB2
55003	1511	629.673	692.634	0.137491	0.724877	*	0.114352	PAK1IP1
994	3123	7791.07	6749.13	-0.207121	0.0126236	*	0.000367182	CDC25B
10930	1643	9.48346	10.898	0.200573	0.970122	*	0.584721	APOBEC2
84279	1161	216.798	196.682	-0.140486	0.970122	*	0.333271	PRADC1
29923	1416	1109.26	1974.22	0.831693	8.93606e-22	*	3.40611e-24	HILPDA
9940	5635	7.78088	7.32217	-0.0876616	0.995401	*	0.810976	DLEC1
56062	3169	163.684	154.578	-0.0825711	0.970122	*	0.587954	KLHL4
2788	4264	2.49836	2.22992	-0.163989	0.970122	*	0.585945	GNG7
64798	2636	143.677	133.667	-0.104191	0.970122	*	0.52626	DEPTOR
1523	6731	3664.17	3638.84	-0.010007	0.999961	*	0.875011	CUX1
8972	6513	225.578	168.46	-0.42122	0.0666103	*	0.00274987	MGAM
5613	6084	849.654	931.758	0.133079	0.669778	*	0.0962661	PRKX
6405	3390	115.485	111.762	-0.0472668	0.995401	*	0.792913	SEMA3F
84549	3590	1334.35	1365.82	0.0336308	0.979934	*	0.635315	MAK16
6546	6128	65.3961	55.7902	-0.229193	0.969116	*	0.321656	SLC8A1
84263	3386	1592.44	1584.38	-0.00732767	0.999961	*	0.915943	HSDL2
79158	5644	1522.92	1481.44	-0.0398351	0.976776	*	0.609589	GNPTAB
727957	3555	864.648	791.338	-0.12782	0.761515	*	0.127924	MROH1
347344	7859	403.628	414.267	0.0375329	0.993598	*	0.719429	ZNF81
9578	6701	5572.9	5706.16	0.0340928	0.970122	*	0.517386	CDC42BPB
80000	9334	162.04	266.605	0.718352	2.65339e-05	*	3.88535e-07	GREB1L
55705	11416	4576.48	4648.72	0.0225943	0.98805	*	0.678535	IPO9
258010	1068	501.532	488.107	-0.0391459	0.993598	*	0.716935	SVIP
283234	4932	157.885	101.305	-0.640166	0.0073748	*	0.000199381	CCDC88B
51226	939	76.4127	70.4332	-0.117556	0.970122	*	0.582079	COPZ2
221188	3310	0.469962	0.48935	0.0583222	0.994181	*	0.739945	ADGRG5
9620	11389	5220.94	5408.57	0.050938	0.970122	*	0.398349	CELSR1
4594	3886	345.988	337.6	-0.0354082	0.994821	*	0.754633	MUT
1962	3879	211.73	178.678	-0.244864	0.689841	*	0.102952	EHHADH
489	4739	279.991	241.684	-0.212257	0.767668	*	0.131088	ATP2A3
138199	4387	1009.15	1079.37	0.0970413	0.904893	*	0.226741	CARNMT1
100137049	2752	80.1807	64.4746	-0.314526	0.970122	*	0.391501	PLA2G4B
79056	5538	71.2709	68.5489	-0.0561801	0.995401	*	0.804267	PRRG4
2819	3014	8.79392	7.55803	-0.218497	0.970122	*	0.550971	GPD1
55298	2610	750.937	761.419	0.0199986	0.995401	*	0.814224	RNF121
347862	4420	1821.68	1981.81	0.121553	0.599454	*	0.0737145	GATD1
23205	3010	6.80415	8.54261	0.328263	0.970122	*	0.371107	ACSBG1
9120	3837	207.69	243.808	0.231318	0.662733	*	0.0941678	SLC16A6
81876	1955	3106.19	2950.54	-0.0741674	0.904893	*	0.226561	RAB1B
622	3455	51.3211	48.3261	-0.0867481	0.994181	*	0.734249	BDH1
90655	880	0.352588	0.322742	-0.127603	0.970122	*	0.391496	TGIF2LY
51330	1048	4868.35	6223.31	0.354249	1.5809e-08	*	1.39984e-10	TNFRSF12A
23554	2579	14.217	20.175	0.504953	0.774589	*	0.134405	TSPAN12
387885	1531	6.63351	5.56107	-0.254409	0.970122	*	0.486155	CFAP73
2256	2998	34.1822	30.079	-0.18449	0.970122	*	0.517325	FGF11
5718	4425	2041.79	2142.38	0.0693796	0.970122	*	0.346853	PSMD12
5768	2997	2295.71	2424.32	0.0786405	0.90987	*	0.233732	QSOX1
2057	2459	98.8454	108.61	0.135913	0.970122	*	0.491611	EPOR
64072	2812	169.372	162.183	-0.0625693	0.988732	*	0.683123	CDH23
100129654	2450	5.11097	3.39894	-0.588515	0.659168	*	0.0930863	TCF24
90701	836	631.298	621.998	-0.0214113	0.995401	*	0.815822	SEC11C
23176	4301	1004.24	1061.21	0.0795987	0.950342	*	0.276367	2022-09-08
23127	4214	6.15038	7.84667	0.351404	0.970122	*	0.338369	COLGALT2
10567	821	2011.93	1821.06	-0.143805	0.326937	*	0.0254985	RABAC1
93380	5220	920.905	929.841	0.0139309	0.997809	*	0.859214	MMGT1
100507607	1453	75.0984	90.7762	0.273532	0.846291	*	0.178855	NPIPB9
83468	2132	7.19849	5.75439	-0.323029	0.970122	*	0.378543	GLT8D2
10640	8522	2865.27	3051.03	0.0906266	0.760274	*	0.127329	EXOC5
5089	3231	380.623	329.066	-0.209986	0.578063	*	0.0689486	PBX2
7348	2060	273.381	253.749	-0.10751	0.970122	*	0.431675	UPK1B
2563	1942	6.89429	6.60579	-0.0616709	0.998535	*	0.866436	GABRD
64663	441	2.13351	2.22209	0.058686	0.997767	*	0.850747	SPANXC
402055	1310	218.778	230.252	0.0737465	0.970122	*	0.576224	SRRD
29941	3399	501.461	493.147	-0.0241203	0.995401	*	0.803755	PKN3
139735	1251	7.76335	6.87838	-0.174612	0.978359	*	0.627781	ZFP92
23140	11412	4194.1	4095.22	-0.0344197	0.970122	*	0.534666	ZZEF1
254531	1908	512.724	499.088	-0.0388907	0.988732	*	0.681381	LPCAT4
255631	6529	1.60561	1.92993	0.265426	0.970122	*	0.368884	COL24A1
56829	6375	3770.12	3565.69	-0.0804275	0.777391	*	0.136701	ZC3HAV1
64108	1027	1.55039	1.64861	0.0886174	0.994181	*	0.750054	RTP4
6517	3159	14.5764	15.8062	0.116854	0.994181	*	0.734924	SLC2A4
2840	2315	14.5625	10.6693	-0.448794	0.877019	*	0.202167	GPR17
26150	1405	64.7607	67.8181	0.0665515	0.995401	*	0.766469	RIBC2
101928093	767	0.289402	0.310515	0.101588	0.970122	*	0.447373	LOC101928093
728130	5543	365.461	459.377	0.329963	0.0517424	*	0.00201471	NUTM2D
57172	2507	2.65368	2.41582	-0.135479	0.986456	*	0.669643	CAMK1G
55425	1781	434.46	479.873	0.143428	0.80834	*	0.156378	GPALPP1
391322	839	20.0583	22.2895	0.152167	0.979393	*	0.633644	LOC391322
115207	6255	115.575	112.741	-0.0358153	0.99674	*	0.841666	KCTD12
5139	7127	448.575	387.313	-0.211849	0.43469	*	0.0409101	PDE3A
440533	1582	1.60565	1.73737	0.113747	0.990241	*	0.68937	PSG8
80174	2108	204.015	225.288	0.143093	0.970122	*	0.345111	DBF4B
1399	5336	1785.41	2135.69	0.258448	0.00267078	*	5.92998e-05	CRKL
135656	5306	4.3628	3.26433	-0.418468	0.90987	*	0.233963	DPCR1
83480	1820	164.524	146.601	-0.166395	0.955985	*	0.284615	PUS3
55072	3537	999.431	1018.81	0.0277017	0.993598	*	0.718576	RNF31
165100	1420	0.849164	0.812042	-0.0644882	0.995401	*	0.779538	TEX44
26504	4814	542.62	522.735	-0.0538637	0.974171	*	0.596511	CNNM4
103	6624	9827.12	9430.84	-0.0593823	0.882654	*	0.206867	ADAR
127833	7604	67.53	74.2894	0.137628	0.970122	*	0.520286	SYT2
8228	2814	149.34	142.881	-0.0637883	0.991438	*	0.70004	PNPLA4
8875	2133	9.24255	7.67617	-0.267905	0.970122	*	0.465428	VNN2
55602	3591	285.343	292.312	0.0348106	0.995401	*	0.779145	CDKN2AIP
53637	2351	33.2937	36.3294	0.125885	0.98529	*	0.6613	S1PR5
10473	1980	959.038	1030.89	0.104236	0.885342	*	0.208855	HMGN4
4528	2570	1432.26	1463.48	0.0311083	0.983592	*	0.649518	MTIF2
57407	1296	661.461	647.407	-0.0309842	0.994181	*	0.745547	NMRAL1
388284	1287	7.06465	9.21647	0.383596	0.956939	*	0.295942	C16orf86
2534	3162	32.7419	42.1074	0.362936	0.870285	*	0.195818	FYN
653720	5270	16.0983	19.856	0.302663	0.970122	*	0.36212	GOLGA8M
5525	3075	1019.35	968.142	-0.0743531	0.970122	*	0.330556	PPP2R5A
6772	3947	5355.02	5393.91	0.0104382	0.999961	*	0.872114	STAT1
6173	892	9575.82	9512.75	-0.00953303	0.999652	*	0.868616	RPL36A
5500	4861	5207.77	5255.01	0.0130282	0.998142	*	0.863242	PPP1CB
64397	10353	1792.03	1749.32	-0.0347992	0.970122	*	0.579461	ZNF106
7799	6351	616.633	558.721	-0.142284	0.825878	*	0.164808	PRDM2
23428	3525	11.6848	8.72562	-0.421306	0.917607	*	0.24359	SLC7A8
84321	1617	2107.53	2126.78	0.0131209	0.996917	*	0.843409	THOC3
121278	2360	0.62656	0.72243	0.205403	0.942793	*	0.265492	TPH2
25949	1773	432.604	453.907	0.0693525	0.970122	*	0.511334	SYF2
10813	2573	1176.45	1077.1	-0.127283	0.604577	*	0.0750891	UTP14A
51333	1460	77.2718	82.1991	0.0891814	0.986638	*	0.67141	ZNF771
57158	4083	142.598	161.852	0.182729	0.919927	*	0.244857	JPH2
246176	3031	7.67855	6.49748	-0.240953	0.970122	*	0.511522	GAS2L2
8315	4053	816.849	831.677	0.0259536	0.994181	*	0.746426	BRAP
55892	5322	583.216	615.453	0.0776192	0.970122	*	0.390469	MYNN
23163	3922	1136.19	1204.77	0.0845582	0.956939	*	0.293643	GGA3
6343	578	1.94321	1.7273	-0.169928	0.970122	*	0.572938	SCT
80723	1850	430.044	455.285	0.0822875	0.970122	*	0.420003	SLC35G2
10298	2802	2137.95	2079.17	-0.0402199	0.979222	*	0.633425	PAK4
51804	6277	385.081	482.23	0.324557	0.0919527	*	0.00420078	SIX4
642819	2107	70.0418	72.7158	0.054053	0.995401	*	0.802756	ZNF487
63901	3732	1445.81	1216.88	-0.248694	0.00821513	*	0.000224491	FAM111A
26575	1472	180.458	152.87	-0.239364	0.748841	*	0.122911	RGS17
5728	8721	3606.12	3579.48	-0.0106976	0.996917	*	0.844243	PTEN
5514	4604	2204.88	1947.31	-0.179217	0.0945586	*	0.00438054	PPP1R10
57186	9453	1155.37	1026.35	-0.170832	0.262023	*	0.0179939	RALGAPA2
5962	3816	5728.88	5572.56	-0.0399133	0.970122	*	0.420374	RDX
8407	1419	10584.1	10386	-0.0272685	0.974177	*	0.59901	TAGLN2
58505	1089	1145.22	1162.71	0.0218684	0.995401	*	0.766446	OSTC
55146	1421	752.952	735.905	-0.0330383	0.993664	*	0.722036	ZDHHC4
51360	4541	1409.27	1431.62	0.0226963	0.994181	*	0.74607	MBTPS2
1837	3816	2.15742	2.07071	-0.0591776	0.996257	*	0.837644	DTNA
2323	1093	17.4376	16.2699	-0.100001	0.995401	*	0.766638	FLT3LG
6157	4906	10828.2	10435.9	-0.0532347	0.970122	*	0.470844	RPL27A
51602	2055	1627.59	1616.94	-0.009469	0.999961	*	0.887982	NOP58
80740	932	0.31741	0.34636	0.125926	0.970122	*	0.394731	LY6G6C
3049	653	33.528	35.6523	0.0886283	0.995401	*	0.75981	HBQ1
23116	6434	1116.43	1080.83	-0.0467457	0.970122	*	0.53401	TOGARAM1
[truncated: 15,054 more rows]

## Sheet: 6 hpi-vs 1 hpi
GeneID	Length	1phi-Expression	6phi-Expression	log2FoldChange(6phi/1phi)	Padj	Up/Down-Regulation	Pvalue	Symbol
57573	6162	541.465	498.208	-0.120121	0.515759	*	0.299898	ZNF471
8563	2556	1031.14	921.086	-0.162831	0.131063	*	0.0451283	THOC5
102724951	2353	4.41566	2.0881	-1.08044	0.1409	*	0.0495731	LOC102724951
8434	3122	204.12	217.656	0.0926261	0.723916	*	0.524382	RECK
10309	1485	76.2736	76.3111	0.000709746	0.999074	*	0.997494	CCNO
7652	7881	5.83412	6.13085	0.0715716	0.953354	*	0.896526	ZNF99
80176	3130	532.279	605.566	0.186102	0.213871	*	0.0857412	SPSB1
1387	10188	2701.5	2715.85	0.00764484	0.973834	*	0.935955	CREBBP
55854	2149	1519.75	1251.54	-0.280124	0.0123205	*	0.00258186	ZC3H15
150275	3951	646.418	746.36	0.207405	0.0991999	*	0.0317981	CCDC117
79572	7384	3307.62	3511.27	0.0862021	0.380564	*	0.188853	ATP13A3
2634	4148	159.497	139.665	-0.191556	0.496282	*	0.281802	GBP2
1785	3674	2335.55	3211.51	0.459487	4.40472e-08	*	3.21183e-09	DNM2
83548	4601	606.231	680.978	0.167739	0.210808	*	0.0841552	COG3
9363	1128	2.45977	2.83925	0.206988	0.838605	*	0.707171	RAB33A
51599	2186	215.283	255.816	0.248868	0.223276	*	0.0908065	LSR
152926	6590	27.641	28.1667	0.0271819	0.973717	*	0.935509	PPM1K
401409	952	0.317763	0.381852	0.26506	0.612429	*	0.397396	RAB19
79618	3809	536.281	696.745	0.377643	0.000373605	*	5.06338e-05	HMBOX1
4893	4454	1960.44	2036.22	0.0547127	0.6593	*	0.452173	NRAS
347517	1077	1.41992	1.57753	0.151862	0.878742	*	0.773354	RAB41
84071	3733	51.2227	50.081	-0.0325194	0.957048	*	0.903798	ARMC2
6531	3952	1.32562	2.83847	1.09845	0.126001	*	0.0429277	SLC6A3
7022	2895	933.724	337.485	-1.46817	2.6012e-49	Down	3.12315e-51	TFAP2C
1244	5446	21573.1	16747.7	-0.365277	6.02484e-09	*	4.03679e-10	ABCC2
1638	3803	0.798371	0.883106	0.145527	0.864701	*	0.750498	DCT
25953	1335	1123.41	997.51	-0.171477	0.102505	*	0.0331038	PNKD
374403	1541	10.3119	14.0856	0.449921	0.553172	*	0.335065	TBC1D10C
339263	7912	714.279	679.979	-0.0709989	0.687647	*	0.483016	C17orf51
1969	3990	6204.56	5314.97	-0.223268	0.00204662	*	0.000330834	EPHA2
112812	864	261.097	246.87	-0.0808356	0.734874	*	0.542039	FDX1L
4358	1051	359.252	389.722	0.117448	0.54112	*	0.323962	MPV17
91373	3401	584.232	912.657	0.643531	1.97141e-11	*	1.04609e-12	UAP1L1
114836	2421	0.349219	0.295597	-0.240504	0.638494	*	0.428741	SLAMF6
79805	4297	121.55	123.543	0.0234568	0.953378	*	0.896898	VASH2
84275	1476	185.983	144.73	-0.361809	0.0990252	*	0.0317305	SLC25A33
4836	4916	3833.48	3727.33	-0.0405138	0.718643	*	0.518127	NMT1
23788	2625	2595.28	2744.76	0.0807934	0.483752	*	0.270654	MTCH2
10233	1560	228.488	251.361	0.137643	0.520611	*	0.30469	LRRC23
56971	2264	253.702	322.042	0.344112	0.066283	*	0.0191798	CEACAM19
167465	6278	4.074	3.20641	-0.345489	0.73428	*	0.53783	ZNF366
100996485	2490	169.802	162.187	-0.0661898	0.832696	*	0.69784	C5orf66
140465	1009	732.856	698.667	-0.0689251	0.699378	*	0.496565	MYL6B
84467	9102	0.704914	1.04412	0.566772	0.366255	*	0.178902	FBN3
90806	4718	1084.62	964.018	-0.170057	0.121043	*	0.040721	ANGEL2
374395	1060	840.933	787.743	-0.0942658	0.559183	*	0.341948	TMEM179B
282996	7269	349.9	142.264	-1.29837	3.74788e-15	Down	1.52339e-16	RBM20
57026	2072	340.136	917.32	1.43131	6.28105e-48	Up	7.90925e-50	PDXP
57658	3046	691.502	769.97	0.155068	0.205378	*	0.0814702	CALCOCO1
9968	6985	1338.77	1315.12	-0.0257132	0.850722	*	0.728487	MED12
56666	3069	115.971	204.307	0.816977	5.35509e-05	*	6.15676e-06	PANX2
1259	2790	2.66546	1.91511	-0.476953	0.606695	*	0.38753	CNGA1
9961	2911	5695.82	5462.12	-0.0604433	0.514777	*	0.298935	MVP
8694	3721	795.703	844.022	0.0850509	0.540115	*	0.323044	DGAT1
26002	3063	56.6593	56.383	-0.0070515	0.987557	*	0.977898	MOXD1
57379	2815	14.6738	14.9588	0.0277484	0.978831	*	0.947833	AICDA
5464	1316	2546.94	2249.18	-0.179363	0.102116	*	0.032954	PPA1
11280	6500	87.5659	101.671	0.21547	0.513413	*	0.297189	SCN11A
9985	2336	38.1326	73.3743	0.944249	0.00236983	*	0.000391132	REC8
171392	2209	255.584	191.796	-0.414226	0.0237502	*	0.00559467	ZNF675
83547	1807	206.35	197.775	-0.0612315	0.83672	*	0.704503	RILP
3475	3318	1071.81	670.486	-0.676764	7.29055e-13	*	3.49284e-14	IFRD1
29998	5741	251.625	332.019	0.399987	0.0564942	*	0.0157862	BICRA
55109	4514	1512.8	1681.19	0.152263	0.156971	*	0.0570278	AGGF1
8193	2346	64.4015	91.9678	0.514035	0.0754194	*	0.0226089	DPF1
55814	11097	3428.39	3204.73	-0.0973268	0.416572	*	0.216053	BDP1
65059	7662	1389.5	1128.64	-0.299977	0.0128732	*	0.0027319	RAPH1
117854	3340	750.599	310.922	-1.27149	2.19589e-34	Down	3.96119e-36	TRIM6
728689	3110	34.0029	16.4175	-1.05043	0.0365825	Down	0.00934166	EIF3CL
1203	2816	613.218	586.957	-0.0631454	0.734892	*	0.55515	CLN5
91664	5607	690.597	432.186	-0.676191	6.14682e-10	*	3.74051e-11	ZNF845
4261	2902	1.47837	1.43403	-0.0439265	0.971276	*	0.929347	CIITA
51109	2587	2801.09	3088.56	0.140946	0.170209	*	0.0635719	RDH11
55720	4890	3539.65	4319.84	0.287371	2.73577e-05	*	2.97067e-06	TSR1
10919	4006	1003.47	972.598	-0.0450839	0.748963	*	0.581626	EHMT2
10390	2293	283.654	326.042	0.200929	0.316985	*	0.145701	CEPT1
84649	2465	69.4692	46.2331	-0.587448	0.083425	*	0.0257008	DGAT2
283297	995	4.39929	8.48889	0.948307	0.187753	*	0.0723785	OR10A4
646960	2158	1.25337	1.02073	-0.296205	0.734874	*	0.545869	PRSS56
29842	9306	282.85	294.16	0.0565639	0.800869	*	0.653351	TFCP2L1
100141515	1090	0.331747	0.282584	-0.231403	0.647266	*	0.438764	C17orf99
100505989	3123	11.649	10.6527	-0.128989	0.887188	*	0.788845	SMIM31
9683	7121	811.942	953.33	0.231599	0.0396535	*	0.010314	N4BP1
153527	1644	1372.48	1117.25	-0.296826	0.00316079	*	0.000541485	ZMAT2
266629	2089	0.485727	0.538643	0.149184	0.832965	*	0.69883	SEC14L3
8611	1685	1223.21	1036.19	-0.23938	0.0331809	*	0.00830891	PLPP1
6631	1231	1478.45	1372.89	-0.106871	0.423035	*	0.220677	SNRPC
51322	5566	2211.37	2435.09	0.139035	0.178429	*	0.0676346	WAC
79154	1608	159.25	160.438	0.0107225	0.978999	*	0.948601	DHRS11
286499	3361	9.37867	5.65228	-0.730551	0.336209	*	0.158535	FAM133A
5970	2594	866.939	1585.73	0.87114	8.84753e-14	*	3.95895e-15	RELA
4094	5023	11.499	75.6899	2.71859	6.87562e-15	Up	2.86316e-16	MAF
23171	4068	538.694	454.749	-0.244394	0.0752568	*	0.0225403	GPD1L
4704	1621	1966.24	1868.04	-0.073913	0.652163	*	0.444368	NDUFA9
1266	2110	2252.85	1932	-0.221657	0.0133225	*	0.00284023	CNN3
221491	1002	379.667	376.34	-0.0126989	0.966711	*	0.921586	SMIM29
79924	4045	11.9994	18.1865	0.599903	0.325275	*	0.151302	ADM2
3419	2701	1563.89	1524.8	-0.0365154	0.771977	*	0.615719	IDH3A
79982	5882	959.357	811.872	-0.240816	0.0261629	*	0.00626561	DNAJB14
23416	3881	177.277	169.917	-0.0611764	0.827849	*	0.690585	KCNH3
10430	909	4152.73	3817.24	-0.121533	0.307924	*	0.139922	TMEM147
260425	6593	1113	739.606	-0.589629	1.93496e-10	*	1.12421e-11	MAGI3
10052	7643	1417.73	1819.12	0.359657	2.46275e-05	*	2.65257e-06	GJC1
7514	4830	8506.53	6926.08	-0.29653	5.10039e-06	*	4.91698e-07	XPO1
39	1571	1254.08	1046.87	-0.260545	0.0126789	*	0.00267628	ACAT2
51751	642	6.66788	8.35734	0.325815	0.720964	*	0.521083	HIGD1B
51025	631	280.045	257.477	-0.121215	0.639843	*	0.430135	PAM16
10300	2661	877.955	918.584	0.0652637	0.678099	*	0.472636	KATNB1
79823	1584	90.582	72.0813	-0.329598	0.297668	*	0.133473	CAMKMT
25854	2704	93.4155	89.4978	-0.0618094	0.873363	*	0.763438	FAM149A
8091	3354	1028.07	1172.93	0.190178	0.091452	*	0.0288325	HMGA2
60436	3397	99.7745	132.032	0.404148	0.108038	*	0.035308	TGIF2
1	1766	63.3245	71.5167	0.175518	0.653612	*	0.446016	A1BG
506	1857	15608.9	14279.6	-0.128411	0.141923	*	0.0499992	ATP5F1B
51058	1755	165.525	179.766	0.119072	0.6499	*	0.441433	ZNF691
23318	5861	1192.16	1186.37	-0.0070193	0.971407	*	0.929934	ZCCHC11
8100	3219	465.682	394.167	-0.240536	0.0812734	*	0.0248333	IFT88
64777	1986	437.883	423.495	-0.0481995	0.816237	*	0.67462	RMND5B
8537	3239	119.028	78.669	-0.597432	0.0171226	*	0.00379222	BCAS1
147700	1793	9.41946	16.5688	0.814754	0.180361	*	0.0687048	KLC3
23379	7948	3577.77	3746.9	0.0666358	0.517336	*	0.301292	ICE1
8941	2528	8.03965	13.1631	0.711299	0.29749	*	0.133325	CDK5R2
57062	2967	3351.88	3588.81	0.0985357	0.258604	*	0.110142	DDX24
255758	695	119.558	91.5751	-0.384687	0.138469	*	0.0484813	TCTEX1D2
113802	1748	107.633	57.7458	-0.898332	0.000311205	*	4.15208e-05	HENMT1
57380	2535	559.151	541.619	-0.0459601	0.806312	*	0.661107	MRS2
51667	3150	1186.25	1206.08	0.0239228	0.88956	*	0.7932	NUB1
1973	1893	18746.6	19943.7	0.0893019	0.243099	*	0.101444	EIF4A1
8214	1245	326.045	324.733	-0.00581726	0.984381	*	0.963164	DGCR6
284992	2691	222.667	162.356	-0.455727	0.0106433	*	0.00217242	CCDC150
57474	6098	195.687	222.268	0.183756	0.418948	*	0.217743	ZNF490
79611	4018	2.27561	2.37594	0.0622463	0.960547	*	0.911151	ACSS3
152404	3605	233.247	350.813	0.588847	5.34584e-05	*	6.14298e-06	IGSF11
23659	2764	412.145	503.139	0.287805	0.049717	*	0.0135081	PLA2G15
9842	4673	1801.95	2239.31	0.31349	0.00475258	*	0.000862613	PLEKHM1
64782	3134	2358.85	4126.08	0.806687	5.76905e-33	*	1.10826e-34	AEN
414899	862	70.4817	47.6428	-0.564991	0.0956596	*	0.0304784	BLID
3849	2459	0.548383	0.419162	-0.387674	0.512424	*	0.296032	KRT2
8776	3751	884.547	974.508	0.139735	0.231802	*	0.0953969	MTMR1
116154	2185	0.480984	0.526092	0.129327	0.848086	*	0.724057	PHACTR3
8711	2915	59.7063	119.071	0.995867	2.8032e-05	*	3.04881e-06	TNK1
81559	2715	758.248	1071.15	0.498415	1.5805e-07	*	1.23115e-08	TRIM11
2029	1531	2328.34	2269.91	-0.036668	0.768609	*	0.61182	ENSA
57447	2084	46.6502	60.1558	0.366819	0.327517	*	0.152726	NDRG2
5671	1922	0.472948	0.518725	0.133289	0.84321	*	0.714758	PSG3
23584	1216	0.335872	0.338529	0.0113658	0.986264	*	0.971543	VSIG2
201292	3445	1067.83	1585.2	0.569974	4.27281e-11	*	2.33736e-12	TRIM65
83443	786	1068.95	1043.52	-0.0347299	0.835725	*	0.702885	SF3B5
4218	2194	1580.25	1439.38	-0.134708	0.225872	*	0.0922723	RAB8A
23225	7218	6767.19	7322.24	0.113728	0.148135	*	0.0528371	NUP210
51138	1765	590.601	494.114	-0.257339	0.094351	*	0.0299399	COPS4
221294	3193	788.269	865.095	0.13417	0.268661	*	0.116204	NT5DC1
727800	1095	10.3475	14.7314	0.509613	0.474341	*	0.261674	RNF208
20	8171	1502.21	2292.69	0.60996	4.27824e-12	*	2.16493e-13	ABCA2
80760	3767	42.8146	39.8276	-0.104334	0.849684	*	0.726236	ITIH5
23295	4320	1325.46	1939.88	0.549475	4.29335e-06	*	4.09228e-07	MGRN1
349075	4553	98.0096	117.949	0.267168	0.351562	*	0.168945	ZNF713
283446	4276	5.74499	11.4758	0.998217	0.137209	*	0.0479194	MYO1H
1983	5951	5964.38	4544.26	-0.392326	7.21141e-10	*	4.40946e-11	EIF5
124842	4680	1.43678	1.96649	0.452785	0.612429	*	0.39647	TMEM132E
79085	3475	514.282	533.815	0.0537803	0.799443	*	0.651061	SLC25A23
64786	5764	953.231	911.79	-0.0641245	0.737527	*	0.558557	TBC1D15
11152	1719	684.315	693.622	0.0194884	0.918255	*	0.838713	WDR45
468	1474	4779.22	4774.86	-0.00131537	0.990117	*	0.982541	ATF4
7247	3406	1474.53	1214.56	-0.279819	0.00159038	*	0.000250564	TSN
10327	1482	1348.03	1121.91	-0.264893	0.0113697	*	0.00235363	AKR1A1
9697	7065	2256.3	3069.87	0.44422	8.28494e-11	*	4.61461e-12	TRAM2
7634	2957	47.5575	57.1363	0.264737	0.524526	*	0.308738	ZNF80
90313	1565	1002.64	1092.24	0.123483	0.403382	*	0.20618	TP53I13
554235	1061	1.53509	2.88617	0.910829	0.231451	*	0.0951612	ASPDH
8754	4111	7527.7	7081.55	-0.0881439	0.286121	*	0.126957	ADAM9
163175	2906	6.0577	9.11471	0.589427	0.462939	*	0.252076	LGI4
126003	716	637.83	627.415	-0.0237527	0.926744	*	0.854587	TRAPPC5
84816	2893	279.132	180.603	-0.628127	0.000151412	*	1.89686e-05	RTN4IP1
143384	6758	2325.37	2486.58	0.0967027	0.342148	*	0.162437	CACUL1
84287	1843	1309.64	1397.14	0.0933138	0.437581	*	0.232374	ZDHHC16
84240	1518	281.789	304.265	0.110716	0.625576	*	0.413582	ZCCHC9
10083	2237	14.5521	10.2933	-0.499521	0.500767	*	0.285608	USH1C
5922	5647	1071.14	811.784	-0.399981	1.9959e-05	*	2.117e-06	RASA2
200879	2478	890.641	649.697	-0.455077	5.95414e-06	*	5.80628e-07	LIPH
10787	4997	5493.79	5213.54	-0.0755402	0.381867	*	0.189836	NCKAP1
2583	2604	1743.19	1803.44	0.0490228	0.70677	*	0.504424	B4GALNT1
9401	3840	1479.88	1652.64	0.159295	0.109615	*	0.0360034	RECQL4
57332	1561	435.56	485.805	0.157506	0.350379	*	0.168027	CBX8
710	1832	0.168407	0.154161	-0.127513	0.746003	*	0.577202	SERPING1
23277	5252	5403.24	5396.79	-0.00172231	0.987537	*	0.977578	CLUH
7087	3005	10.3995	25.1901	1.27635	0.0104504	Up	0.00212645	ICAM5
154467	637	312.116	301.035	-0.0521498	0.836445	*	0.704014	CCDC167
112	6108	1079.45	1645.97	0.608643	1.16178e-13	*	5.25298e-15	ADCY6
338398	957	0.168407	0.154161	-0.127513	0.746003	*	0.577202	TAS2R60
9423	5954	57.6288	112.192	0.961113	0.000114877	*	1.39965e-05	NTN1
92017	8183	573.371	539.632	-0.0874927	0.628351	*	0.416226	SNX29
26289	3358	179.876	153.01	-0.233373	0.296311	*	0.13267	AK5
50814	1595	558.838	500.534	-0.158963	0.318817	*	0.146917	NSDHL
9935	3395	2.78238	5.3537	0.944219	0.221635	*	0.0897884	MAFB
24139	2425	314.474	396.238	0.333424	0.021212	*	0.00490731	EML2
157567	2841	233.936	204.718	-0.192481	0.365339	*	0.178347	ANKRD46
6257	2877	405.555	551.213	0.442713	0.000127586	*	1.57372e-05	RXRB
2590	4484	3548.51	4106.92	0.210843	0.0120094	*	0.00250753	GALNT2
3750	4720	49.814	89.1743	0.840075	0.00299709	*	0.000509579	KCND1
79989	3682	424.224	450.784	0.0876118	0.628983	*	0.416793	TTC26
150590	1539	40.4156	29.4419	-0.457043	0.339159	*	0.160484	C2orf15
10161	2523	116.828	124.325	0.0897266	0.794892	*	0.64503	LPAR6
159989	2698	0.160091	0.147075	-0.122337	0.748963	*	0.585563	DEUP1
9255	2603	1124.52	983.779	-0.192904	0.087595	*	0.0272729	AIMP1
5337	5919	645.863	585.607	-0.141296	0.331652	*	0.155425	PLD1
9133	1566	1712.82	1268.28	-0.4335	3.80614e-07	*	3.10528e-08	CCNB2
286133	4170	480.558	306.919	-0.646851	1.59552e-07	*	1.24379e-08	SCARA5
146059	4662	371.075	357.828	-0.0524453	0.821086	*	0.681047	CDAN1
7123	772	0.66863	0.678308	0.0207312	0.983787	*	0.960367	CLEC3B
55830	2157	617.784	687.87	0.155033	0.23188	*	0.09546	GLT8D1
5745	2007	5.69093	6.96951	0.292393	0.748292	*	0.58013	PTH1R
6513	3687	3813.61	16900.3	2.14782	1.83454e-235	Up	2.47127e-238	SLC2A1
2116	1336	6.12489	6.53312	0.093088	0.929396	*	0.859558	ETV2
23247	6640	871.075	1071.65	0.298963	0.00536655	*	0.000990709	KIAA0556
23632	1834	5.74918	7.22262	0.329165	0.734319	*	0.537901	CA14
55698	3682	116.75	121.81	0.0612155	0.858935	*	0.742243	RADIL
9117	3994	1196.03	1297.66	0.117664	0.33	*	0.154428	SEC22C
6218	610	19238	17411.1	-0.143954	0.199318	*	0.0782494	RPS17
245806	2231	0.16832	0.154088	-0.12746	0.746003	*	0.577288	VGLL2
25888	4688	492.248	376.569	-0.38647	0.00456727	*	0.000824164	ZNF473
100287482	1068	105.787	115.394	0.125404	0.708952	*	0.507568	SMKR1
80820	4687	598.557	620.893	0.0528555	0.782421	*	0.630006	EEPD1
254887	5612	351.379	437.167	0.315157	0.0232035	*	0.00545093	ZDHHC23
55973	6019	856.866	871.371	0.0242183	0.897421	*	0.807938	BCAP29
389692	2373	5.21494	14.2692	1.45218	0.0173362	Up	0.00384413	MAFA
114902	1361	0.741363	0.967219	0.383663	0.608642	*	0.389803	C1QTNF5
148534	6847	1255.11	1258.51	0.00390634	0.983549	*	0.959009	TMEM56
6997	1784	5.47813	4.79279	-0.192819	0.849808	*	0.727071	TDGF1
55959	3918	632.809	748.276	0.2418	0.0328169	*	0.00819557	SULF2
80199	1762	238.795	201.242	-0.246837	0.247962	*	0.104012	FUZ
6744	4945	3021.5	2409.34	-0.326628	1.0779e-05	*	1.09154e-06	SSFA2
207	2856	3200.91	3264.7	0.0284662	0.80889	*	0.665071	AKT1
81550	2715	339.594	314.794	-0.1094	0.58005	*	0.360631	TDRD3
54708	3941	506.61	543.829	0.102278	0.599362	*	0.380149	2022-03-05
48	3562	2361.25	2280.74	-0.0500535	0.698421	*	0.49546	ACO1
285848	2367	0.548284	0.4191	-0.38763	0.512424	*	0.296066	PNPLA1
220047	2276	0.789029	0.87486	0.148973	0.860665	*	0.744323	CCDC83
56099	2796	37.4616	28.6326	-0.387754	0.431566	*	0.227435	PCDHGB7
51031	1863	1956.67	1913.71	-0.0320233	0.820535	*	0.679967	GLOD4
89887	3867	234.465	251.208	0.0995086	0.686599	*	0.481926	ZNF628
728229	1334	16.8368	17.6102	0.064793	0.94233	*	0.87864	TMEM191B
8607	1798	1921.79	1647.54	-0.222131	0.0608585	*	0.0173123	RUVBL1
494513	1681	32.967	39.7224	0.268929	0.608249	*	0.389177	PJVK
286207	1722	11.28	10.2287	-0.141138	0.873363	*	0.763389	CFAP157
23385	2933	1362.16	1481.89	0.121541	0.294498	*	0.131657	NCSTN
9955	4199	12.448	6.82627	-0.866745	0.199641	*	0.0784345	HS3ST3A1
84460	4045	2.55087	3.1152	0.288339	0.763231	*	0.605237	ZMAT1
386653	904	0.675164	1.05877	0.649075	0.312034	*	0.142658	IL31
57497	3221	1.0012	1.0203	0.0272655	0.980876	*	0.952956	LRFN2
9904	4091	1466.65	1456.9	-0.00961489	0.962344	*	0.913928	RBM19
79447	3843	1471.69	1422.43	-0.0491164	0.711029	*	0.509514	PAGR1
1155	1163	4073.61	3662.18	-0.153606	0.156157	*	0.0566131	TBCB
10844	4218	2301.62	2293.84	-0.00488764	0.97736	*	0.94336	TUBGCP2
788	1909	252.841	221.771	-0.189162	0.411806	*	0.212335	SLC25A20
144402	3476	619.82	633.367	0.031192	0.872072	*	0.76088	CPNE8
11251	2910	19.7726	19.8577	0.00619049	0.993251	*	0.987841	PTGDR2
8634	2597	497.007	515.318	0.0521978	0.775676	*	0.621395	RTCA
490	6796	7433.56	5190.4	-0.518207	7.01384e-18	*	2.42777e-19	ATP2B1
1843	2040	4740.21	7305.25	0.623984	1.69625e-10	*	9.73598e-12	DUSP1
56342	2452	600.775	671.469	0.160494	0.225487	*	0.092062	PPAN
55197	4031	1139.96	1192.58	0.0651063	0.638494	*	0.428598	RPRD1A
84315	2244	94.8509	89.9351	-0.0767766	0.836963	*	0.704904	MON1A
51574	2240	753.78	613.488	-0.297108	0.0064319	*	0.00122242	LARP7
56916	5051	1617.63	1312.85	-0.301176	0.00236983	*	0.000391119	SMARCAD1
56140	2445	28.4468	27.1864	-0.0653789	0.922554	*	0.847174	PCDHA8
6502	2998	723.025	656.742	-0.138719	0.327692	*	0.152851	SKP2
1294	9169	10345.7	15420.5	0.575821	1.68496e-15	*	6.71064e-17	COL7A1
474343	1192	119.068	108.809	-0.129982	0.693642	*	0.489986	SPIN2B
7111	3352	74.8409	138.628	0.889324	0.000257387	*	3.39263e-05	TMOD1
4640	3621	6.6026	6.37887	-0.0497334	0.970782	*	0.928386	MYO1A
782	3269	175.706	177.689	0.016187	0.963963	*	0.916765	CACNB1
5225	1392	0.331747	0.282584	-0.231403	0.647266	*	0.438764	PGC
83541	1744	129.543	144.374	0.156378	0.599362	*	0.380279	FAM110A
26045	5628	405.854	264.212	-0.619263	2.66316e-06	*	2.44261e-07	LRRTM2
10544	1506	1378.3	1314.16	-0.0687517	0.647266	*	0.438633	PROCR
6510	2842	5509.32	4468.21	-0.302178	3.57872e-06	*	3.37666e-07	SLC1A5
781	5830	1780.04	1524.96	-0.223137	0.0103668	*	0.0021087	CACNA2D1
131450	2203	1.61799	0.900302	-0.845723	0.203181	*	0.0803373	CD200R1
10713	2275	1450	1426.35	-0.0237248	0.883709	*	0.782109	USP39
11272	585	18.3135	21.9717	0.262732	0.692281	*	0.488497	PRR4
9867	4878	1773.3	1667.19	-0.0890222	0.410014	*	0.210938	PJA2
65065	9058	1427	1574.59	0.141993	0.154657	*	0.0559374	NBEAL1
5327	3198	104.157	85.1454	-0.290755	0.386471	*	0.193213	PLAT
112770	1571	1315.83	1246.92	-0.0776044	0.555515	*	0.337819	GLMP
56924	4228	3.86094	4.57527	0.244905	0.806873	*	0.66196	PAK6
203286	7187	1102.24	1390.69	0.335362	0.000548884	*	7.7443e-05	ANKS6
8801	2146	1410.08	1297.46	-0.120095	0.364071	*	0.177321	SUCLG2
1146	2187	31.2974	24.7349	-0.339496	0.53352	*	0.316818	CHRNG
89	2952	0.487457	0.534566	0.133095	0.843983	*	0.71751	ACTN3
10229	2667	522.949	532.347	0.0256975	0.897985	*	0.809154	COQ7
10026	4626	1050.2	865.379	-0.27926	0.0138689	*	0.00297538	PIGK
63971	6232	1918.75	1965.67	0.0348577	0.774171	*	0.619076	KIF13A
8661	6726	7848.84	7332.24	-0.0982244	0.322662	*	0.149652	EIF3A
3960	1291	7.63246	16.8651	1.14382	0.0599304	*	0.0169991	LGALS4
55287	1845	1.84497	2.19209	0.248715	0.799935	*	0.651651	TMEM40
146909	4294	1721.65	897.677	-0.939523	1.15512e-17	*	4.05922e-19	KIF18B
7174	5517	1331.98	1111.74	-0.260747	0.00446564	*	0.000803797	TPP2
10550	2135	1729.78	1460.48	-0.244145	0.0147852	*	0.00319795	ARL6IP5
1675	1124	496.788	472.829	-0.0713097	0.736299	*	0.556947	CFD
649	3489	1831.26	2343.54	0.355847	7.16321e-06	*	7.07763e-07	BMP1
3903	2733	171.236	214.337	0.323895	0.124053	*	0.0420606	LAIR1
1318	1791	155.446	191.481	0.300787	0.164118	*	0.0605375	SLC31A2
64393	9037	919.663	983.454	0.096752	0.471684	*	0.259324	ZMAT3
64216	1799	640.588	482.038	-0.41025	0.000441675	*	6.08421e-05	TFB2M
83882	1831	70.6144	53.7175	-0.394569	0.271963	*	0.118391	TSPAN10
79078	1036	76.1692	71.842	-0.0843816	0.839524	*	0.708683	C1orf50
402778	3721	230.837	237.859	0.043234	0.880149	*	0.775453	IFITM10
110806298	2258	65.1406	74.8437	0.200324	0.609647	*	0.390804	C17orf113
147920	618	1.8241	2.16519	0.24731	0.800421	*	0.652282	IGFL2
125476	992	114.569	102.829	-0.155971	0.626382	*	0.414188	INO80C
10597	875	124.976	121.164	-0.0446928	0.897643	*	0.808643	TRAPPC2B
3738	2599	0.574292	0.794723	0.468668	0.439305	*	0.233958	KCNA3
23432	7911	706.8	916.373	0.374633	0.000122142	*	1.50084e-05	GPR161
66008	6527	1063.83	997.837	-0.0923939	0.460489	*	0.249953	TRAK2
343990	3884	21.582	21.194	-0.0261737	0.978435	*	0.946172	KIAA1211L
2673	8649	2690.56	2368.12	-0.184166	0.0273691	*	0.00662772	GFPT1
55213	3440	813.355	670.434	-0.278791	0.0160975	*	0.00353553	RCBTB1
412	6536	411.795	448.448	0.123014	0.508707	*	0.292365	STS
181	783	1.0257	1.34754	0.393721	0.644542	*	0.434388	AGRP
6239	8656	1156.74	1632.59	0.497095	6.71795e-08	*	5.01663e-09	RREB1
9293	1472	44.505	43.8924	-0.0199994	0.978827	*	0.947227	GPR52
29763	1918	528.983	628.306	0.248246	0.041294	*	0.010835	PACSIN3
58497	3033	284.375	341.033	0.262117	0.125677	*	0.0427881	PRUNE1
56160	1748	845.335	985.925	0.221955	0.02868	*	0.00700286	NSMCE3
29066	3817	746.757	763.379	0.0317605	0.900752	*	0.8132	ZC3H7A
2893	3213	0.327822	0.331337	0.0153897	0.983787	*	0.961185	GRIA4
130271	6972	1091.84	599.063	-0.865978	5.34367e-22	*	1.48035e-23	PLEKHH2
399693	3596	1.87609	2.8848	0.620741	0.476807	*	0.264654	CCDC187
2886	2245	199.708	364.449	0.867827	4.47551e-10	*	2.69726e-11	GRB7
2543	3014	0.167365	0.184629	0.141632	0.734874	*	0.550047	GAGE1
51626	1360	252.544	222.547	-0.182421	0.392176	*	0.197531	DYNC2LI1
5650	1956	0.168407	0.154161	-0.127513	0.746003	*	0.577202	KLK7
5224	888	34.8195	62.1599	0.83609	0.00956131	*	0.00191909	PGAM2
84696	1471	14.2812	11.2163	-0.348527	0.650992	*	0.442954	ABHD1
55706	4840	2636.61	2341.45	-0.171282	0.0807992	*	0.0246397	NDC1
4287	6904	656.774	651.044	-0.0126427	0.956283	*	0.901787	ATXN3
83941	1250	220.854	220.088	-0.00501415	0.986348	*	0.972387	TM2D1
29984	1127	198.348	253.709	0.355137	0.0680741	*	0.0198048	RHOD
5362	11457	155.874	101.362	-0.620856	0.00592489	*	0.00110975	PLXNA2
164684	2330	0.660902	0.668582	0.0166688	0.985522	*	0.968033	WBP2NL
10885	3877	1498.2	1215.3	-0.301915	0.00104013	*	0.000156074	WDR3
80336	2135	170.481	166.705	-0.0323145	0.918501	*	0.839657	PABPC1L
7957	3474	129.824	83.8788	-0.630174	0.00622749	*	0.00117688	EPM2A
51293	1283	1077.48	1044.79	-0.0444511	0.766458	*	0.608803	CD320
29114	1214	0.32326	0.326159	0.0128805	0.98543	*	0.967352	TAGLN3
282991	2687	845.845	936.453	0.146813	0.252249	*	0.106416	BLOC1S2
80224	3072	415.803	406.871	-0.0313297	0.881362	*	0.777669	NUBPL
2936	3202	11123.3	10348.1	-0.104221	0.260606	*	0.111349	GSR
9110	5847	1596.9	1335.87	-0.257486	0.00256461	*	0.000426584	MTMR4
8364	390	2944	812.9	-1.85663	2.90017e-91	Down	1.90242e-93	HIST1H4C
1289	8455	4031.15	5484.82	0.444253	1.9539e-09	*	1.25194e-10	COL5A1
841	2602	949.114	855.378	-0.15002	0.200534	*	0.0789133	CASP8
55507	1038	51.2217	79.0475	0.625966	0.0358358	*	0.00912162	GPRC5D
8708	2168	0.801368	0.887502	0.147285	0.862414	*	0.74778	B3GALT1
54856	7423	1592.9	1580.95	-0.0108614	0.945929	*	0.88471	GON4L
100505573	2683	107.337	279.341	1.37988	3.76285e-16	Up	1.44352e-17	INAFM2
53354	6887	172.475	389.989	1.17704	2.36682e-13	Up	1.09788e-14	PANK1
8510	1246	1.47772	2.64939	0.842282	0.276777	*	0.12131	MMP23B
2121	5954	1005.52	1149.95	0.193629	0.159801	*	0.0584395	EVC
27115	5387	618.415	300.795	-1.03979	7.22752e-16	Down	2.81921e-17	PDE7B
286144	3679	346.373	307.852	-0.17009	0.357765	*	0.172869	TRIQK
27335	895	6767.62	6259.78	-0.112535	0.258227	*	0.109921	EIF3K
135152	1925	0.167365	0.184629	0.141632	0.734874	*	0.550047	B3GAT2
79625	2911	0.31143	0.373077	0.260565	0.614101	*	0.402003	NDNF
65982	2706	69.7255	66.4404	-0.0696258	0.881362	*	0.777709	ZSCAN18
9497	7776	3947.07	2836.92	-0.476456	5.56358e-12	*	2.84468e-13	SLC4A7
2953	1231	0.162928	0.179326	0.138348	0.734874	*	0.555073	GSTT2
4058	2891	3.10692	5.76879	0.892787	0.252898	*	0.106926	LTK
6947	1577	41.7667	31.151	-0.423075	0.367359	*	0.179656	TCN1
6715	2376	509.693	571.1	0.164113	0.287229	*	0.127616	SRD5A1
256691	3618	7.19896	2.38389	-1.59447	0.0181313	Down	0.004064	MAMDC2
8899	7482	2135.08	1965.44	-0.119435	0.269658	*	0.116872	PRPF4B
8745	6236	241.432	252.117	0.0624795	0.799906	*	0.651581	ADAM23
79716	2217	873.647	918.599	0.0723841	0.613679	*	0.39878	NPEPL1
126393	1480	9.31696	14.6513	0.653102	0.33305	*	0.156479	HSPB6
201514	2345	448.936	630.309	0.489551	2.99984e-05	*	3.27849e-06	ZNF584
145864	1985	246.527	239.489	-0.041786	0.869992	*	0.757077	HAPLN3
23151	4511	357.013	515.811	0.530864	1.74838e-05	*	1.83399e-06	GRAMD4
8884	3272	1536.66	1287.56	-0.255151	0.00379749	*	0.000666129	SLC5A6
79048	3422	980.75	950.478	-0.0452321	0.753884	*	0.593473	SECISBP2
729852	2363	296.624	240.34	-0.303557	0.110363	*	0.0363331	UMAD1
7262	937	166.166	250.864	0.594286	0.00285653	*	0.000481666	PHLDA2
55186	4676	664.586	1682.21	1.33983	2.29212e-50	Up	2.68493e-52	SLC25A36
152789	2593	1.11345	1.99887	0.844149	0.252898	*	0.106942	JAKMIP1
80131	3649	223.305	325.185	0.542244	0.00077636	*	0.000113157	LRRC8E
10681	2979	1044.19	1186.78	0.184667	0.0800923	*	0.0243739	GNB5
340527	3678	47.8812	47.6401	-0.00728433	0.988126	*	0.979039	NHSL2
57402	1075	2.42307	1.45538	-0.735434	0.358611	*	0.173404	S100A14
29781	2739	972.793	998.586	0.0377535	0.802087	*	0.65484	NCAPH2
100129792	3491	0.16832	0.154088	-0.12746	0.746003	*	0.577288	CCDC152
27035	2418	9.6683	8.55426	-0.17662	0.851888	*	0.73021	NOX1
65094	2608	942.786	801.338	-0.23452	0.0418563	*	0.0110202	JMJD4
10451	3115	417.412	194.429	-1.10223	3.52875e-17	Down	1.27311e-18	VAV3
4076	5156	9881.31	8614.65	-0.197911	0.00209208	*	0.000339408	CAPRIN1
9545	4290	761.295	640.114	-0.250127	0.129584	*	0.0444788	RAB3D
342357	7142	447.29	422.179	-0.0833551	0.662919	*	0.45582	ZKSCAN2
3832	5101	3984.43	2357.47	-0.757134	1.49588e-29	*	3.21535e-31	KIF11
51100	6382	1700.04	1658.98	-0.0352688	0.796327	*	0.646801	SH3GLB1
9563	9105	2008.05	2136.91	0.0897357	0.374508	*	0.184644	H6PD
10671	1126	633.823	591.774	-0.0990338	0.581931	*	0.36317	DCTN6
1655	3936	12892.5	12864.1	-0.00318762	0.98543	*	0.965822	DDX5
158131	945	1.58376	1.33159	-0.250201	0.779333	*	0.625876	OR1Q1
11269	1816	468.64	462.047	-0.0204406	0.926174	*	0.853748	DDX19B
5724	4216	18.4843	38.3153	1.05162	0.0111251	Up	0.0022913	PTAFR
201254	828	1343.2	1428.23	0.0885602	0.562691	*	0.34505	CENPX
55585	3223	1651.97	1594.34	-0.0512287	0.699378	*	0.496629	UBE2Q1
79738	3583	344.463	327.015	-0.0749927	0.734874	*	0.551499	BBS10
283375	1985	3.01442	3.33825	0.147208	0.889312	*	0.792901	SLC39A5
116842	707	11.4916	14.8893	0.373698	0.612429	*	0.395774	LEAP2
55299	1303	1196.36	868.23	-0.462497	4.93349e-05	*	5.64025e-06	BRIX1
120376	1535	39.1127	31.9991	-0.289607	0.582321	*	0.363942	COLCA2
51241	1717	925.812	809.71	-0.193314	0.101068	*	0.0325287	COX16
347454	1607	8.56767	20.6823	1.27142	0.0182267	Up	0.00408847	SOWAHD
9924	5294	814.143	791.62	-0.0404747	0.822082	*	0.682125	PAN2
1018	1584	161.29	175.502	0.121831	0.648773	*	0.440242	CDK3
78991	2561	212.312	166.662	-0.349265	0.0745045	*	0.0222501	PCYOX1L
259290	1021	90.0429	61.5292	-0.549342	0.0583203	*	0.0164229	TAS2R31
9765	6951	2629.53	2571.68	-0.032091	0.810415	*	0.666817	ZFYVE16
741	1358	270.561	187.671	-0.527749	0.00218656	*	0.000356529	ZNHIT2
2806	2487	4836.56	4645.25	-0.0582247	0.574961	*	0.356009	GOT2
59284	2345	127.296	120.807	-0.075484	0.814746	*	0.672688	CACNG7
9241	1892	26.0725	33.3827	0.356574	0.485401	*	0.272636	NOG
7922	2360	2395.12	2365.09	-0.0182051	0.895235	*	0.804369	SLC39A7
7439	2663	113.668	119.794	0.0757253	0.843366	*	0.715879	BEST1
100128927	3546	141.477	187.095	0.403201	0.0513864	*	0.014055	ZBTB42
3880	1490	4208.98	4095.48	-0.0394368	0.746003	*	0.570989	KRT19
23240	5032	231.487	234.438	0.0182731	0.959096	*	0.907294	TMEM131L
3192	6801	12213	11877	-0.0402474	0.687516	*	0.482826	HNRNPU
55588	3668	2357.37	2430.22	0.0439079	0.713749	*	0.513093	MED29
4294	3453	506.783	847.538	0.74191	1.96817e-13	*	9.07198e-15	MAP3K10
5159	5668	2.27218	2.37136	0.0616405	0.960547	*	0.911149	PDGFRB
10498	2968	810.789	870.082	0.101824	0.457891	*	0.247865	CARM1
55255	3919	1080.74	948.135	-0.188856	0.0912979	*	0.0287694	WDR41
1545	5160	7848.02	1998.82	-1.97318	6.80958e-219	Down	1.1566e-221	CYP1B1
8352	459	1512.28	174.119	-3.11858	4.22277e-163	Down	1.385e-165	HIST1H3C
1058	1425	532.937	264.38	-1.01136	8.20425e-18	Down	2.85424e-19	CENPA
7561	2967	110.009	93.4529	-0.235314	0.447172	*	0.239693	ZNF14
10287	1505	226.173	249.697	0.142754	0.552307	*	0.334181	RGS19
84667	1699	9.7614	11.2057	0.199073	0.832456	*	0.697338	HES7
55723	1746	998.299	963.531	-0.0511413	0.735422	*	0.55568	ASF1B
1535	778	4384.19	4371.38	-0.0042214	0.982597	*	0.957395	CYBA
3775	2161	337.992	434.999	0.364025	0.00761588	*	0.00148178	KCNK1
3780	2662	16.1539	16.0011	-0.0137123	0.986348	*	0.97321	KCNN1
10891	5531	76.9962	34.5928	-1.15431	0.000103932	Down	1.25943e-05	PPARGC1A
8992	894	3990.99	3549.07	-0.169305	0.0587403	*	0.0165755	ATP6V0E1
84706	3979	340.798	924.465	1.4397	1.13623e-45	Up	1.54391e-47	GPT2
200933	5743	531.612	552.751	0.0562548	0.746003	*	0.575147	FBXO45
80742	3365	346.946	280.254	-0.307974	0.0521376	*	0.0143062	PRR3
26083	685	0.516226	0.480905	-0.102252	0.881838	*	0.779294	TBC1D29
63929	6499	1265.66	1374.67	0.119195	0.287234	*	0.127635	XPNPEP3
2979	2287	21.9454	32.4152	0.562755	0.272823	*	0.119026	GUCA1B
10135	4593	9411.19	12921.4	0.45731	3.80925e-15	*	1.55056e-16	NAMPT
2961	1741	1149.05	1035.66	-0.149893	0.256601	*	0.109031	GTF2E2
8824	3950	869.829	967.475	0.153493	0.194757	*	0.0758048	CES2
221927	3030	1680.34	1534.52	-0.130962	0.219631	*	0.0886681	BRAT1
115098	1004	520.957	566.313	0.120434	0.614101	*	0.401912	CCDC124
11215	9926	2271.88	2119.98	-0.0998345	0.337594	*	0.159484	AKAP11
23066	4599	62.0475	48.1043	-0.367207	0.324007	*	0.150447	CAND2
402682	1016	91.5396	53.0325	-0.787519	0.00369858	*	0.000645529	UFSP1
9889	6897	1103.45	1282.35	0.216764	0.0388128	*	0.0100395	ZBED4
57677	7503	342.599	520.505	0.60339	6.37954e-07	*	5.33559e-08	ZFP14
153222	5090	436.918	399.42	-0.129455	0.486288	*	0.273356	CREBRF
1271	1946	0.552911	0.833398	0.591959	0.351368	*	0.168708	CNTFR
8654	7005	106.086	103.432	-0.0365466	0.92602	*	0.852861	PDE5A
6921	2020	799.628	730.393	-0.130657	0.363266	*	0.176676	ELOC
168455	6827	525.88	430.87	-0.287482	0.0489356	*	0.0132471	CCDC71L
116987	6633	1188.35	1732.94	0.544259	7.10129e-09	*	4.79131e-10	AGAP1
10048	3132	703.214	568.817	-0.305999	0.0129381	*	0.00274918	RANBP9
7324	1829	2249.05	2237.8	-0.00723699	0.970782	*	0.92848	UBE2E1
91543	3512	0.162928	0.179326	0.138348	0.734874	*	0.555073	RSAD2
9710	6683	1389.11	2191.07	0.657474	2.41555e-19	*	7.7387e-21	KIAA0355
57604	9313	2.40809	2.21908	-0.117929	0.913563	*	0.831592	TRMT9B
30811	7385	172.155	247.205	0.522005	0.00199358	*	0.000321327	HUNK
6271	607	0.80543	0.893341	0.149452	0.860704	*	0.744458	S100A1
79672	1844	865.417	1037.62	0.261804	0.0774194	*	0.0233746	FN3KRP
26020	6879	4501.17	5062.33	0.169504	0.0256147	*	0.00611639	LRP10
5476	3064	2468.28	2553.73	0.0490962	0.657812	*	0.450536	CTSA
124872	1806	11.0806	19.0776	0.783847	0.212864	*	0.0851507	B4GALNT2
5152	1938	63.843	82.1061	0.362959	0.245698	*	0.10276	PDE9A
7732	3252	8.09702	26.0025	1.68319	0.000504493	Up	7.06184e-05	RNF112
22850	5401	1810.3	1285.1	-0.494351	5.66989e-08	*	4.18417e-09	ADNP2
6938	4212	2702.92	2666.42	-0.019614	0.872786	*	0.762371	TCF12
55672	6183	1955	1697.58	-0.203685	0.0228028	*	0.00534879	NBPF1
23312	10586	4418.03	4056.82	-0.123053	0.19582	*	0.0765204	DMXL2
5564	2412	569.397	671.464	0.237876	0.0820314	*	0.0251754	PRKAB1
344148	7611	95.9334	88.4892	-0.116532	0.753526	*	0.593004	NCKAP5
4191	2266	4413.54	4548.28	0.0433857	0.737237	*	0.558174	MDH2
1301	7291	311.827	337.429	0.113839	0.61241	*	0.393278	COL11A1
317781	4738	832.521	972.416	0.224087	0.033837	*	0.00852167	DDX51
51119	1749	1720.92	1798.98	0.0640014	0.617625	*	0.405866	SBDS
165324	1909	380.303	402.879	0.0831954	0.680022	*	0.474828	UBXN2A
85458	5743	450.121	567.178	0.333487	0.00527438	*	0.000972149	DIXDC1
79934	2356	1026.69	862.464	-0.251469	0.0164155	*	0.00361498	COQ8B
3687	4691	79.7334	80.9844	0.0224591	0.967931	*	0.923564	ITGAX
221477	6759	1428.51	1402.04	-0.026983	0.844848	*	0.718769	C6orf89
55311	2074	418.644	407.715	-0.038164	0.852226	*	0.731086	ZNF444
170954	3606	708.564	1299.8	0.875318	5.32079e-21	*	1.56127e-22	PPP1R18
63915	2674	175.637	189.794	0.111837	0.680775	*	0.475562	BLOC1S5
2824	4699	68.8655	85.2818	0.308458	0.347243	*	0.165751	GPM6B
4597	1874	595.888	645.364	0.115072	0.466042	*	0.254884	MVD
85027	2344	79.0139	84.7921	0.101825	0.786871	*	0.635986	SMIM3
10735	6059	4415.73	3764.56	-0.230172	0.00129512	*	0.000200026	STAG2
11144	2167	30.6409	41.6177	0.441739	0.327287	*	0.152526	DMC1
80235	2759	59.9023	71.4669	0.254665	0.506318	*	0.290392	PIGZ
64224	2932	528.064	571.403	0.113794	0.453324	*	0.244214	HERPUD2
126520	1933	0.479501	0.52728	0.137035	0.839393	*	0.708327	PLK5
79725	3915	172.212	127.216	-0.4369	0.0346943	*	0.00879652	THAP9
4521	705	534.863	516.019	-0.0517446	0.790742	*	0.640179	NUDT1
3208	1440	3.23763	6.66818	1.04235	0.158901	*	0.0580063	HPCA
8976	4447	1417.33	1607.29	0.181457	0.115707	*	0.0384916	WASL
84942	3195	1082.63	993.827	-0.123475	0.334077	*	0.157157	WDR73
2312	12747	196.662	194.066	-0.0191758	0.959906	*	0.909252	FLG
3096	8874	1730.17	1505.85	-0.200328	0.0451752	*	0.012073	HIVEP1
54490	1851	2.42956	1.82105	-0.415926	0.657887	*	0.450642	UGT2B28
158880	4410	51.9003	33.1231	-0.647903	0.0891264	*	0.0278487	USP51
570	3377	137.851	54.6285	-1.33538	2.95368e-09	Down	1.92195e-10	BAAT
3761	1913	1.03356	0.904748	-0.19204	0.823795	*	0.684402	KCNJ4
5191	1499	111.827	104.721	-0.0947227	0.805134	*	0.659093	PEX7
114790	3629	767.391	672.622	-0.190167	0.120567	*	0.0404761	STK11IP
883	2026	273.736	283.069	0.04837	0.857797	*	0.740239	KYAT1
4610	3222	48.4101	81.7292	0.755545	0.00973775	*	0.00196021	MYCL
647174	1441	2.50209	9.59877	1.93972	0.00249761	Up	0.000414854	SERPINE3
6199	1782	739.898	712.601	-0.0542325	0.734874	*	0.5509	RPS6KB2
342897	1973	18.0593	22.5907	0.322992	0.612429	*	0.396308	NCCRP1
9352	1329	1414.44	1309.95	-0.110718	0.30687	*	0.139254	TXNL1
84674	4097	456.627	424.04	-0.106816	0.553297	*	0.335275	CARD6
10243	4318	523.517	527.766	0.011662	0.962762	*	0.914777	GPHN
55254	4909	608.301	613.28	0.0117609	0.955955	*	0.901198	TMEM39A
54542	6375	2536.38	3194.37	0.332764	5.6556e-06	*	5.50521e-07	RC3H2
28984	1126	34.2772	11.1959	-1.61428	0.000697982	Down	0.000100891	RGCC
387804	603	0.168407	0.154161	-0.127513	0.746003	*	0.577202	VSTM5
51652	3186	2531.5	2477	-0.0313969	0.786058	*	0.634914	CHMP3
3275	2942	1057.38	1210.55	0.195166	0.0754194	*	0.0226117	PRMT2
8330	460	575.514	116.434	-2.30534	1.97561e-63	Down	1.92076e-65	HIST1H2AK
5976	5364	1967.71	2236.43	0.184678	0.0552128	*	0.0153376	UPF1
80765	1344	18.6768	15.579	-0.261648	0.720294	*	0.520371	STARD5
3549	2074	3.71794	5.38108	0.533391	0.549301	*	0.331434	IHH
23220	5667	326.54	504.295	0.62701	2.73037e-07	*	2.20201e-08	DTX4
55719	5265	1999.46	2371.82	0.246389	0.00189868	*	0.000303807	SLF2
256302	4787	143.913	272.14	0.919155	1.23125e-07	*	9.45394e-09	NATD1
51112	2544	984.08	1055.25	0.100743	0.4271	*	0.223631	TRAPPC12
134353	6591	369.462	430.064	0.219125	0.161845	*	0.0593955	LSM11
8912	8087	1253.02	1479.16	0.239371	0.0289797	*	0.0070876	CACNA1H
253559	9580	6.25513	6.236	-0.00441862	0.996684	*	0.993473	CADM2
65056	4606	1737.05	1768.19	0.0256312	0.844861	*	0.718879	GPBP1
51200	2817	71.3869	74.0833	0.0534897	0.90454	*	0.819526	CPA4
137797	594	0.540935	0.426771	-0.341994	0.549215	*	0.331162	LYPD2
9722	4697	27.8533	47.1659	0.759898	0.0577214	*	0.0162103	NOS1AP
79003	2369	697.677	534.486	-0.384407	0.00416147	*	0.000739238	MIS12
55626	5027	2008.16	2141.22	0.0925627	0.374678	*	0.184859	AMBRA1
23604	2628	85.9736	119.594	0.476178	0.0555603	*	0.0154569	DAPK2
100529241	4279	2.70472	7.28681	1.42981	0.0398557	Up	0.0103837	HSPE1-MOB4
7049	6473	1047.53	372.822	-1.49044	1.25782e-51	Down	1.45864e-53	TGFBR3
283237	1124	375.481	414.058	0.141095	0.444958	*	0.238139	TTC9C
23047	7498	1051.03	994.079	-0.0803784	0.659707	*	0.452568	PDS5B
116255	1096	0.349219	0.295597	-0.240504	0.638494	*	0.428741	MOGAT1
728577	6379	3328.11	2619.21	-0.345569	5.60667e-06	*	5.45102e-07	CNTNAP3B
374928	2359	143.034	112.362	-0.348203	0.178605	*	0.0677224	ZNF773
27315	1889	507.348	492.025	-0.0442438	0.816411	*	0.674923	PGAP2
654463	6051	6.42435	4.41525	-0.541055	0.535556	*	0.318672	FER1L6
2307	1353	1.88809	2.84142	0.589681	0.501208	*	0.285977	FOXS1
2706	2347	33.9215	50.8806	0.584916	0.119817	*	0.040126	GJB2
6609	2483	299.729	295.268	-0.0216333	0.932384	*	0.864193	SMPD1
9200	1323	463.628	424.796	-0.126197	0.512424	*	0.296128	HACD1
79590	913	1764.74	1602.44	-0.139184	0.213143	*	0.085337	MRPL24
5973	1507	2.31157	1.98718	-0.218149	0.827747	*	0.690452	RENBP
653282	1294	0.317763	0.381852	0.26506	0.612429	*	0.397396	CT47A7
389072	9807	438.097	460.308	0.0713489	0.733896	*	0.537341	PLEKHM3
79959	2947	312.449	313.83	0.00636109	0.983033	*	0.95831	CEP76
5502	1849	0.352886	0.292091	-0.272785	0.612429	*	0.396168	PPP1R1A
644974	969	2.14215	2.53475	0.242785	0.807723	*	0.663294	ALG1L2
8312	3584	1216.12	1337.33	0.137073	0.192237	*	0.0745197	AXIN1
4969	3818	128.231	134.084	0.0643939	0.853479	*	0.73301	OGN
4722	971	927.527	868.961	-0.0940982	0.512424	*	0.295466	NDUFS3
84851	3336	485.156	585.906	0.27222	0.0322986	*	0.00804156	TRIM52
83752	4822	3359.54	3320.91	-0.0166859	0.900581	*	0.812918	LONP2
3487	2246	18354.4	23945.4	0.383625	0.280428	*	0.123592	IGFBP4
152002	2728	505.456	630.13	0.318064	0.00845574	*	0.00167193	XXYLT1
160492	2504	0.990944	2.15315	1.11957	0.0954456	*	0.0303943	LMNTD1
926	1433	0.16637	0.183438	0.140898	0.734874	*	0.551164	CD8B
90835	1356	27.7101	25.1695	-0.138736	0.826277	*	0.687822	CCDC189
6137	4505	20609.8	20964.2	0.0245964	0.853959	*	0.733927	RPL13
3024	781	2.82373	2.79309	-0.0157434	0.987537	*	0.977527	HIST1H1A
65125	10221	11689.5	11037.7	-0.082781	0.397942	*	0.201961	WNK1
8894	2693	3732.84	3107.82	-0.264372	0.000880519	*	0.00013001	EIF2S2
662	1264	254.602	214.834	-0.245023	0.292443	*	0.130532	BNIP1
374739	1557	1.27118	1.03575	-0.295489	0.734874	*	0.544811	TEPP
85379	10517	1774.3	2110.55	0.250368	0.0107334	*	0.00219522	KIAA1671
23363	4066	650.092	947.926	0.544131	1.05242e-07	*	8.0069e-09	OBSL1
153768	4914	378.158	735.473	0.959683	1.22204e-19	*	3.85062e-21	PRELID2
80185	2413	373.899	321.703	-0.216922	0.198501	*	0.0778704	TTI2
10867	4338	434.017	575.06	0.405959	0.000599267	*	8.54641e-05	TSPAN9
124	1513	0.310401	0.381661	0.29816	0.583459	*	0.365542	ADH1A
3439	863	31.6488	60.2551	0.928932	0.00522864	*	0.000962918	IFNA1
9821	6664	3332.03	3529.98	0.0832609	0.401993	*	0.205093	RB1CC1
57167	4826	144.145	130.815	-0.139991	0.653438	*	0.445857	SALL4
1429	2265	1485.43	1216.77	-0.287826	0.0027861	*	0.00046832	CRYZ
4259	1528	1808.39	1734.7	-0.0600195	0.702788	*	0.500321	MGST3
100130451	2497	104.32	116.972	0.165155	0.612689	*	0.397649	LOC100130451
3611	1829	1960.51	2058.48	0.0703477	0.543304	*	0.325715	ILK
2483	1053	703.424	732.661	0.058752	0.730577	*	0.532465	FRG1
9480	16142	382.606	520.37	0.443678	0.000692982	*	9.99658e-05	ONECUT2
55760	3070	1743.36	2474.66	0.505364	4.37977e-10	*	2.63699e-11	DHX32
54866	775	11.4015	7.20194	-0.66277	0.40693	*	0.208744	PPP1R14D
57569	5899	8.65848	2.53486	-1.77221	0.00683202	Down	0.00131086	ARHGAP20
10507	4591	436.867	534.25	0.290319	0.066283	*	0.0191854	SEMA4D
84034	4009	80.5463	72.1678	-0.158462	0.681983	*	0.476997	EMILIN2
83729	2480	16.3935	17.2843	0.0763364	0.929311	*	0.859409	INHBE
51527	2268	471.475	405.521	-0.217405	0.164253	*	0.0605968	GSKIP
203062	2538	256.102	348.421	0.444113	0.00244494	*	0.000404781	TSNARE1
91392	3233	116.401	75.8708	-0.617482	0.0116844	*	0.00242941	ZNF502
7222	3330	2.03489	2.66517	0.389278	0.685174	*	0.479991	TRPC3
9627	3349	6.0394	5.95311	-0.0207635	0.98595	*	0.9688	SNCAIP
29085	1203	1624.03	1987.23	0.291179	0.00264325	*	0.000441212	PHPT1
317761	2779	0.349404	0.295733	-0.240599	0.638494	*	0.428638	C14orf39
730005	3339	0.349219	0.295597	-0.240504	0.638494	*	0.428741	SEC14L6
131583	3182	93.0927	67.986	-0.453431	0.115849	*	0.0385531	FAM43A
4360	5205	0.745754	0.968491	0.37704	0.613292	*	0.398371	MRC1
3823	1042	12.5817	6.24766	-1.00993	0.121489	*	0.0408925	KLRC3
58489	2408	343.799	472.346	0.458279	0.000462985	*	6.42629e-05	ABHD17C
57596	2748	75.7513	144.191	0.928641	4.02782e-05	*	4.53765e-06	BEGAIN
27346	2585	3437.82	2686.6	-0.355714	1.14337e-06	*	9.93769e-08	TMEM97
57703	3279	381.69	365.033	-0.064377	0.769314	*	0.612828	CWC22
338442	2082	13.5969	46.4268	1.77168	4.52727e-06	Up	4.33e-07	HCAR2
79567	4128	476.491	733.948	0.623228	0.0429979	*	0.0113862	RIPOR1
3162	1606	6485.73	9270.53	0.515383	6.19735e-15	*	2.5662e-16	HMOX1
351	3607	8901.23	10142.4	0.18833	0.0510274	*	0.0139239	APP
11018	1739	649.233	699.192	0.106952	0.506318	*	0.290405	TMED1
6337	3331	622.291	510.608	-0.285373	0.0342843	*	0.00867447	SCNN1A
9127	2696	35.2098	26.5972	-0.404704	0.446538	*	0.239196	P2RX6
51434	2835	1947.26	1773.76	-0.134636	0.180746	*	0.0689073	ANAPC7
649137	1491	1.62364	1.67661	0.046314	0.971373	*	0.929728	ZSCAN5C
57514	8096	143.166	229.71	0.682122	0.000179143	*	2.27575e-05	ARHGAP31
55851	1206	2066.55	2040.12	-0.0185724	0.903259	*	0.817793	PSENEN
114299	9417	20.2214	60.3791	1.57816	5.32845e-06	Up	5.15868e-07	PALM2
11052	6641	2730.69	2412.72	-0.178604	0.0603288	*	0.0171192	CPSF6
196792	782	23.2663	21.0651	-0.143384	0.837542	*	0.705546	FAM24B
124590	3512	1.1285	0.818424	-0.463488	0.549552	*	0.331768	USH1G
8322	7394	435.482	241.124	-0.852837	2.9812e-11	*	1.60462e-12	FZD4
10921	2145	2691.23	2676.42	-0.00795858	0.963518	*	0.915946	RNPS1
7032	717	0.16637	0.183438	0.140898	0.734874	*	0.551164	TFF2
3664	4256	1.11881	0.836122	-0.420184	0.58005	*	0.360858	IRF6
158297	1980	0.688445	0.590548	-0.221286	0.753467	*	0.592704	SAXO1
56833	2973	8.0333	15.5885	0.956416	0.128991	*	0.0442259	SLAMF8
51471	845	1.04237	2.44179	1.22808	0.0684267	*	0.0199261	NAT8B
3108	1122	69.9628	70.12	0.00323829	0.994547	*	0.989945	HLA-DMA
643338	2503	94.6069	93.6667	-0.0144079	0.978206	*	0.945709	C15orf62
257240	3039	5.99072	4.86661	-0.299812	0.748963	*	0.583077	KLHL34
115024	1430	1372.38	1218.32	-0.171785	0.0969191	*	0.0309535	NT5C3B
25937	5125	4615.42	3710.69	-0.314775	8.64366e-05	*	1.03679e-05	WWTR1
79041	1640	28.6957	33.4307	0.220337	0.715537	*	0.515175	TMEM38A
6880	1267	1787	1376.15	-0.376903	0.000387122	*	5.26316e-05	TAF9
10636	2418	49.2031	88.8855	0.8532	0.00172017	*	0.000272625	RGS14
91978	1134	201.723	236.675	0.230538	0.412551	*	0.213065	TPGS1
7033	1054	0.168407	0.154161	-0.127513	0.746003	*	0.577202	TFF3
55532	2869	1.81077	4.4181	1.28682	0.0721037	*	0.0213516	SLC30A10
1734	6395	370.407	79.9524	-2.2119	5.67445e-44	Down	8.0095e-46	DIO2
400793	4146	55.809	84.1485	0.592438	0.0516134	*	0.0141352	C1orf226
81857	2361	885.437	943.573	0.0917453	0.476231	*	0.263777	MED25
56104	2433	93.8119	98.1057	0.0645653	0.872433	*	0.761756	PCDHGB1
128853	1482	9.377	9.98723	0.0909583	0.925882	*	0.852468	DUSP15
127428	6031	168.903	208.471	0.303656	0.122995	*	0.0416083	TCEANC2
2242	2422	37.6358	28.2495	-0.41388	0.392912	*	0.198067	FES
374918	771	27.2213	45.8852	0.753294	0.0566662	*	0.0158549	IGFL1
58189	1472	0.798343	0.873396	0.129628	0.876353	*	0.768721	WFDC1
644	1100	1030.86	973.144	-0.0831189	0.551528	*	0.333326	BLVRA
148345	2779	0.485727	0.538643	0.149184	0.832965	*	0.69883	C1orf127
5308	2978	45.6676	25.9768	-0.813946	0.0391231	*	0.0101394	PITX2
114971	2627	1078.84	965.519	-0.1601	0.206396	*	0.0819465	PTPMT1
92162	803	8.73118	38.9476	2.15729	7.61353e-07	Up	6.42115e-08	TMEM88
4185	4438	160.578	131.518	-0.288013	0.227234	*	0.093055	ADAM11
1802	2510	939.755	779.251	-0.270197	0.0198441	*	0.00452577	DPH2
284340	938	4.80772	3.45184	-0.477987	0.612429	*	0.394002	CXCL17
2775	3491	6.93194	8.38267	0.274152	0.752267	*	0.590488	GNAO1
7494	1818	1497.29	1240.61	-0.271302	0.00257841	*	0.00042903	XBP1
90233	3737	564.019	409.499	-0.461882	0.000173256	*	2.19893e-05	ZNF551
83982	469	236.701	237.961	0.0076621	0.983787	*	0.960134	IFI27L2
84624	6578	4.16747	3.44419	-0.275009	0.777287	*	0.622959	FNDC1
285605	5849	382.946	409.42	0.0964396	0.615478	*	0.40341	DTWD2
79968	4034	985.317	925.556	-0.0902677	0.486288	*	0.273388	WDR76
2273	2512	695.541	688.938	-0.0137622	0.943696	*	0.88135	FHL1
65117	2349	819.591	831.621	0.0210219	0.897421	*	0.807996	RSRC2
57616	5184	127.838	182.517	0.513712	0.0343337	*	0.00869101	TSHZ3
64718	4216	2195.16	1929.48	-0.186114	0.0285722	*	0.00696986	UNKL
92335	2514	565.278	557.817	-0.0191694	0.926174	*	0.853451	STRADA
84919	5276	3470.68	3403.45	-0.0282208	0.835961	*	0.703374	PPP1R15B
3231	1991	3.93484	14.3969	1.87138	0.00209849	Up	0.000340695	HOXD1
100506115	2028	2.8953	4.56661	0.657412	0.447118	*	0.239612	SMIM25
170689	5677	312.878	247.216	-0.339824	0.0359807	*	0.00916483	ADAMTS15
3646	1516	6729.59	5744.88	-0.228242	0.0123316	*	0.00258564	EIF3E
54972	3518	4122.82	4702.19	0.189699	0.0357453	*	0.0090923	TMEM132A
4857	3250	185.459	203.96	0.137192	0.638494	*	0.427599	NOVA1
4828	1045	385.276	401.617	0.0599292	0.799235	*	0.650754	NMB
64756	1823	603.448	559.105	-0.11011	0.476277	*	0.263885	ATPAF1
9231	7493	3057.31	3413.94	0.159176	0.133036	*	0.0460644	DLG5
2331	3271	0.942379	1.11057	0.236921	0.765192	*	0.607528	FMOD
1902	3777	1609.45	886.493	-0.860387	1.00536e-27	*	2.3082e-29	LPAR1
646892	1892	4.7896	4.86259	0.0218198	0.985834	*	0.96857	SH2D7
2001	2039	0.789898	0.866437	0.133427	0.872433	*	0.761716	ELF5
10766	4575	640.888	1099.89	0.779214	1.68116e-15	*	6.68565e-17	TOB2
120935	1972	0.349404	0.295733	-0.240599	0.638494	*	0.428638	CCDC38
4357	1371	1387.91	1195.99	-0.214714	0.060665	*	0.017243	MPST
5796	5037	2354.32	2516.57	0.0961482	0.316767	*	0.145515	PTPRK
10291	5159	1870.06	1972.69	0.0770819	0.602399	*	0.383049	SF3A1
285800	2704	2.07721	3.71047	0.836951	0.300008	*	0.134965	PRR18
3695	2878	9.83003	17.914	0.865816	0.14597	*	0.0518514	ITGB7
56980	6269	417.664	441.725	0.0808048	0.68901	*	0.485059	PRDM10
284161	3033	60.2733	56.1763	-0.101556	0.830027	*	0.694047	GDPD1
84084	3077	0.162928	0.179326	0.138348	0.734874	*	0.555073	RAB6C
26517	2000	997.163	919.142	-0.117543	0.353409	*	0.17008	TIMM13
56683	3284	722.112	556.498	-0.375845	0.00110822	*	0.000167394	C21orf59
4669	2798	2015.32	1778.58	-0.180285	0.0537115	*	0.0148424	NAGLU
10585	3085	660.019	709.383	0.104058	0.470564	*	0.258405	POMT1
219654	4933	250.704	292.518	0.222541	0.213143	*	0.0853387	ZCCHC24
5245	1872	6703.93	6125.44	-0.130194	0.157148	*	0.0571381	PHB
5453	2928	0.856132	1.19719	0.483742	0.518356	*	0.302228	POU3F1
3171	2046	23.4794	26.8166	0.191726	0.767641	*	0.610147	FOXA3
427	2724	3210.05	3042.61	-0.0772892	0.483752	*	0.270585	ASAH1
51341	6343	652.412	965.707	0.565801	2.77236e-06	*	2.5525e-07	ZBTB7A
4299	9328	1847.43	1688.03	-0.130175	0.31199	*	0.142601	AFF1
84173	2536	223.522	276.675	0.30778	0.0727564	*	0.0215704	ELMOD3
11092	2027	129.89	139.347	0.101397	0.746003	*	0.571867	SPACA9
11001	2401	2011.35	1768.47	-0.18566	0.109704	*	0.0360587	SLC27A2
84899	4048	498.073	545.373	0.130887	0.385986	*	0.192835	TMTC4
51304	10592	1424.28	1450.34	0.0261572	0.850722	*	0.728297	ZDHHC3
197257	2096	48.4987	54.1717	0.159593	0.737823	*	0.558834	LDHD
84528	1324	1.90657	5.31434	1.47891	0.0333271	Up	0.00835421	RHOXF2
9043	8209	6321	8285.56	0.390446	6.50693e-10	*	3.97108e-11	SPAG9
23421	1014	423.488	360.579	-0.232004	0.201363	*	0.0793586	ITGB3BP
51082	989	1180.29	1154.85	-0.0314404	0.831394	*	0.695929	POLR1D
1435	4202	1071.49	887.056	-0.272527	0.00725828	*	0.0014037	CSF1
100128124	1016	0.972734	1.45742	0.583302	0.433808	*	0.229463	HGC6
9519	1343	303.06	279.724	-0.115598	0.614101	*	0.401632	TBPL1
80264	3918	143.523	152.071	0.083456	0.775446	*	0.62102	ZNF430
54496	2621	605.229	566.949	-0.0942621	0.54094	*	0.323728	PRMT7
483	1897	2241.66	2383.73	0.0886548	0.442185	*	0.236087	ATP1B3
27338	1207	4859.84	4143.91	-0.229915	0.00218574	*	0.000356268	UBE2S
4145	1940	0.710366	0.606987	-0.226897	0.748973	*	0.585956	MATK
163049	2495	358.363	343.423	-0.0614345	0.759523	*	0.60042	ZNF791
100507588	1256	4.1035	6.02116	0.553185	0.530928	*	0.314135	TGFBR3L
79646	3404	2307.15	2033.78	-0.181949	0.0649409	*	0.018717	PANK3
146433	1779	8.68194	9.02726	0.0562712	0.960547	*	0.911152	IL34
404636	2490	1203.03	1136.7	-0.081818	0.502752	*	0.287682	FAM45A
4698	5599	725.38	613.079	-0.242663	0.0471998	*	0.0126915	NDUFA5
1540	8609	763.943	1055.92	0.466958	2.70604e-07	*	2.17922e-08	CYLD
7360	2163	1576.71	2443.26	0.631892	3.4654e-14	*	1.51208e-15	UGP2
3075	3755	945.538	785.487	-0.267548	0.0205169	*	0.00471406	CFH
27069	2449	5724.59	5174.98	-0.14562	0.153305	*	0.0552918	GHITM
84833	447	1681.51	1478.42	-0.185703	0.167499	*	0.0622653	ATP5MD
399726	2006	727.949	327.173	-1.15378	3.87987e-24	Down	1.00212e-25	CASC10
163051	4916	1.0582	0.93323	-0.181312	0.828922	*	0.692241	ZNF709
148932	2822	158.312	235.595	0.573537	0.000897698	*	0.000132704	MOB3C
58527	941	389.082	365.095	-0.0918028	0.666983	*	0.46045	ABRACL
5218	5146	14.1948	13.2942	-0.0945591	0.911702	*	0.828562	CDK14
440712	1684	38.1727	60.9465	0.675003	0.0485043	*	0.0131019	RHEX
401024	20787	31.3282	35.832	0.193787	0.742212	*	0.563984	FSIP2
6045	3551	449.056	599.008	0.415679	0.000355748	*	4.80679e-05	RNF2
84148	1638	463.207	519.601	0.165747	0.307924	*	0.139935	KAT8
285195	3647	14.7848	10.6209	-0.47721	0.50506	*	0.289573	SLC9A9
23411	3998	947.805	889.138	-0.0921831	0.63528	*	0.422788	SIRT1
83857	8750	5.36609	3.50863	-0.612963	0.484494	*	0.271673	TMTC1
3852	2320	0.710366	0.606987	-0.226897	0.748973	*	0.585956	KRT5
114897	2991	1407.7	1816.45	0.36778	5.13966e-06	*	4.96085e-07	C1QTNF1
140458	3042	0.168407	0.154161	-0.127513	0.746003	*	0.577202	ASB5
3593	2347	1.74103	2.32675	0.418375	0.650901	*	0.442454	IL12B
10863	3677	8.54997	10.4792	0.293532	0.734874	*	0.550385	ADAM28
9162	6524	1.11991	1.23786	0.144469	0.876623	*	0.769112	DGKI
55165	2636	2916.61	2360.52	-0.305187	0.000232524	*	3.03422e-05	CEP55
55192	1031	156.679	138.114	-0.181949	0.503193	*	0.287994	DNAJC17
81493	3461	499.855	513.121	0.0377905	0.860803	*	0.744846	SYNC
25912	1853	3149.14	3416.58	0.117592	0.257118	*	0.109283	C1orf43
9521	964	701.29	529.326	-0.405856	0.00333965	*	0.000577182	EEF1E1
51530	2003	656.845	530.464	-0.308297	0.012387	*	0.00259869	ZC3HC1
27333	4331	1133.26	1128.06	-0.00663797	0.974212	*	0.936725	GOLIM4
9175	9825	244.83	452.923	0.887485	2.56405e-12	*	1.28098e-13	MAP3K13
9739	6535	1064.75	1136.21	0.0937198	0.67595	*	0.470758	SETD1A
90649	3897	2.05253	1.15354	-0.831336	0.265015	*	0.114026	ZNF486
25841	4919	1704.86	2558.16	0.585453	2.67246e-14	*	1.152e-15	ABTB2
1088	2333	29.6778	39.3837	0.408217	0.44342	*	0.237151	CEACAM8
5373	2340	1925.74	1641.8	-0.230136	0.00520201	*	0.000957591	PMM2
120406	1778	2.50021	4.68223	0.905143	0.251992	*	0.106278	NXPE2
100462977	1555	29.9765	35.3385	0.237408	0.746003	*	0.571351	MTRNR2L1
3603	6077	11.0315	10.2099	-0.111668	0.900131	*	0.812176	IL16
151246	4145	838.114	570.796	-0.55417	5.25424e-08	*	3.85898e-09	SGO2
9819	4788	975.709	1593.72	0.707879	2.16256e-11	*	1.14919e-12	TSC22D2
51205	1905	314.97	286.502	-0.136669	0.484352	*	0.271281	ACP6
8458	4860	1284.4	1140.63	-0.171255	0.141012	*	0.0496441	TTF2
26039	4656	489.919	767.382	0.647402	2.40272e-10	*	1.41146e-11	SS18L1
93099	644	93.0348	75.2919	-0.305276	0.349022	*	0.167009	DMKN
10381	1795	5766.7	6021.33	0.0623358	0.61663	*	0.404598	TUBB3
92597	6302	617.445	674.622	0.127768	0.411806	*	0.212287	MOB1B
84167	3179	106.236	122.021	0.19985	0.570045	*	0.351681	C19orf44
3764	2406	14.4289	8.14836	-0.824375	0.194303	*	0.0755635	KCNJ8
7753	4246	262.834	254.189	-0.0482499	0.854564	*	0.735145	ZNF202
54438	2973	204.633	122.379	-0.741682	0.000323298	*	4.33236e-05	GFOD1
8038	6842	312.413	508.81	0.703673	5.65578e-08	*	4.16383e-09	ADAM12
23398	2186	464.692	378.235	-0.296991	0.0273339	*	0.00661495	PPWD1
10457	2745	88.1132	84.8756	-0.0540086	0.8922	*	0.798872	GPNMB
6189	953	12442.1	11167.2	-0.155962	0.154872	*	0.0560474	RPS3A
140701	1776	130.515	171.778	0.396332	0.0719104	*	0.0212733	ABHD16B
28955	1580	504.439	546.333	0.115103	0.521699	*	0.30601	DEXI
2517	2133	416.093	438.72	0.0763923	0.712635	*	0.51136	FUCA1
80778	2842	500.257	539.126	0.107955	0.520637	*	0.305078	ZNF34
283948	2118	4.9903	6.77642	0.441398	0.628992	*	0.416946	NHLRC4
9882	6254	545.054	603.528	0.147021	0.357168	*	0.172455	TBC1D4
115752	3816	2143.33	1727.72	-0.310986	0.000140275	*	1.74748e-05	DIS3L
90	2922	440.617	525.405	0.253903	0.07134	*	0.0210251	ACVR1
317749	1400	219.467	225.085	0.0364664	0.901748	*	0.814776	DHRS4L2
54847	5021	75.1765	59.8974	-0.327789	0.365333	*	0.178294	SIDT1
4712	868	942.239	837.01	-0.170847	0.196323	*	0.0767745	NDUFB6
101410538	1744	455.009	541.699	0.251598	0.0650168	*	0.0187427	MMP24OS
9717	6456	3.43527	11.4029	1.7309	0.00624002	Up	0.00118055	SEC14L5
51686	891	9.91173	8.27663	-0.260092	0.75726	*	0.597461	OAZ3
51380	2495	183.793	197.021	0.10026	0.708197	*	0.506281	CSAD
11174	7332	20.6596	13.2021	-0.646044	0.262318	*	0.112462	ADAMTS6
92960	1086	85.6942	74.6209	-0.199618	0.583974	*	0.365979	PEX11G
79819	2538	27.4036	27.4845	0.004253	0.994632	*	0.990205	WDR78
170622	1694	856.171	686.232	-0.319202	0.0173985	*	0.00386204	COMMD6
27042	8505	1875.62	1519.39	-0.303871	0.00122419	*	0.000187708	DIEXF
8554	5791	1348.17	1205.16	-0.161786	0.150894	*	0.0541749	PIAS1
10073	1640	436.237	450.759	0.0472439	0.806873	*	0.662077	SNUPN
51676	2756	7.58446	14.0779	0.892314	0.15958	*	0.0583307	ASB2
285989	1846	389.919	378.369	-0.04338	0.843274	*	0.715009	ZNF789
25797	1719	1306.91	1129.85	-0.210024	0.0516002	*	0.0141286	QPCT
245812	1547	208.342	149.519	-0.478624	0.00961937	*	0.001933	CNPY4
55770	4490	751.748	829.026	0.141169	0.26431	*	0.113558	EXOC2
389206	8779	1.68311	3.44794	1.03461	0.164419	*	0.0606967	BEND4
27233	2649	3.22065	4.14435	0.363797	0.714768	*	0.514198	SULT1C4
23332	7956	1955.39	2185.75	0.160668	0.0769125	*	0.0231764	CLASP1
81691	2759	184.301	164.76	-0.161699	0.510459	*	0.293767	REXO5
4117	3846	42.3241	35.1005	-0.269987	0.583974	*	0.365967	MAK
55872	2125	2019.48	1396.58	-0.53208	2.16256e-11	*	1.15005e-12	PBK
11218	3513	711.677	447.78	-0.668432	1.24903e-10	*	7.11055e-12	DDX20
7145	10089	203.622	685.543	1.75135	4.85569e-45	Up	6.65475e-47	TNS1
113540	993	23.6023	14.3869	-0.714171	0.207574	*	0.0824996	CMTM1
390445	1089	0.162928	0.179326	0.138348	0.734874	*	0.555073	OR5AU1
26084	5172	311.943	215.446	-0.53396	0.000748304	*	0.000108779	ARHGEF26
126069	2823	0.913254	1.09289	0.259058	0.748973	*	0.586103	ZNF491
84301	2680	376.636	465.818	0.306594	0.0268733	*	0.00647358	DDI2
6747	4331	5288	5286.03	-0.000537247	0.996968	*	0.994016	SSR3
7764	5653	4475.01	2944.91	-0.603667	5.39416e-09	*	3.58578e-10	ZNF217
9779	6706	2532.46	2169.48	-0.223195	0.00397241	*	0.000700534	TBC1D5
23111	4998	1301.37	1135.06	-0.197266	0.0503939	*	0.0137274	SPART
4606	3598	0.162928	0.179326	0.138348	0.734874	*	0.555073	MYBPC2
11178	5459	2.79519	3.23968	0.212909	0.836445	*	0.704008	LZTS1
10870	524	3.3931	3.21769	-0.0765778	0.95045	*	0.891332	HCST
84890	3739	931.557	726.049	-0.359576	0.00115227	*	0.000174724	ADO
9481	2929	40.6964	45.7178	0.167853	0.734874	*	0.551245	SLC25A27
55335	5956	39.9501	46.3368	0.21396	0.665808	*	0.459008	NIPSNAP3B
29121	5213	240.061	275.247	0.197326	0.358973	*	0.173726	CLEC2D
133746	9145	934.471	1070.23	0.195693	0.0566662	*	0.0158575	JMY
5581	5537	411.686	341.361	-0.270245	0.0751111	*	0.0224753	PRKCE
342979	2260	6.23532	6.82704	0.130798	0.895672	*	0.80516	PALM3
2280	1613	2512.14	2708.57	0.108613	0.349422	*	0.167304	FKBP1A
273	3300	3.03344	2.20658	-0.45914	0.623898	*	0.411576	AMPH
63941	1987	357.832	361.649	0.0153047	0.958186	*	0.905595	NECAB3
23596	2632	941.888	1184.07	0.330131	0.00121271	*	0.000185805	OPN3
160298	1149	6.5803	9.55401	0.537952	0.501633	*	0.286542	C11orf42
4991	939	0.162928	0.179326	0.138348	0.734874	*	0.555073	OR1D2
147686	3725	69.1229	73.9557	0.0974976	0.81807	*	0.676966	ZNF418
29128	4010	2833.5	2709.3	-0.0646649	0.623304	*	0.410875	UHRF1
100996492	6943	4.93523	8.62175	0.804862	0.279478	*	0.123043	CTXND1
2912	3404	2.78703	3.24494	0.219466	0.8309	*	0.695195	GRM2
84542	4285	649.834	680.484	0.066489	0.686513	*	0.481412	KIAA1841
84725	5256	635.061	1164.91	0.875247	1.50865e-22	*	4.14406e-24	PLEKHA8
55683	5207	1967.73	2417.11	0.296748	0.000118328	*	1.44774e-05	KANSL3
26355	838	429.361	1773.98	2.04673	9.1124e-65	Up	8.69931e-67	FAM162A
10425	3729	2206.72	2058.88	-0.100049	0.379088	*	0.187968	ARIH2
27125	9580	5663.64	6052.23	0.0957367	0.308034	*	0.140035	AFF4
51422	2405	352.198	470.357	0.417368	0.00544118	*	0.00100576	PRKAG2
155382	1609	60.2424	169.656	1.49376	4.90394e-13	Up	2.31497e-14	VPS37D
151516	2216	7.68894	11.8457	0.623506	0.406775	*	0.208486	ASPRV1
23096	2393	799.336	823.866	0.0436066	0.82001	*	0.679016	IQSEC2
6416	3840	2078.96	2391.33	0.201953	0.0388128	*	0.0100408	MAP2K4
85446	9188	107.667	269.165	1.32191	7.5996e-11	Up	4.21508e-12	ZFHX2
3659	3554	947.434	1264.5	0.416473	8.35856e-06	*	8.32722e-07	IRF1
84443	7311	8.71457	9.59464	0.1388	0.881672	*	0.778601	FRMPD3
79810	2106	263.454	184.365	-0.514992	0.00180878	*	0.000288391	PTCD2
1788	3835	323.603	428.876	0.406333	0.00652275	*	0.00124427	DNMT3A
51192	793	388.826	289.037	-0.427869	0.0116523	*	0.00242137	CKLF
680	1413	0.168407	0.154161	-0.127513	0.746003	*	0.577202	BRS3
2186	10882	4923.05	4973.53	0.0147175	0.932407	*	0.864363	BPTF
8826	7219	11286.1	11565.8	0.0353134	0.724423	*	0.525055	IQGAP1
117195	1660	3.54511	5.60689	0.661371	0.435792	*	0.231245	MRGPRX3
2783	1681	2022.37	2440.68	0.271239	0.00381423	*	0.000670182	GNB2
80019	1711	274.341	305.311	0.154305	0.409971	*	0.210892	UBTD1
64789	1799	76.4283	51.4753	-0.570226	0.096051	*	0.0306256	EXO5
57558	4845	247.07	324.432	0.392994	0.0148424	*	0.00321293	USP35
1997	3760	837.79	761.837	-0.137106	0.372171	*	0.183099	ELF1
6650	4759	1564.99	2204.44	0.494254	1.91681e-10	*	1.1103e-11	CAPN15
2879	939	2595.67	2485.66	-0.0624742	0.617354	*	0.405579	GPX4
4043	10536	2229.44	2334.3	0.0663123	0.55898	*	0.341595	LRPAP1
200373	2854	2.38995	2.20909	-0.113528	0.917647	*	0.837941	CFAP221
2077	2714	2772.91	6220.75	1.16569	3.3437e-67	Up	2.9767e-69	ERF
2036	6044	3502.34	3621	0.0480691	0.798358	*	0.649853	EPB41L1
115950	2255	76.5538	130.334	0.767663	0.0020816	*	0.000337586	ZNF653
10266	808	0.965341	0.616374	-0.647233	0.320627	*	0.148257	RAMP2
157285	4726	2922.46	1975.54	-0.564934	6.12238e-08	*	4.5432e-09	PRAG1
125058	10956	2461.25	3092.64	0.329452	4.86253e-05	*	5.55343e-06	TBC1D16
55954	923	259.126	232.997	-0.15334	0.482288	*	0.269221	ZMAT5
339168	1179	0.843032	1.5927	0.917814	0.167626	*	0.0623272	TMEM95
10573	1161	1420.52	1281.36	-0.14874	0.199471	*	0.0783211	MRPL28
128308	709	536.014	507.788	-0.0780446	0.734874	*	0.553913	MRPL55
51765	3325	612.29	540.166	-0.180814	0.209233	*	0.083269	STK26
25790	1836	3.93607	5.41638	0.460573	0.614414	*	0.402424	CFAP45
41	3879	142.412	169.557	0.251707	0.316313	*	0.145225	ASIC1
3084	3357	8499.35	5724.05	-0.570316	4.14316e-16	*	1.59184e-17	NRG1
2887	4960	1518.99	5501	1.85658	6.75648e-169	Up	2.01816e-171	GRB10
54758	1924	708.032	678.93	-0.0605512	0.707171	*	0.505003	KLHDC4
23195	18222	4068.05	3900.91	-0.060528	0.537698	*	0.321	MDN1
83992	5980	81.0581	117.358	0.533893	0.0391275	*	0.0101428	CTTNBP2
9612	8810	3514.53	6258.44	0.832474	9.14287e-05	*	1.10203e-05	NCOR2
389177	1902	20107.5	21109.5	0.0701597	0.536695	*	0.320005	TMEM212
256710	1016	1.72251	2.3495	0.447845	0.627683	*	0.415343	GLIPR1L1
56652	3105	647.855	543.997	-0.252073	0.168653	*	0.0628718	TWNK
9058	2384	0.160091	0.147075	-0.122337	0.748963	*	0.585563	SLC13A2
4292	2661	1870.68	1643.25	-0.187015	0.0997947	*	0.0320121	MLH1
2664	2505	1497.05	1941	0.374674	2.64315e-06	*	2.42116e-07	GDI1
60561	2988	849.847	737.585	-0.204393	0.108979	*	0.0357028	RINT1
4245	2947	1741.44	1931.51	0.149448	0.098792	*	0.03165	MGAT1
896	2101	3477.98	3253.86	-0.0960947	0.278174	*	0.122208	CCND3
51499	1196	587.811	658.37	0.163547	0.280717	*	0.123868	TRIAP1
127294	5800	463.429	455.465	-0.0250092	0.903259	*	0.817562	MYOM3
55117	4657	117.463	117.596	0.00163411	0.996406	*	0.993078	SLC6A15
124565	4057	4561.63	4731.62	0.0527844	0.648686	*	0.440144	SLC38A10
345757	1363	301.033	340.658	0.178403	0.332262	*	0.155921	FAM174A
23185	8567	2525.65	3125.84	0.30759	0.00276425	*	0.000464162	LARP4B
54873	2601	79.3856	20.9448	-1.92228	3.08836e-08	Down	2.2176e-09	PALMD
6470	2516	1945.87	1763.6	-0.141892	0.126799	*	0.043285	SHMT1
9341	2225	1710.69	1774.67	0.0529752	0.660661	*	0.453455	VAMP3
5045	4202	1828.25	2080.88	0.186728	0.0514195	*	0.01407	FURIN
3609	4853	7133.09	6866.24	-0.0550065	0.675159	*	0.469811	ILF3
55227	3180	290.971	261.404	-0.154597	0.44342	*	0.237163	LRRC1
1672	484	1.72234	1.21166	-0.507385	0.549487	*	0.331675	DEFB1
80832	3232	213.35	193.672	-0.139608	0.545449	*	0.327384	APOL4
2768	4388	839.372	1115.62	0.410466	0.00118763	*	0.000181128	GNA12
23014	4231	2406.5	2459.14	0.0312179	0.81174	*	0.66897	FBXO21
9526	1628	2432.73	2163.6	-0.169145	0.09711	*	0.0310372	MPDU1
1102	2664	56.3655	41.6163	-0.437665	0.273315	*	0.119401	RCBTB2
7027	2651	1370.17	1410.48	0.0418293	0.759816	*	0.600812	TFDP1
1478	2072	1014.95	853.55	-0.249868	0.0270888	*	0.00653976	CSTF2
439	1332	1188.89	1091.31	-0.123554	0.442207	*	0.236262	ASNA1
345651	2812	1.0842	0.819023	-0.404656	0.595543	*	0.376534	ACTBL2
51537	1276	657.7	1065.53	0.696071	8.94315e-13	*	4.33172e-14	MTFP1
8676	5509	32.0954	42.7128	0.412303	0.375746	*	0.185694	STX11
115708	3257	947.814	882.286	-0.103357	0.410994	*	0.211708	TRMT61A
54981	1429	65.9108	76.6548	0.217862	0.569692	*	0.351278	NMRK1
23469	7279	2664.16	2754.68	0.0482039	0.702787	*	0.500273	PHF3
18	4814	12.9005	17.6079	0.448797	0.512424	*	0.295606	ABAT
6598	1737	974.898	1012.68	0.0548526	0.72729	*	0.52828	SMARCB1
5826	3144	533.85	521.618	-0.0334408	0.869269	*	0.756041	ABCD4
22797	6309	0.801983	0.869915	0.117302	0.883785	*	0.782332	TFEC
63035	7349	307.344	577.325	0.909531	2.2327e-08	*	1.58097e-09	BCORL1
7105	3847	1146.15	1086.42	-0.077203	0.611075	*	0.392143	TSPAN6
54928	7242	4533.01	5588.08	0.301882	9.10341e-06	*	9.08528e-07	IMPAD1
54680	6197	491.223	329.408	-0.576506	3.4587e-06	*	3.24924e-07	ZNHIT6
4790	4064	1375.03	1670.18	0.280537	0.00271968	*	0.000455882	NFKB1
3652	3112	257.569	246.037	-0.0660861	0.773079	*	0.617386	IPP
9278	2681	208.092	227.495	0.128613	0.58344	*	0.365154	ZBTB22
29097	1478	1167.09	1292.46	0.1472	0.282718	*	0.125165	CNIH4
374378	2531	687.468	1163.43	0.759016	1.08195e-17	*	3.79576e-19	GALNT18
148	2168	1.75782	1.9351	0.138625	0.891762	*	0.797682	ADRA1A
6453	5487	961.176	874.993	-0.135529	0.273227	*	0.119283	ITSN1
84337	1029	804.661	666.785	-0.271159	0.019761	*	0.00449988	ELOF1
7709	2769	348.046	355.255	0.0295746	0.893459	*	0.800994	ZBTB17
146279	1609	1.64961	2.07592	0.331624	0.734773	*	0.538535	TEKT5
81539	7700	11020.8	10361.8	-0.0889603	0.268307	*	0.116019	SLC38A1
726	4393	450.62	446.554	-0.0130764	0.955955	*	0.901173	CAPN5
55156	3051	1513.02	1258.05	-0.266247	0.00522864	*	0.000963107	ARMC1
728318	753	0.326798	0.330175	0.0148303	0.984105	*	0.962555	KRTAP9-1
6659	4912	3053.5	1974.3	-0.629122	4.30098e-20	*	1.33005e-21	SOX4
157	9068	496.158	477.3	-0.0559016	0.767944	*	0.610613	GRK3
2009	4481	1471.99	1658.48	0.172095	0.0730182	*	0.0216865	EML1
317701	1311	6.06023	6.22411	0.038495	0.9766	*	0.941394	VN1R2
1909	3841	47.7799	45.5789	-0.0680403	0.90228	*	0.816037	EDNRA
7179	2651	0.763879	0.966503	0.339429	0.638494	*	0.428349	TPTE
58480	4386	112.014	180.309	0.686791	0.000560337	*	7.92887e-05	RHOU
22905	4660	1154.21	1799.94	0.641045	7.05755e-17	*	2.59584e-18	EPN2
654254	2341	8.20625	9.5332	0.216237	0.805396	*	0.659638	ZNF732
2627	3785	126.301	162.448	0.363116	0.0938288	*	0.0297302	GATA6
163154	1407	70.8907	73.796	0.0579458	0.899417	*	0.811129	PRR22
1213	8575	33316.1	30288.2	-0.137463	0.0476481	*	0.0128343	CLTC
352954	2750	592.403	520.436	-0.186858	0.20511	*	0.081304	GATS
643988	2104	172.4	200.866	0.220478	0.335263	*	0.157872	FNDC10
27324	4711	53.4004	36.8487	-0.535237	0.176559	*	0.0666878	TOX3
6209	550	4490.16	4380.33	-0.0357287	0.7436	*	0.565474	RPS15
9209	2975	1128.47	1026.21	-0.137043	0.261517	*	0.112057	LRRFIP2
10319	6107	107.808	150.487	0.481174	0.034	*	0.00857468	LAMC3
114926	1004	322.382	315.286	-0.032111	0.898748	*	0.810421	SMIM19
7699	3359	336.957	248.242	-0.440817	0.0044598	*	0.000802311	ZNF140
79873	1519	257.56	449.41	0.803123	6.37054e-08	*	4.73108e-09	NUDT18
9022	813	4.5162	4.78909	0.0846402	0.941288	*	0.877172	CLIC3
93233	3234	8.00115	8.29097	0.0513341	0.964107	*	0.917805	CCDC114
84817	2075	1054.53	1079.94	0.0343547	0.837712	*	0.705976	TXNDC17
6205	646	24245.7	23107.6	-0.0693613	0.612429	*	0.396514	RPS11
283080	2175	0.167365	0.184629	0.141632	0.734874	*	0.550047	C10orf126
284467	1077	1.3134	1.34559	0.0349294	0.977982	*	0.944875	FAM19A3
5141	4624	64.8645	92.3172	0.50917	0.109704	*	0.0360686	PDE4A
10362	1584	805.593	840.642	0.0614407	0.696326	*	0.493064	HMG20B
952	5694	973.258	807.321	-0.269679	0.0151204	*	0.00328728	CD38
6758	1276	0.317763	0.381852	0.26506	0.612429	*	0.397396	SSX5
4804	3420	5.38642	5.25258	-0.0363002	0.978614	*	0.946575	NGFR
9636	685	81.3004	96.5525	0.248052	0.46315	*	0.252354	ISG15
90485	2774	1.05376	0.939856	-0.165039	0.839845	*	0.709397	ZNF835
26064	4995	3579.38	4834.44	0.433637	2.57974e-11	*	1.37947e-12	RAI14
644096	1147	457.202	673.601	0.559062	5.90461e-07	*	4.91762e-08	SDHAF1
283985	2352	0.622725	0.751291	0.270777	0.720435	*	0.520522	FADS6
90332	1963	23.9377	86.788	1.85821	5.69928e-10	Up	3.45148e-11	EXOC3L2
54737	4281	518.091	514.677	-0.00953726	0.973717	*	0.935495	MPHOSPH8
57649	4329	826.34	1289.2	0.641667	2.32457e-10	*	1.36283e-11	PHF12
51364	1786	16.1249	15.0652	-0.0980699	0.902035	*	0.815612	ZMYND10
5949	4289	1.40747	1.23354	-0.190293	0.843218	*	0.714913	RBP3
140873	1059	0.16637	0.183438	0.140898	0.734874	*	0.551164	C20orf173
8729	6441	3325.05	2988.82	-0.1538	0.0789132	*	0.0239272	GBF1
80864	1311	20.6245	17.9702	-0.198749	0.777649	*	0.623613	EGFL8
84446	3109	44.2691	94.183	1.08917	7.11384e-05	Up	8.39962e-06	BRSK1
84189	4199	205.441	77.9993	-1.39719	1.50749e-13	Down	6.89555e-15	SLITRK6
3948	1264	0.834656	0.786752	-0.0852733	0.922264	*	0.846364	LDHC
66000	3843	0.160091	0.147075	-0.122337	0.748963	*	0.585563	TMEM108
55009	912	335.829	379.188	0.175188	0.293314	*	0.131024	C19orf24
7701	5942	964.53	888.747	-0.118053	0.451604	*	0.242889	ZNF142
441272	3206	106.374	104.483	-0.025884	0.953378	*	0.896854	SPDYE3
55240	3971	1379.01	2539.64	0.880987	3.48922e-35	*	6.13076e-37	STEAP3
51074	1285	478.474	407.73	-0.230828	0.1395	*	0.0488585	APIP
4016	2371	3.44792	6.41296	0.895264	0.248023	*	0.104066	LOXL1
94101	2113	636.885	641.75	0.0109788	0.960233	*	0.910303	ORMDL1
10006	3565	1038.86	1048.47	0.0132887	0.944702	*	0.882998	ABI1
100507290	4953	303.927	463.063	0.607484	0.00113667	*	0.000172091	ZNF865
25903	3796	10.1588	10.4189	0.0364735	0.975515	*	0.93905	OLFML2B
7411	1653	1489.14	1135.72	-0.39087	0.00029798	*	3.95992e-05	VBP1
9027	1073	1.95401	9.16949	2.2304	0.00044927	Up	6.2099e-05	NAT8
83642	2327	470.01	552.398	0.233015	0.0812272	*	0.0248088	SELENOO
5695	1043	2997.13	2789.39	-0.103635	0.288241	*	0.128235	PSMB7
7163	4058	1351.95	2346.22	0.795295	3.20148e-14	*	1.38755e-15	TPD52
57198	5406	1744.38	2026.92	0.216579	0.00951148	*	0.00190853	ATP8B2
401505	780	2298.72	1941.61	-0.243576	0.0315686	*	0.00782946	TOMM5
79726	3342	740.563	920.349	0.313558	0.00294598	*	0.000499391	WDR59
199990	1261	262.749	353.694	0.428818	0.00403331	*	0.000711982	FAAP20
339122	4497	389.848	598.306	0.617973	1.12195e-06	*	9.74491e-08	RAB43
55844	5913	764.69	897.885	0.231656	0.0403152	*	0.0105262	PPP2R2D
10098	3406	408.16	453.852	0.15309	0.322662	*	0.149641	TSPAN5
59351	2505	18.4896	62.3283	1.75317	4.55141e-07	Up	3.74264e-08	PBOV1
79637	2066	353.798	361.16	0.0297123	0.897643	*	0.808721	ARMC7
83896	614	2.99341	2.20009	-0.444229	0.638494	*	0.426203	KRTAP3-1
30832	5851	103.113	61.7395	-0.73996	0.00466954	*	0.000845899	ZNF354C
54537	3593	1816.69	1402.74	-0.373072	1.12013e-05	*	1.13561e-06	FAM35A
141	3618	88.1755	77.8775	-0.17917	0.627783	*	0.415593	ADPRH
80739	2284	5.66191	6.68836	0.240362	0.80185	*	0.654522	MPIG6B
26271	2142	829.905	437.305	-0.924305	2.81582e-20	*	8.60874e-22	FBXO5
29117	2328	1726.02	1705.64	-0.0171359	0.89983	*	0.81166	BRD7
100131755	7424	15.1927	18.4847	0.28295	0.701022	*	0.498073	ARMCX4
3590	1728	114.806	117.462	0.0329996	0.936707	*	0.870574	IL11RA
1060	3349	489.815	280.902	-0.802173	2.74039e-10	*	1.62266e-11	CENPC
3759	5397	106.051	47.1161	-1.17046	2.44427e-06	Down	2.22466e-07	KCNJ2
2104	4776	1.30125	1.33479	0.0367093	0.976869	*	0.942011	ESRRG
55796	11272	28.8107	22.3381	-0.367097	0.537482	*	0.320777	MBNL3
2894	5849	45.7862	45.2852	-0.0158709	0.981372	*	0.954759	GRID1
4221	2817	871.676	885.751	0.0231095	0.883916	*	0.783017	MEN1
10758	3720	441.892	348.482	-0.342611	0.00995623	*	0.00201002	TRAF3IP2
8644	1249	26004.3	22798.4	-0.189819	0.0536286	*	0.0148127	AKR1C3
55628	6746	799.768	689.823	-0.213355	0.0963181	*	0.0307237	ZNF407
389114	5524	14.1268	15.5411	0.137653	0.865578	*	0.751513	ZNF662
972	1412	6.32269	9.46998	0.582823	0.461657	*	0.25108	CD74
2526	6063	238.25	293.054	0.298688	0.0929841	*	0.0294299	FUT4
53831	1525	1.13986	1.59859	0.487946	0.560662	*	0.343116	GPR84
81576	1818	283.144	301.558	0.0909029	0.696833	*	0.493505	CCDC130
150684	750	386.139	336.149	-0.200017	0.21687	*	0.087312	COMMD1
29880	1227	529.424	459.02	-0.205868	0.210016	*	0.0837448	ALG5
10003	3097	35.7759	41.1998	0.20365	0.691882	*	0.48792	NAALAD2
201626	5174	1360.65	1253.19	-0.118695	0.27293	*	0.119089	PDE12
143098	5155	6.10526	6.51567	0.0938614	0.928484	*	0.857355	MPP7
3420	1527	2348.28	2215.55	-0.083941	0.551658	*	0.333461	IDH3B
55800	5745	35.1897	54.9705	0.643505	0.0735819	*	0.0219143	SCN3B
5130	2196	558	531.895	-0.0691234	0.752714	*	0.591385	PCYT1A
147166	1998	8915.97	8620.69	-0.0485885	0.694284	*	0.490846	TRIM16L
5684	1014	2311.88	2047.62	-0.175116	0.122273	*	0.0412493	PSMA3
6261	15376	60.2278	64.6962	0.103251	0.818029	*	0.676736	RYR1
25998	6063	4824.34	4556.24	-0.0824907	0.373667	*	0.184036	IBTK
54903	2325	209.722	194.389	-0.109537	0.674729	*	0.469236	MKS1
8349	2223	6389.96	913.163	-2.80686	7.05698e-266	Down	6.19976e-269	HIST2H2BE
4869	1420	24933.1	22183.9	-0.168548	0.065519	*	0.018899	NPM1
2812	958	9.04474	15.5698	0.783597	0.208717	*	0.0830492	GP1BB
200810	833	4.71039	4.56979	-0.0437195	0.974298	*	0.936865	ALG1L
285855	3823	2837.14	2482.67	-0.192547	0.019492	*	0.00442605	RPL7L1
7391	1819	732.55	876.242	0.258402	0.0541102	*	0.0149774	USF1
79684	2860	198.998	278.056	0.482617	0.00593214	*	0.00111145	MSANTD2
2969	4479	9273.58	8688.34	-0.0940471	0.265033	*	0.114075	GTF2I
149708	1018	0.16637	0.183438	0.140898	0.734874	*	0.551164	WFDC5
78988	2671	1066.05	818.798	-0.380692	0.000936586	*	0.000138837	MRPL57
150372	5507	3.06126	4.35282	0.507824	0.582321	*	0.363855	NFAM1
11034	1617	7475.85	7339.45	-0.0265647	0.858588	*	0.741823	DSTN
4909	999	10.6171	19.7828	0.89786	0.142832	*	0.0504021	NTF4
100533106	1542	40.4282	46.0712	0.188504	0.707171	*	0.50494	ZHX1-C8orf76
144321	1784	820.442	868.446	0.0820348	0.569444	*	0.350928	GLIPR1L2
5148	1064	11.3872	11.1502	-0.0303484	0.978831	*	0.9477	PDE6G
129831	1831	277.522	199.412	-0.476854	0.00818118	*	0.00161094	RBM45
3065	2091	365.663	518.167	0.502902	0.207728	*	0.0825852	HDAC1
27113	1671	171.736	891.451	2.37596	8.43754e-99	Up	4.99116e-101	BBC3
493911	1211	46.1607	44.5078	-0.0526076	0.925882	*	0.852566	PHOSPHO2
344901	3231	0.331747	0.282584	-0.231403	0.647266	*	0.438764	OSTN
7621	4018	250.268	297.778	0.250763	0.273089	*	0.119174	ZNF70
57156	5434	26.2675	25.125	-0.0641525	0.926282	*	0.85402	TMEM63C
333929	1713	48.2947	64.522	0.417927	0.281342	*	0.124259	SNAI3
100505679	498	8.52235	11.695	0.456564	0.571164	*	0.352855	UBE2Q2L
285231	1464	0.167365	0.184629	0.141632	0.734874	*	0.550047	FBXW12
10743	7668	2519.1	4487.36	0.83296	4.07867e-21	*	1.18485e-22	RAI1
1345	921	1592.98	1453.9	-0.131796	0.302345	*	0.136404	COX6C
23767	3950	875.581	357.884	-1.29075	1.74669e-31	Down	3.4987e-33	FLRT3
23029	2229	1085.08	1020.44	-0.0886095	0.524275	*	0.308344	RBM34
14	1842	1817.29	1753.04	-0.0519285	0.675859	*	0.470615	AAMP
219968	930	0.168407	0.154161	-0.127513	0.746003	*	0.577202	OR5B21
84640	4992	856.399	728.341	-0.233669	0.0363	*	0.00925891	USP38
2587	2787	0.343934	0.28564	-0.267933	0.614101	*	0.401018	GALR1
100505478	731	0.442063	0.592253	0.421962	0.477994	*	0.265704	TEX48
29800	2016	175.262	176.751	0.0122068	0.975566	*	0.939505	ZDHHC1
10898	1795	494.648	457.669	-0.112099	0.532915	*	0.316252	CPSF4
9556	675	1704.14	1545.59	-0.140881	0.383199	*	0.190881	ATP5MPL
25946	2342	87.9088	146.536	0.737177	0.0168654	*	0.0037269	ZNF385A
51124	1504	721.141	606.892	-0.248841	0.0374856	*	0.00962497	IER3IP1
3786	10717	31.4084	55.1851	0.813128	0.0304768	*	0.00752013	KCNQ3
83876	4953	60.548	74.5341	0.299821	0.406882	*	0.208636	MRO
7867	2556	872.06	835.696	-0.0614481	0.693363	*	0.489583	MAPKAPK3
80258	3269	2.17221	2.12011	-0.0350257	0.978999	*	0.949102	EFHC2
387914	2889	0.442063	0.592253	0.421962	0.477994	*	0.265704	SHISA2
4580	1634	921.096	894.883	-0.0416524	0.774171	*	0.619101	MTX1
91947	4074	26.9043	50.8719	0.919029	0.0119725	*	0.00249772	ARRDC4
10011	1703	702.14	889.535	0.341294	0.000661023	*	9.49684e-05	SRA1
5213	3326	1446.96	1104.28	-0.389925	2.89272e-05	*	3.15464e-06	PFKM
3554	5021	968.249	724.756	-0.417882	1.16522e-05	*	1.18269e-06	IL1R1
10273	1654	1034.33	1040.82	0.00902277	0.959948	*	0.90948	STUB1
6158	2616	2873.99	4028.17	0.487072	0.122547	*	0.041392	RPL28
10127	3305	1077.11	1023.75	-0.0733085	0.599991	*	0.380714	ZNF263
6936	3622	713.532	557.48	-0.356057	0.00156315	*	0.000245907	GCFC2
9191	2341	413.803	441.132	0.0922651	0.612429	*	0.39459	DEDD
1000	4198	1277.86	1388.76	0.120068	0.285715	*	0.126743	CDH2
9818	4333	1898.83	3202.68	0.754173	1.29632e-22	*	3.55322e-24	NUP58
11222	1781	2258.83	1990.17	-0.182683	0.066222	*	0.0191561	MRPL3
27181	2967	0.664236	1.08381	0.706337	0.276777	*	0.121351	SIGLEC8
79893	2869	1634.65	1393.65	-0.230118	0.0111634	*	0.00230145	GGNBP2
140876	4321	28.7995	28.1729	-0.0317342	0.969392	*	0.926015	RIPOR3
79783	1553	20.3348	16.6994	-0.284158	0.684688	*	0.47941	SUGCT
3955	2102	250.836	319.841	0.350607	0.0341477	*	0.00862192	LFNG
5367	786	1.50052	1.45853	-0.04095	0.973239	*	0.934333	PMCH
259197	1109	0.334849	0.337367	0.0108071	0.986348	*	0.972913	NCR3
22974	3685	5142.09	3316.97	-0.632488	4.78371e-18	*	1.64182e-19	TPX2
54980	2763	255.602	209.796	-0.284908	0.125698	*	0.0428024	C2orf42
119	4008	1455.67	1655.16	0.185286	0.127258	*	0.043505	ADD2
64132	3601	1461.2	1764.95	0.272478	0.00172044	*	0.000272767	XYLT2
4438	3293	2.63729	3.3754	0.356003	0.723787	*	0.52404	MSH4
54899	2990	157.781	195.235	0.307295	0.140119	*	0.0491986	PXK
55039	2232	359.404	254.589	-0.497438	0.0008946	*	0.000132141	TRMT12
29887	2599	168.504	198.433	0.235869	0.288416	*	0.128346	SNX10
83931	3716	169.471	243.937	0.525472	0.0105745	*	0.00215466	STK40
84992	1356	781.149	815.321	0.0617693	0.734874	*	0.550119	PIGY
8904	1998	2302.42	2232.54	-0.0444645	0.722648	*	0.522707	CPNE1
2597	1309	112531	148080	0.39606	1.95248e-08	*	1.37796e-09	GAPDH
84650	976	384.919	373.101	-0.0449896	0.831596	*	0.696195	EBPL
8370	396	6629.87	796.051	-3.05805	9.70193e-226	Down	1.53422e-228	HIST2H4A
5441	925	2776.8	2725.58	-0.0268594	0.845697	*	0.719789	POLR2L
79607	2097	300.136	256.907	-0.224373	0.212808	*	0.0850783	FAM118B
340980	1008	0.784071	1.31915	0.750549	0.250456	*	0.105484	OR52B6
284069	2634	124.856	129.082	0.0480129	0.886641	*	0.787249	FAM171A2
1871	4779	760.435	752.835	-0.0144897	0.944497	*	0.882652	E2F3
10966	1776	160.237	143.157	-0.162609	0.537146	*	0.320422	RAB40B
92344	2578	227.537	207.45	-0.13334	0.565948	*	0.347577	GORAB
342926	3558	0.540645	0.426579	-0.341867	0.549215	*	0.331269	ZNF677
79930	1917	66.5998	474.23	2.832	3.21022e-58	Up	3.34672e-60	DOK3
8517	2200	947.944	873.444	-0.118087	0.354299	*	0.170634	IKBKG
57584	7185	4090.61	3656.53	-0.16184	0.037035	*	0.00948325	ARHGAP21
55664	3516	381.203	316.403	-0.268797	0.0827591	*	0.0254617	CDC37L1
64770	4205	1382.17	1192.28	-0.213217	0.0404883	*	0.0105918	CCDC14
3912	5866	8799.16	7220.64	-0.285238	6.10775e-05	*	7.09363e-06	LAMB1
10908	4459	1815.13	1813.57	-0.00123806	0.99327	*	0.987918	PNPLA6
6637	635	1939.2	1514.45	-0.356663	0.0106551	*	0.00217608	SNRPG
51015	1942	390.375	377.416	-0.0487055	0.81535	*	0.673529	ISOC1
57642	4187	41.7191	88.2867	1.08149	7.30438e-05	Up	8.64171e-06	COL20A1
9747	5699	2775.65	2510.14	-0.145058	0.112468	*	0.0372237	TCAF1
548644	1680	520.341	468.003	-0.152941	0.365217	*	0.17816	POLR2J3
1844	1708	1.96843	1.66405	-0.24235	0.801274	*	0.653776	DUSP2
116966	7394	308.973	237.248	-0.381087	0.0285895	*	0.00697842	WDR17
80829	5734	4069.34	3704.1	-0.135672	0.102466	*	0.033085	ZFP91
7186	2298	1235.07	1755.26	0.507091	3.11794e-10	*	1.85353e-11	TRAF2
51447	1812	1005.94	1117.59	0.151846	0.223013	*	0.0906861	IP6K2
10346	3111	51.7841	42.8086	-0.274608	0.544085	*	0.326247	TRIM22
100170765	955	0.16637	0.183438	0.140898	0.734874	*	0.551164	ERICH4
252969	2359	427.371	500.535	0.22798	0.108979	*	0.0357051	NEIL2
25932	4452	1706.07	1794.69	0.0730564	0.512424	*	0.295587	CLIC4
93550	3664	191.189	161.489	-0.243559	0.272388	*	0.118709	ZFAND4
132228	1583	16.5542	12.0058	-0.463472	0.503471	*	0.288212	LSMEM2
7965	1204	1250.62	1028.99	-0.281413	0.0100021	*	0.00202365	AIMP2
79183	6211	956.682	993.873	0.0550222	0.746003	*	0.571585	TTPAL
139341	1170	327.628	290.677	-0.172643	0.330583	*	0.154739	FUNDC1
124801	2507	2091.4	2280.57	0.124926	0.191774	*	0.0742545	LSM12
7593	2774	780.892	1114.16	0.51276	3.24602e-08	*	2.33841e-09	MZF1
252995	2961	33.8208	36.4906	0.109613	0.860803	*	0.744833	FNDC5
100505385	2384	384.862	266.005	-0.532887	0.000320253	*	4.2859e-05	IQCJ-SCHIP1
10847	10491	3366.17	3776.92	0.166101	0.671027	*	0.464854	SRCAP
23307	4336	1296.34	1642.32	0.341293	4.86331e-05	*	5.55717e-06	FKBP15
5730	837	0.853478	0.800625	-0.0922275	0.918501	*	0.839691	PTGDS
138429	1410	33.631	49.2078	0.549094	0.183175	*	0.070131	PIP5KL1
1591	3281	29504.4	29210.9	-0.0144262	0.902569	*	0.816518	CYP24A1
100130357	2305	50.5614	81.1475	0.682509	0.0261581	*	0.00625992	LOC100130357
51726	1698	1182.85	1030.84	-0.198442	0.0751779	*	0.0225085	DNAJB11
5606	2176	643.776	467.826	-0.460587	0.00290213	*	0.000490628	MAP2K3
1390	1875	550.278	560.97	0.0277647	0.887202	*	0.789305	CREM
55902	2988	413.513	487.424	0.237245	0.144968	*	0.0513999	ACSS2
100287932	1239	2239.45	1920.1	-0.221962	0.010724	*	0.00219266	TIMM23
153572	2632	43.7059	57.3498	0.391961	0.341492	*	0.16207	IRX2
2023	1825	58475	65899.9	0.172457	0.0223053	*	0.00520597	ENO1
1977	11460	1537.26	1458.58	-0.07579	0.653169	*	0.44549	EIF4E
9788	5054	97.5503	115.353	0.241833	0.418219	*	0.217217	MTSS1
644943	2698	153.779	149.358	-0.0420877	0.891329	*	0.796527	RASSF10
54913	2333	933.591	900.062	-0.0527658	0.773514	*	0.618122	RPP25
3445	1039	1.51753	1.45065	-0.0650222	0.95658	*	0.90284	IFNA8
1825	7670	230.08	253.232	0.138325	0.523274	*	0.307486	DSC3
90625	2294	20.727	27.4208	0.403757	0.469042	*	0.25724	ERVH48-1
23137	5965	1591.39	1537.49	-0.0497116	0.708123	*	0.506105	SMC5
1285	8114	91.1575	103.412	0.181972	0.592913	*	0.374208	COL4A3
150468	4816	529.119	362.761	-0.544574	0.00387217	*	0.000681723	CKAP2L
7335	2034	1604.51	1764.3	0.136963	0.255698	*	0.1085	UBE2V1
1959	2723	14.4387	8.44479	-0.773805	0.229535	*	0.0941856	EGR2
55693	2988	34.166	21.0076	-0.70165	0.135142	*	0.0469838	KDM4D
89797	10843	724.396	1601.86	1.14489	8.57791e-32	Up	1.70312e-33	NAV2
344558	5614	34.4382	39.4359	0.195499	0.712635	*	0.511398	SH3RF3
11167	3840	2570.89	2824.83	0.135897	0.125052	*	0.0425093	FSTL1
113146	18208	38628.9	45360.3	0.231749	0.00293839	*	0.000497878	AHNAK2
10803	2518	11.0552	13.7394	0.313587	0.732205	*	0.534166	CCR9
107984640	730	2.97544	2.6432	-0.170813	0.871805	*	0.759983	LBHD2
6383	3485	3.81282	4.59331	0.268674	0.782343	*	0.629806	SDC2
8621	6842	1988.69	1927.64	-0.044988	0.724645	*	0.525658	CDK13
7059	3235	389.049	397.941	0.0326034	0.875907	*	0.767612	THBS3
22985	4559	2639.37	2760.48	0.0647281	0.627783	*	0.415547	ACIN1
151871	1393	1.94446	2.45449	0.336053	0.734874	*	0.543447	DPPA2
85300	5049	55.3583	68.801	0.313629	0.419783	*	0.218423	ATCAY
5119	2426	1995.79	2083.28	0.0618965	0.591462	*	0.373015	CHMP1A
4861	1540	53.405	51.0044	-0.0663542	0.900937	*	0.813555	NPAS1
256714	4134	354.135	321.04	-0.141542	0.502204	*	0.287192	MAP7D2
9246	1292	560.447	454.275	-0.303012	0.0147354	*	0.00318459	UBE2L6
339559	2176	4.28036	2.82861	-0.59764	0.501357	*	0.286267	ZFP69
222537	2744	0.349404	0.295733	-0.240599	0.638494	*	0.428638	HS3ST5
8139	4544	723.229	778.889	0.106965	0.449258	*	0.241022	GAN
9646	4602	991.918	1132.28	0.190932	0.118254	*	0.0394624	CTR9
80045	1153	74.9129	86.4257	0.206246	0.596044	*	0.376953	GPR157
2210	1581	1.18254	0.706342	-0.743448	0.261166	*	0.111784	FCGR1B
79664	6300	1872.57	1683.24	-0.153781	0.119673	*	0.0400708	ICE2
55321	1476	34.8093	106.128	1.60826	3.29243e-10	Up	1.96111e-11	TMEM74B
9686	3805	769.829	1847.12	1.26267	2.74927e-55	Up	3.0433e-57	VGLL4
57325	3714	671.822	604.686	-0.151893	0.263791	*	0.113263	KAT14
10621	2170	345.954	338.796	-0.0301612	0.894107	*	0.802622	POLR3F
56901	1275	15.3978	11.5454	-0.415412	0.558822	*	0.341144	NDUFA4L2
22874	7434	1298.45	1042.38	-0.316907	0.00126262	*	0.000194207	PLEKHA6
285973	3445	5.9202	5.63372	-0.0715586	0.951249	*	0.893084	ATG9B
25862	7966	311.87	243.258	-0.358458	0.0269469	*	0.00649605	USP49
8530	940	3.65624	3.28244	-0.155592	0.882955	*	0.780876	CST7
55207	3008	2186.08	2220.8	0.0227296	0.87045	*	0.757629	ARL8B
84033	23388	1518.84	1707.26	0.168711	0.0948344	*	0.0301322	OBSCN
28513	6241	76.845	57.8423	-0.409826	0.225173	*	0.0918813	CDH19
8491	4329	1361.06	1035.78	-0.394004	3.88901e-06	*	3.68082e-07	MAP4K3
221935	10397	285.554	423.572	0.568847	3.4157e-05	*	3.785e-06	SDK1
8999	4776	99.0549	91.3133	-0.117404	0.749837	*	0.587333	CDKL2
390748	1221	1.80142	2.61082	0.535368	0.551693	*	0.333537	PABPN1L
29919	2214	450.477	443.182	-0.0235523	0.914152	*	0.832342	RMC1
55357	3253	538.005	409.369	-0.394216	0.00126262	*	0.000194266	TBC1D2
25873	454	5086.57	4597.69	-0.145785	0.264067	*	0.113412	RPL36
10251	9107	31.7865	65.6643	1.0467	0.00107114	Up	0.000161167	SPRY3
389541	636	1241.84	1230.65	-0.0130608	0.95444	*	0.898706	LAMTOR4
729159	2115	36.7169	44.1865	0.267161	0.58977	*	0.37121	LOC729159
8431	1277	0.844819	1.59747	0.919076	0.167117	*	0.0620643	NR0B2
7993	1456	348.636	223.16	-0.64364	8.33306e-05	*	9.98074e-06	UBXN8
5885	3773	3848.57	3564.04	-0.11081	0.293146	*	0.130915	RAD21
25800	3553	2121.85	1999.89	-0.085399	0.418342	*	0.21733	SLC39A6
83394	7143	160.175	287.282	0.842822	1.05143e-07	*	7.99317e-09	PITPNM3
26253	2158	19.5042	26.6477	0.450221	0.422104	*	0.2201	CLEC4E
221302	2226	295.443	251.196	-0.234063	0.190462	*	0.0736458	ZUFSP
6235	397	4373.19	4202.99	-0.0572692	0.883916	*	0.782848	RPS29
9875	10808	2694.25	2147.83	-0.327005	1.52975e-05	*	1.58136e-06	URB1
79948	2340	44.1305	55.3254	0.326166	0.41882	*	0.217627	PLPPR3
54843	3807	810.252	581.432	-0.47876	3.44848e-06	*	3.23762e-07	SYTL2
170680	1185	5.46669	5.56942	0.0268581	0.983787	*	0.960687	PSORS1C2
23172	3008	562.896	574.739	0.0300394	0.872486	*	0.761887	ABRAXAS2
51725	5722	1.31378	2.83504	1.10964	0.122276	*	0.0412576	FBXO40
26015	4709	553.307	684.793	0.307588	0.00719862	*	0.00139132	RPAP1
198437	780	4.85728	3.35793	-0.532575	0.556193	*	0.338556	LKAAEAR1
2817	3686	4502.4	4940.58	0.133986	0.0921801	*	0.0291052	GPC1
116238	1011	472.518	367.925	-0.360955	0.00916658	*	0.00183128	TLCD1
79465	3164	186.374	149.366	-0.319345	0.153113	*	0.0551776	ULBP3
57704	3677	587.476	703.11	0.259221	0.0579088	*	0.0162799	GBA2
126669	6186	1.6236	1.33779	-0.279346	0.754786	*	0.594625	SHE
25778	7905	1058.14	1039.88	-0.0251118	0.872072	*	0.760724	DSTYK
1605	5576	6122.34	6583.32	0.104731	0.194411	*	0.0756398	DAG1
497190	1954	5.46353	18.9214	1.79211	0.00142614	Up	0.000222933	CLEC18B
6892	3468	4847.55	5433.46	0.164616	0.0373363	*	0.00957791	TAPBP
94056	3533	2071.73	1920.85	-0.109095	0.315734	*	0.144886	SYAP1
6373	1603	0.669914	0.678888	0.0191975	0.984105	*	0.961739	CXCL11
1945	1259	105.555	282.391	1.4197	3.01775e-17	Up	1.08522e-18	EFNA4
23536	5317	1338.9	1239.81	-0.110936	0.423993	*	0.221317	ADAT1
196446	3133	2.37344	4.07232	0.778869	0.345843	*	0.16486	MYRFL
9477	2491	582.085	367.673	-0.662805	1.34209e-08	*	9.29889e-10	MED20
4207	1978	46.1569	53.267	0.206697	0.654975	*	0.447749	BORCS8-MEF2B
4089	8789	1472.34	1499.56	0.0264343	0.849185	*	0.725642	SMAD4
388428	1306	0.859214	0.807946	-0.0887585	0.919239	*	0.841065	PVALEF
1501	4551	0.334934	0.337442	0.0107653	0.986348	*	0.97302	CTNND2
286046	3761	0.160091	0.147075	-0.122337	0.748963	*	0.585563	XKR6
549	1620	205.532	224.334	0.126282	0.58977	*	0.371257	AUH
27161	14511	3849.08	4825.54	0.326178	0.00031217	*	4.16677e-05	AGO2
112479	3465	420.725	318.618	-0.40105	0.00637758	*	0.0012106	ERI2
130557	2136	284.821	331.871	0.220563	0.200161	*	0.0786975	ZNF513
25895	2734	226.266	466.061	1.0425	9.12272e-16	Up	3.57984e-17	EEF1AKMT3
22917	1972	2.59759	2.70452	0.0581994	0.963995	*	0.916907	ZP1
946	3687	56.2217	51.5625	-0.124806	0.791898	*	0.641811	SIGLEC6
106821730	3808	2.47992	2.05368	-0.272086	0.774635	*	0.619789	BUB1B-PAK6
55561	4945	57.8	112.428	0.959861	0.000186773	*	2.38471e-05	CDC42BPG
55100	2186	636.207	496.764	-0.356936	0.00500424	*	0.000914738	WDR70
1361	1655	2.76294	2.55449	-0.113168	0.918521	*	0.839763	CPB2
81061	981	11.2117	9.37929	-0.257457	0.757347	*	0.597618	OR11H1
23601	3466	0.444916	0.596953	0.424085	0.476361	*	0.264239	CLEC5A
161357	5250	1.38158	0.814303	-0.762684	0.248331	*	0.104298	MDGA2
55328	2413	127.614	112.962	-0.175945	0.569706	*	0.35132	RNLS
51186	1077	304.005	366.039	0.2679	0.120175	*	0.0402884	TCEAL9
153657	2343	6.42728	6.84703	0.0912692	0.930779	*	0.861546	TTC23L
3678	4267	1943.38	3035.2	0.643225	1.3381e-20	*	4.04394e-22	ITGA5
283768	4971	5.53489	3.1	-0.836288	0.300995	*	0.135586	GOLGA8G
24141	1927	0.810417	0.89054	0.136016	0.870912	*	0.758491	LAMP5
196374	2572	0.513548	0.473683	-0.116577	0.87177	*	0.759901	KRT78
583	2814	846.994	785.687	-0.108397	0.495023	*	0.280708	BBS2
51061	3129	906.729	965.58	0.0907235	0.484031	*	0.270903	TXNDC11
7852	1701	19.9714	122.011	2.611	1.43255e-21	Up	4.06089e-23	CXCR4
7535	1468	0.66863	0.678308	0.0207312	0.983787	*	0.960367	ZAP70
8817	1999	4.27244	4.71942	0.14355	0.889578	*	0.793347	FGF18
23308	3320	94.4706	341.169	1.85255	2.85727e-28	Up	6.44282e-30	ICOSLG
2304	3473	272.793	172.309	-0.662811	3.58199e-05	*	3.98185e-06	FOXE1
64801	1478	339.064	288.066	-0.235158	0.186684	*	0.0718569	ARV1
63891	4330	684.619	736.974	0.106311	0.456429	*	0.246633	RNF123
23284	12802	43.1375	34.5023	-0.322252	0.509843	*	0.293293	ADGRL3
441282	1625	105.489	103.722	-0.0243829	0.956314	*	0.902092	AKR1B15
57126	2238	0.326798	0.330175	0.0148303	0.984105	*	0.962555	CD177
30827	2964	324.934	337.509	0.0547792	0.845681	*	0.719726	CXXC1
10947	3634	598.86	632.352	0.0785088	0.695715	*	0.492507	AP3M2
3827	2035	3.14782	3.13722	-0.00486478	0.996406	*	0.993078	KNG1
26716	3057	0.343934	0.28564	-0.267933	0.614101	*	0.401018	OR2H1
4589	2467	0.16832	0.154088	-0.12746	0.746003	*	0.577288	MUC7
2992	1990	744.87	742.677	-0.00425373	0.98543	*	0.967105	GYG1
2639	1897	202.744	179.447	-0.176096	0.486167	*	0.273209	GCDH
55350	1723	1.39088	1.22531	-0.182841	0.847728	*	0.722782	VNN3
29109	3866	1473.66	1181.36	-0.318962	0.00040058	*	5.4712e-05	FHOD1
220992	2072	93.3315	51.6796	-0.852768	0.00132874	*	0.000205529	ZNF485
101928991	4432	78.4668	87.9285	0.164249	0.671089	*	0.464936	CCDC92B
163	5741	9090.18	9974.43	0.133926	0.201743	*	0.0795912	AP2B1
23743	2459	40.8632	40.6904	-0.00611291	0.990355	*	0.983104	BHMT2
51257	1563	485.817	495.526	0.0285474	0.900581	*	0.812882	2022-03-02
8838	1252	0.16832	0.154088	-0.12746	0.746003	*	0.577288	WISP3
84792	2229	460.461	628.943	0.449851	0.00019779	*	2.54159e-05	FAM220A
8022	2402	1.33768	1.71987	0.362567	0.693625	*	0.489933	LHX3
51567	1940	900.971	894.188	-0.0109022	0.955921	*	0.900998	TDP2
57644	6602	15.8921	19.5332	0.297616	0.662105	*	0.454795	MYH7B
3859	1992	20.9007	13.5978	-0.620183	0.302142	*	0.136295	KRT12
51747	3619	2080.37	2129.83	0.0338978	0.775446	*	0.620951	LUC7L3
197342	1140	121.709	127.08	0.0622946	0.855241	*	0.736273	EME2
1577	1862	129.922	87.6529	-0.567772	0.018778	*	0.00424413	CYP3A5
7511	2554	1256.36	2004.89	0.674268	1.32724e-13	*	6.04775e-15	XPNPEP1
55911	3792	2.17479	1.74506	-0.317598	0.737019	*	0.557707	APOBR
1572	1863	8.38665	7.78881	-0.106692	0.915044	*	0.833847	CYP2F1
151306	1943	13.9983	14.2443	0.0251248	0.981052	*	0.953242	GPBAR1
51068	2761	1224.63	1081.75	-0.178987	0.113054	*	0.0374641	NMD3
25979	1841	422.234	344.273	-0.294491	0.0421375	*	0.0111082	DHRS7B
4733	1467	1012.49	859.132	-0.236955	0.0182267	*	0.00408856	DRG1
2835	4863	0.335872	0.338529	0.0113658	0.986264	*	0.971543	GPR12
1329	523	1549.93	1441.9	-0.104237	0.528205	*	0.311996	COX5B
51373	600	413.739	340.924	-0.279274	0.0499754	*	0.0136017	MRPS17
60592	1955	517.465	533.699	0.0445667	0.80564	*	0.660074	SCOC
3728	3428	5403.07	4642.08	-0.21901	0.00693268	*	0.00133261	JUP
3568	5667	0.16832	0.154088	-0.12746	0.746003	*	0.577288	IL5RA
729515	5084	218.463	240.309	0.137506	0.529805	*	0.313309	TMEM242
54825	4313	3.76932	3.79968	0.0115746	0.990663	*	0.983528	CDHR2
320	6603	7.09005	7.27898	0.0379405	0.97736	*	0.943338	APBA1
5663	6100	2415.77	2823.73	0.225123	0.00329311	*	0.000568203	PSEN1
80314	4099	744.224	757.113	0.0247711	0.887188	*	0.789033	EPC1
811	1929	11603.8	10656.1	-0.122923	0.127785	*	0.043745	CALR
55806	5448	1025.96	1678.97	0.710597	2.88429e-14	*	1.24669e-15	HR
819	2255	522.465	613.446	0.231601	0.0696377	*	0.020397	CAMLG
3680	3962	1.10191	1.22869	0.157108	0.868509	*	0.755024	ITGA9
51507	1671	1567.97	1315.89	-0.252858	0.00483222	*	0.000878765	RTF2
121275	954	4.06671	3.89588	-0.0619119	0.960547	*	0.911153	OR10AD1
3768	5230	14.6299	29.631	1.01818	0.0264846	Up	0.00635823	KCNJ12
353174	1473	0.692083	0.594464	-0.219356	0.756467	*	0.596443	ZACN
5095	2528	338.611	335.915	-0.0115347	0.968714	*	0.924573	PCCA
23108	6608	1309.61	2125.36	0.698566	5.46301e-17	*	1.99015e-18	RAP1GAP2
164656	3140	24.0672	28.5819	0.248032	0.702764	*	0.500216	TMPRSS6
79169	1448	379.802	430.549	0.180933	0.252626	*	0.106677	C1orf35
131601	3833	1457.45	1166.69	-0.321033	0.000708558	*	0.000102545	TPRA1
23301	4929	3524.73	2475.41	-0.509846	1.3356e-06	*	1.17102e-07	EHBP1
4781	8275	1818.98	1634.04	-0.154688	0.119961	*	0.0402026	NFIB
4716	741	1610.14	1388.39	-0.213773	0.0614888	*	0.0175204	NDUFB10
221830	3892	948.705	844.76	-0.167418	0.124255	*	0.0421364	TWISTNB
7520	3448	10388.4	8802.32	-0.239013	0.00193212	*	0.000310403	XRCC5
347411	574	0.168407	0.154161	-0.127513	0.746003	*	0.577202	MPC1L
92154	4977	1023.15	966.498	-0.0821768	0.612429	*	0.394771	MTSS1L
27443	9874	12.0579	35.252	1.54772	0.000585711	Up	8.32908e-05	CECR2
1378	8629	3.89878	3.3686	-0.210874	0.837712	*	0.705886	CR1
57113	2587	1.47095	3.72948	1.34222	0.0553977	*	0.0153988	TRPC7
1054	3784	1905.04	1843.82	-0.0471267	0.694982	*	0.491787	CEBPG
27292	2106	746.017	643.856	-0.212469	0.0866373	*	0.0269086	DIMT1
3797	5431	2383.42	2775.79	0.219864	0.0482694	*	0.0130187	KIF3C
10397	3136	1531.42	16032.6	3.38807	0	Up	0	NDRG1
7579	4243	153.427	229.727	0.582369	0.00223595	*	0.000365368	ZSCAN20
100113407	8413	340.911	358.113	0.0710184	0.737405	*	0.558344	TMEM170B
3052	2361	773.211	714.087	-0.114762	0.427682	*	0.224132	HCCS
5899	2275	779.947	861.236	0.143034	0.266029	*	0.114722	RALB
26167	2926	121.036	79.3081	-0.609892	0.0126893	*	0.00267922	PCDHB5
101928841	9405	85.3143	332.027	1.96044	1.88247e-30	Up	3.93605e-32	LOC101928841
9663	6245	1509.6	1723.94	0.191547	0.04672	*	0.0125393	LPIN2
729359	6353	97.652	137.825	0.497116	0.0352107	*	0.00894395	PLIN4
64895	7386	576.581	565.944	-0.0268646	0.891426	*	0.796822	PAPOLG
56943	2933	1333.05	1154.97	-0.206872	0.073664	*	0.021943	ENY2
701	3749	1588.98	1171.9	-0.439251	5.90411e-08	*	4.37106e-09	BUB1B
340156	5865	13.1819	11.9719	-0.138906	0.867807	*	0.754261	MYLK4
441108	805	18.3251	14.2863	-0.359188	0.609146	*	0.390161	C5orf56
55139	2587	296.517	1833.05	2.62806	1.74385e-163	Up	5.61742e-166	ANKZF1
2539	2395	25394.3	26625.7	0.0683166	0.623307	*	0.410914	G6PD
64327	4908	2215.03	2031.56	-0.124736	0.182091	*	0.0695561	LMBR1
2779	2483	0.162928	0.179326	0.138348	0.734874	*	0.555073	GNAT1
114757	2166	25.6968	31.6639	0.301251	0.595505	*	0.376437	CYGB
85439	9569	785.296	945.166	0.267332	0.0162724	*	0.0035768	STON2
29942	1972	1.19037	1.12621	-0.0799298	0.938805	*	0.873705	PURG
5573	3571	5995.03	5479.35	-0.129761	0.14999	*	0.0537151	PRKAR1A
2491	3104	1006.05	753.533	-0.416955	3.10324e-05	*	3.40786e-06	CENPI
130074	5477	3726	3676.29	-0.0193767	0.876003	*	0.767901	FAM168B
199870	3335	186.481	173.731	-0.102175	0.7159	*	0.515604	FAM76A
10314	4554	1134.7	1116.34	-0.0235409	0.897421	*	0.808015	LANCL1
3105	1630	3124.37	3752.05	0.264113	0.00030257	*	4.02447e-05	HLA-A
9793	6727	6530.84	5490.61	-0.250302	0.000872806	*	0.000128718	CKAP5
79699	8143	1511.68	1316.22	-0.199753	0.0471194	*	0.0126588	ZYG11B
1775	1342	31.5238	33.6814	0.095512	0.872072	*	0.760474	DNASE1L2
140612	3962	169.702	215.705	0.346056	0.0938386	*	0.0297443	ZFP28
84190	2143	136.328	115.077	-0.244484	0.347503	*	0.165936	METTL25
2530	5179	845.959	596.06	-0.505131	1.78085e-06	*	1.58539e-07	FUT8
100527963	1001	46.4424	49.6725	0.0970052	0.847178	*	0.721932	PMF1-BGLAP
118491	3476	18.2923	26.8125	0.551666	0.311574	*	0.142303	CFAP70
80863	1931	3.38678	4.73033	0.482024	0.606493	*	0.386935	PRRT1
1512	1527	421.225	389.199	-0.114083	0.511592	*	0.294778	CTSH
64236	2207	459.271	645.195	0.490389	6.97268e-05	*	8.20435e-06	PDLIM2
84256	3859	1012.81	1250.18	0.303778	0.000972776	*	0.000144942	FLYWCH1
2946	1415	20.5055	23.4512	0.193648	0.762449	*	0.604413	GSTM2
10678	2781	766.071	811.606	0.0833011	0.581554	*	0.362602	B3GNT2
80095	4141	104	102.202	-0.0251687	0.959076	*	0.907174	ZNF606
728498	5261	178.672	224.047	0.326492	0.0819553	*	0.0251472	GOLGA8H
328	1546	2779.92	2851.29	0.0365734	0.844384	*	0.718176	APEX1
53349	4500	405.984	739.851	0.865811	6.38194e-14	*	2.81831e-15	ZFYVE1
26268	4686	621.485	614.3	-0.0167773	0.929016	*	0.85888	FBXO9
117532	3169	7.42094	5.35058	-0.471907	0.585711	*	0.367661	TMC2
84952	7238	65.4116	63.1094	-0.0516923	0.912865	*	0.830422	CGNL1
56928	3786	530.747	562.908	0.0848744	0.624216	*	0.411963	SPPL2B
54884	3328	1257.18	1359.6	0.112987	0.312099	*	0.142761	RETSAT
7711	2646	126.021	83.9568	-0.58595	0.0186947	*	0.00422093	ZNF155
8425	5163	1018.21	1602.02	0.65386	4.16152e-13	*	1.95231e-14	LTBP4
5001	1908	666.087	540.43	-0.301604	0.0112061	*	0.00231159	ORC5
11132	2590	488.188	516.082	0.0801642	0.65477	*	0.447264	CAPN10
9605	2767	220.215	228.733	0.0547528	0.854564	*	0.735194	VPS9D1
103344718	3887	26.1906	29	0.147004	0.81174	*	0.668958	HOTS
3263	1635	3.33006	2.56581	-0.376136	0.702329	*	0.49966	HPX
9833	2385	2366.59	2053.29	-0.20487	0.0155322	*	0.00339336	MELK
51463	2236	157.925	124.867	-0.338854	0.18359	*	0.070322	GPR89B
23367	6607	7405.09	7812.52	0.0772715	0.614682	*	0.40278	LARP1
192286	906	1196.78	1307.46	0.127613	0.284608	*	0.126118	HIGD2A
22993	5422	2134.93	2723.26	0.351144	0.000391428	*	5.32787e-05	HMGXB3
23456	3861	848.492	1010.32	0.25184	0.0327581	*	0.00817897	ABCB10
28991	1382	665.888	507.93	-0.39065	0.000550593	*	7.77486e-05	COMMD5
80024	3550	373.832	404.398	0.113384	0.540334	*	0.323207	SLC8B1
1687	2288	735.046	700.502	-0.0694442	0.679704	*	0.474487	GSDME
7404	5313	533.845	533.286	-0.00151101	0.993387	*	0.988092	UTY
22843	6545	77.8829	82.4022	0.0813774	0.841778	*	0.71246	PPM1E
1188	2174	2.06121	1.87866	-0.133786	0.897128	*	0.807226	CLCNKB
3142	2308	104.654	33.6922	-1.63514	1.75351e-09	Down	1.11533e-10	HLX
149111	1888	14.9485	14.6382	-0.0302649	0.97777	*	0.944364	CNIH3
221191	1807	0.168407	0.154161	-0.127513	0.746003	*	0.577202	PRSS54
54805	3382	456.586	587.416	0.363498	0.00805364	*	0.00158299	CNNM2
7293	1120	0.447909	0.578853	0.36999	0.51895	*	0.303334	TNFRSF4
374899	5056	35.8733	20.6562	-0.796339	0.0733369	*	0.0218026	ZNF829
92999	5524	278.123	354.568	0.350338	0.0229681	*	0.00538891	ZBTB47
54936	1701	523.661	827.581	0.660267	4.80729e-09	*	3.17877e-10	ADPRHL2
64746	3581	901.281	938.868	0.0589454	0.732674	*	0.534835	ACBD3
11274	2037	285.944	194.847	-0.553394	0.00134338	*	0.000208502	USP18
140890	6821	1341.17	1347.28	0.00656159	0.974212	*	0.936703	SREK1
83604	4068	383.378	472.315	0.300984	0.0329482	*	0.00823321	TMEM47
23760	2974	602.73	684.263	0.183039	0.323091	*	0.149908	PITPNB
23406	1893	6789.75	6683.22	-0.0228168	0.848086	*	0.72363	COTL1
200014	5405	1186.83	1255.04	0.0806193	0.50027	*	0.285234	CC2D1B
80347	2425	1761.1	1652.91	-0.0914727	0.535732	*	0.318958	COASY
54552	8633	5412.87	4788.14	-0.176928	0.0115516	*	0.00239503	GNL3L
8484	1157	0.160091	0.147075	-0.122337	0.748963	*	0.585563	GALR3
2717	1418	2739.63	2648.47	-0.0488201	0.701033	*	0.498122	GLA
771	4203	14279.2	25061.1	0.811531	4.39931e-27	*	1.02807e-28	CA12
148223	2276	228.722	286.028	0.322563	0.0624664	*	0.0178648	C19orf25
84516	7175	1968.94	2031.51	0.0451327	0.734874	*	0.549314	DCTN5
221908	895	175.437	175.032	-0.00333424	0.990781	*	0.983933	PPP1R35
392465	747	0.168407	0.154161	-0.127513	0.746003	*	0.577202	GLOD5
8706	3220	2.18696	2.128	-0.0394308	0.97736	*	0.943415	B3GALNT1
6495	2687	191.92	187.821	-0.0311506	0.916428	*	0.836118	SIX1
340146	2403	0.755209	1.33509	0.821984	0.21303	*	0.085237	SLC35D3
1586	1895	0.572898	0.83289	0.539848	0.387113	*	0.193851	CYP17A1
6558	6883	8802.6	6545.02	-0.427531	1.6948e-11	*	8.92366e-13	SLC12A2
51317	7349	367.242	1035.74	1.49586	1.66196e-38	Up	2.65735e-40	PHF21A
7918	2677	278.036	376.112	0.43589	0.00225576	*	0.000369001	GPANK1
1456	4447	1352.73	1307.78	-0.0487547	0.73992	*	0.561332	CSNK1G3
3561	1560	1.32274	1.72507	0.383122	0.677501	*	0.472116	IL2RG
91181	5913	6.89552	10.2198	0.567641	0.458804	*	0.248556	NUP210L
64856	4653	378.6	452.455	0.257097	0.0764084	*	0.0229932	VWA1
53828	636	0.16637	0.183438	0.140898	0.734874	*	0.551164	FXYD4
257044	3056	11.0487	13.3088	0.268501	0.734874	*	0.547527	CATSPERE
84179	2146	9.2801	9.70751	0.0649598	0.952181	*	0.894405	SLC49A3
7001	1052	18.8438	25.8108	0.453885	0.455361	*	0.245736	PRDX2
10940	4755	695.86	609.118	-0.192075	0.136138	*	0.0474339	POP1
3643	9361	654.02	974.364	0.575125	5.05075e-10	*	3.0469e-11	INSR
55754	4542	3189.08	2910.27	-0.131987	0.106343	*	0.0345735	TMEM30A
2195	14773	32466.6	28269.1	-0.199728	0.00572802	*	0.00106683	FAT1
5202	668	296.97	340.172	0.195948	0.288241	*	0.128221	PFDN2
2555	8469	1.40782	1.24091	-0.18207	0.848117	*	0.724239	GABRA2
57696	2678	822.838	791.527	-0.0559693	0.734265	*	0.537776	DDX55
149095	2256	9.89919	14.7074	0.571157	0.416015	*	0.215658	DCST1
29074	1000	964.481	866.767	-0.154108	0.28554	*	0.126631	MRPL18
79885	2898	196.402	357.115	0.862583	1.16918e-09	*	7.30649e-11	HDAC11
55171	2747	397.517	423.751	0.0921981	0.623304	*	0.410868	TBCCD1
29079	2233	340.561	290.259	-0.230573	0.195413	*	0.0762169	MED4
4084	5629	143.49	407.252	1.50498	1.50085e-17	Up	5.30931e-19	MXD1
963	1390	4.37988	4.99794	0.19044	0.851888	*	0.73014	CD53
85477	3261	12.3482	11.6512	-0.0838215	0.929311	*	0.859372	SCIN
57862	2560	1218.55	1090.73	-0.159873	0.136282	*	0.0475254	ZNF410
147040	3081	733.445	4023.63	2.45574	5.61901e-125	Up	2.63278e-127	KCTD11
10199	2488	750.166	639.371	-0.230556	0.0800923	*	0.0243732	MPHOSPH10
56605	5070	330.855	367.627	0.152044	0.388643	*	0.19505	ERO1B
284349	2540	167.212	139.522	-0.261183	0.259462	*	0.110629	ZNF283
23254	4102	99.0114	132.482	0.420129	0.0790906	*	0.0239903	KAZN
6340	3516	1.96282	2.02752	0.0467869	0.972338	*	0.932032	SCNN1G
112724	1935	290.187	284.264	-0.0297524	0.902035	*	0.815589	RDH13
55633	3545	256.813	312.69	0.284017	0.0897698	*	0.0281093	TBC1D22B
5627	3617	706.95	676.567	-0.0633746	0.686599	*	0.48156	PROS1
56139	2701	42.3878	33.0793	-0.357721	0.43238	*	0.228021	PCDHA10
8798	969	330.686	328.155	-0.0110846	0.971282	*	0.929491	DYRK4
101928917	1184	7.04206	7.25907	0.0437859	0.972338	*	0.931812	HSFX3
22929	3270	1643.66	1656.78	0.0114725	0.942139	*	0.878406	SEPHS1
113451	1927	24.7309	24.3799	-0.0206256	0.981152	*	0.953893	AZIN2
55262	2550	291.408	317.247	0.122566	0.553172	*	0.335048	C7orf43
165545	2650	6.50582	4.69162	-0.471644	0.60205	*	0.382491	DQX1
54741	4598	1554.74	1469.86	-0.0809953	0.488325	*	0.275051	LEPROT
2697	3169	2277.33	1796.86	-0.341864	3.99253e-05	*	4.48733e-06	GJA1
126017	4188	18.273	11.1881	-0.707747	0.239323	*	0.0994	ZNF813
64320	1566	373.31	269.258	-0.471385	0.000779159	*	0.000113675	RNF25
65258	2925	286.668	250.533	-0.194381	0.316931	*	0.145658	MPPE1
283629	1300	36.8179	30.5272	-0.270312	0.606632	*	0.387208	TSSK4
23352	15882	10729.4	10814.4	0.0113828	0.92063	*	0.843546	UBR4
64375	4921	105.645	94.604	-0.159251	0.700927	*	0.497883	IKZF4
9991	7722	10111.8	10042.9	-0.00985943	0.937946	*	0.87241	PTBP3
23237	2948	5.64196	13.3132	1.23858	0.0493969	Up	0.0133864	ARC
22824	4077	971.295	970.135	-0.0017241	0.990721	*	0.983758	HSPA4L
5594	5516	3368.73	3426.7	0.024616	0.835725	*	0.702853	MAPK1
8266	2395	1221.94	1263.62	0.0483856	0.748963	*	0.581811	UBL4A
6830	6442	4950.3	5281.06	0.0933117	0.498915	*	0.284141	SUPT6H
54808	4980	818.734	818.4	-0.000589593	0.9973	*	0.994614	DYM
729092	2426	159.919	204.487	0.354662	0.0700176	*	0.0205444	AGAP5
22930	4918	1384.01	1292.56	-0.0986234	0.398165	*	0.202114	RAB3GAP1
11186	1770	201.309	421.563	1.06634	9.19941e-17	Up	3.41597e-18	RASSF1
55656	3409	1619.2	1293.92	-0.32353	0.00237929	*	0.000392972	INTS8
4650	7646	1517	1769.93	0.222466	0.0366883	*	0.00937728	MYO9B
55068	3402	40.3863	55.1116	0.44849	0.249477	*	0.104955	ENOX1
23231	4484	2300.61	2360.18	0.036877	0.768312	*	0.61149	SEL1L3
84340	3134	1066.92	937.927	-0.185909	0.110381	*	0.0363459	GFM2
27090	1703	383.147	386.368	0.0120769	0.967931	*	0.923321	ST6GALNAC4
84888	2010	2137.17	1992.42	-0.101179	0.375716	*	0.185591	SPPL2A
83719	1078	71.8698	111.013	0.627266	0.0229975	*	0.00539815	YPEL3
7153	5753	20134.2	12329.2	-0.707568	4.73268e-31	*	9.67381e-33	TOP2A
26056	4362	1161.28	2391.46	1.04218	1.72018e-38	Up	2.76052e-40	RAB11FIP5
283	1222	132.127	238.36	0.851216	7.23797e-07	*	6.07898e-08	ANG
5860	1656	239.88	235.248	-0.0281272	0.974734	*	0.937569	QDPR
54578	2495	38.5414	29.6183	-0.379922	0.428995	*	0.225251	UGT1A6
115123	4196	79.0569	125.613	0.668021	0.00442713	*	0.000795764	2022-03-03
100507050	2820	1.72632	10.8316	2.64947	1.8239e-05	Up	1.92282e-06	TPBGL
79033	1382	953.908	1009.58	0.0818398	0.536519	*	0.319826	ERI3
100288687	1710	160.537	536.61	1.74097	1.057e-34	Up	1.88197e-36	DUX4
63928	2389	16.5889	17.3497	0.0646885	0.937441	*	0.871665	CHP2
7040	2741	1223.18	1865.91	0.609246	0.0807992	*	0.0246456	TGFB1
9868	4381	3036.18	2543.43	-0.255483	0.00209849	*	0.000340587	TOMM70
9318	4113	1614.29	1321.27	-0.288974	0.00168536	*	0.000266613	COPS2
55616	4199	309.198	241.293	-0.357749	0.0250376	*	0.0059534	ASAP3
286410	6613	1267.94	1260.05	-0.00899795	0.959948	*	0.909524	ATP11C
100534012	1948	3.68694	3.56561	-0.0482749	0.95444	*	0.898707	TNFAIP8L2-SCNM1
84895	3725	523.943	512.845	-0.030888	0.880782	*	0.776527	MIGA2
9669	4698	1449.16	1368.55	-0.0825599	0.688572	*	0.484304	EIF5B
90843	1213	411.444	392.051	-0.0696557	0.734874	*	0.547202	TCEAL8
7638	2278	42.6669	32.7607	-0.381153	0.40997	*	0.210868	ZNF221
23075	4869	1509.59	1714.06	0.183262	0.110694	*	0.0364744	SWAP70
4817	1639	522.768	496.338	-0.074849	0.668022	*	0.461481	NIT1
653140	1949	1.04595	1.34051	0.357978	0.67213	*	0.466168	FAM228A
54785	1932	307.286	298.778	-0.0405065	0.862414	*	0.747706	BORCS6
27249	1466	1693.7	1282.99	-0.400664	0.000945675	*	0.000140461	MMADHC
26232	1724	199.157	171.105	-0.219029	0.327261	*	0.152494	FBXO2
58533	3327	2647.63	2244.46	-0.238332	0.0147465	*	0.00318784	SNX6
145258	1217	5.369	5.23591	-0.0362139	0.978827	*	0.947095	GSC
6002	5836	475.413	537.456	0.176965	0.249051	*	0.104644	RGS12
57600	7085	384.219	677.96	0.819269	9.88301e-14	*	4.43965e-15	FNIP2
84221	1736	0.619634	0.729536	0.235563	0.736021	*	0.556671	SPATC1L
1021	11707	6652.36	4031.8	-0.722443	2.38558e-29	*	5.1417e-31	CDK6
64167	4855	130.819	141.212	0.110296	0.734874	*	0.543954	ERAP2
5094	3138	4559.14	5443.77	0.255844	0.575081	*	0.356184	PCBP2
55823	3324	480.997	418.528	-0.200705	0.157356	*	0.0572965	VPS11
201475	2138	719.64	679.687	-0.0824051	0.591077	*	0.372519	RAB12
9420	7531	67.4255	57.6371	-0.226295	0.580684	*	0.361423	CYP7B1
83932	4171	659.263	609.637	-0.112902	0.476	*	0.263565	SPRTN
285313	8571	75.5516	45.3308	-0.736971	0.0162888	*	0.00358135	IGSF10
5990	4098	141.225	198.877	0.493884	0.0100021	*	0.00202398	RFX2
64417	2761	301.083	243.201	-0.308011	0.13525	*	0.0470609	TMEM267
948	2436	2.30423	1.98303	-0.216578	0.830107	*	0.694171	CD36
8239	12357	13037.1	12011.8	-0.11817	0.108774	*	0.0356188	USP9X
25824	892	4544.25	4130.9	-0.137587	0.167626	*	0.0623363	PRDX5
226	1642	24282.3	40019.2	0.720787	3.36129e-37	*	5.51225e-39	ALDOA
100996746	1048	6.80261	6.34806	-0.0997723	0.924886	*	0.850457	SPDYE11
63894	2590	467.537	516.21	0.142877	0.357105	*	0.172374	VIPAS39
4982	2354	1.43838	0.803553	-0.83998	0.208209	*	0.0828007	TNFRSF11B
7473	3385	308.067	364.397	0.242266	0.119325	*	0.0398984	WNT3
23671	2816	41.8305	37.1483	-0.171262	0.748963	*	0.580913	TMEFF2
388701	720	0.160091	0.147075	-0.122337	0.748963	*	0.585563	C1orf189
3229	2435	181.425	155.938	-0.218403	0.364373	*	0.177534	HOXC13
8209	1628	878.686	821.106	-0.0977795	0.491852	*	0.278277	C21orf33
26524	5558	1382.79	488.18	-1.5021	7.20944e-53	Down	8.23381e-55	LATS2
139728	1522	1.4413	1.58698	0.138905	0.886705	*	0.787718	PNCK
374920	3603	80.0202	93.3821	0.222781	0.549049	*	0.330446	ZSWIM9
56128	2711	31.1297	20.1413	-0.628134	0.184785	*	0.0708952	PCDHB8
10657	2899	2598.28	3016.27	0.215207	0.0639301	*	0.0183508	KHDRBS1
348110	6135	1577.94	1757.04	0.155103	0.137119	*	0.0478638	ARPIN
79693	1871	432.06	381.781	-0.178484	0.280886	*	0.124008	YRDC
152007	2081	136.488	124.302	-0.134922	0.649588	*	0.441061	GLIPR2
6505	3757	94.6931	227.117	1.2621	1.47465e-12	Up	7.27219e-14	SLC1A1
339416	2671	1.64268	1.69666	0.046651	0.970992	*	0.928852	ANKRD45
22895	4398	5.49162	5.83115	0.0865481	0.938244	*	0.872823	RPH3A
112487	2696	806.093	595.361	-0.437182	0.000157436	*	1.9797e-05	DTD2
57590	4682	1611.97	1529.88	-0.0754071	0.574789	*	0.355734	WDFY1
3632	3053	565.246	603.295	0.0939846	0.556386	*	0.338984	INPP5A
6812	3851	346.369	594.967	0.780499	1.59077e-06	*	1.40872e-07	STXBP1
2046	5005	0.168407	0.154161	-0.127513	0.746003	*	0.577202	EPHA8
64843	1918	68.8843	78.0918	0.180995	0.639614	*	0.429882	ISL2
8682	2520	928.323	1361.4	0.552396	0.0533454	*	0.0147126	PEA15
91522	3080	0.913602	0.728505	-0.326627	0.666004	*	0.459346	COL23A1
56121	2891	8.00159	6.86397	-0.221244	0.818029	*	0.676811	PCDHB15
23270	4144	193.089	180.559	-0.0967986	0.729662	*	0.531379	TSPYL4
6302	1765	464.441	459.729	-0.0147102	0.955481	*	0.900201	TSPAN31
8858	1489	17.498	14.9233	-0.229619	0.756305	*	0.596176	PROZ
80303	1784	37.5794	30.2887	-0.311161	0.553085	*	0.334915	EFHD1
11253	2787	2261.8	2349	0.0545705	0.656446	*	0.449139	MAN1B1
6604	1724	215.877	220.282	0.0291449	0.915249	*	0.834306	SMARCD3
10203	5990	7.15274	2.1647	-1.72433	0.0100021	Down	0.00202387	CALCRL
4232	2447	804.958	677.778	-0.248099	0.0361079	*	0.00920144	MEST
138050	5228	1481.97	1806.74	0.285869	0.00111418	*	0.000168509	HGSNAT
641339	4082	149.486	133.965	-0.158148	0.613123	*	0.398096	ZNF674
55002	3213	1106.9	1179.77	0.0919829	0.477752	*	0.26543	TMCO3
9508	5836	0.344027	0.285707	-0.267983	0.614101	*	0.400967	ADAMTS3
1445	2306	1144.55	1250.56	0.127794	0.33882	*	0.160262	CSK
122060	2714	53.7334	45.5211	-0.239285	0.583974	*	0.366036	SLAIN1
778	5875	0.48754	0.534643	0.133054	0.843983	*	0.717605	CACNA1F
27341	5455	2394.24	2303.29	-0.0558738	0.636149	*	0.423776	RRP7A
55643	2656	1334.32	1411.55	0.0811723	0.485918	*	0.27301	BTBD2
5166	3710	3740.31	2894.88	-0.369654	7.12006e-08	*	5.34192e-09	PDK4
101929372	1838	16.8334	26.0765	0.631428	0.229743	*	0.094338	LOC101929372
6297	4961	86.4968	70.0073	-0.30514	0.361548	*	0.175311	SALL2
4168	3461	0.615858	0.740865	0.266612	0.724645	*	0.525765	MCF2
151188	2798	433.591	451.556	0.0585699	0.780727	*	0.627956	ARL6IP6
113174	1545	670.561	581.29	-0.20611	0.205941	*	0.0817421	SAAL1
101059915	1831	0.310401	0.381661	0.29816	0.583459	*	0.365542	LOC101059915
9143	2076	296.421	436.282	0.557613	6.82043e-05	*	8.01723e-06	SYNGR3
140460	3652	707.589	849.184	0.263166	0.0119518	*	0.00249199	ASB7
25920	2629	1628.87	1644.59	0.0138542	0.927232	*	0.855602	NELFB
84000	2254	0.518187	0.478783	-0.114101	0.874244	*	0.765437	TMPRSS13
10438	1218	226.16	193.617	-0.224138	0.335052	*	0.157714	C1D
84435	4199	4.08646	6.98593	0.773599	0.342661	*	0.162821	ADGRA1
4701	571	509.843	494.778	-0.0432695	0.841004	*	0.71141	NDUFA7
3301	2405	6108.22	6224.92	0.0273035	0.823121	*	0.683315	DNAJA1
64928	999	650.556	563.955	-0.206093	0.154574	*	0.0558596	MRPL14
9369	9853	27.506	23.8547	-0.20547	0.746003	*	0.571952	NRXN3
90874	5080	95.2027	98.0681	0.0427814	0.913334	*	0.831116	ZNF697
5863	3303	479.621	611.968	0.351562	0.00424766	*	0.000757783	RGL2
1628	1826	114.133	59.1261	-0.948846	0.000128207	*	1.58212e-05	DBP
6011	2100	0.317763	0.381852	0.26506	0.612429	*	0.397396	GRK1
3219	2711	152.039	327.272	1.10605	8.50122e-13	Up	4.10273e-14	HOXB9
8161	2649	733.13	663.083	-0.14488	0.286121	*	0.126954	COIL
169841	2585	122.658	155.263	0.340073	0.162404	*	0.0597243	ZNF169
9586	8173	15.699	26.7482	0.768774	0.122973	*	0.0415936	CREB5
3212	1614	22.2743	19.409	-0.198652	0.768236	*	0.61134	HOXB2
102724101	1411	0.349404	0.295733	-0.240599	0.638494	*	0.428638	TP53TG3E
9702	3192	710.442	721.013	0.0213067	0.904149	*	0.819103	CEP57
80329	3195	50.0168	46.7711	-0.0967942	0.849765	*	0.726479	ULBP1
5170	7242	1699.03	2126.99	0.324105	3.27924e-05	*	3.61841e-06	PDPK1
25940	2829	609.462	602.338	-0.0169623	0.953764	*	0.897639	FAM98A
339398	2682	0.310401	0.381661	0.29816	0.583459	*	0.365542	LINGO4
115290	2295	1416.44	2252.58	0.669313	4.7476e-16	*	1.83241e-17	FBXO17
2987	1016	1269.87	1676.49	0.40076	1.55147e-05	*	1.60744e-06	GUK1
342184	12437	743.278	427.317	-0.798595	6.69789e-14	*	2.96301e-15	FMN1
10525	4563	2278.13	2042.42	-0.157575	0.140857	*	0.0495318	HYOU1
57560	4282	811.495	691.739	-0.230355	0.0436105	*	0.0115808	IFT80
54555	1836	674.555	623.13	-0.114404	0.430651	*	0.2266	DDX49
6117	4370	1943.88	2131.39	0.132852	0.734874	*	0.543332	RPA1
5788	4946	0.167365	0.184629	0.141632	0.734874	*	0.550047	PTPRC
5917	2154	3654.09	2927.19	-0.319996	0.000297265	*	3.94868e-05	RARS
5426	8024	4328.91	3850.6	-0.168917	0.0277301	*	0.00673273	POLE
3148	1518	1026.06	699.401	-0.55292	4.36954e-09	*	2.87652e-10	HMGB2
7064	2617	1487.9	1448.53	-0.0386807	0.757409	*	0.597845	THOP1
64753	3393	44.2123	56.414	0.351604	0.375693	*	0.185536	CCDC136
9220	2110	23.6301	49.785	1.07508	0.002951	Up	0.000500706	TIAF1
85002	2458	364.884	275.46	-0.405596	0.0125668	*	0.00264378	FAM86B1
8174	1285	2.07961	1.5192	-0.452999	0.614101	*	0.39999	MADCAM1
79654	3628	600.337	545.574	-0.137996	0.385806	*	0.19259	HECTD3
55757	4947	1068.93	1019.82	-0.0678434	0.670419	*	0.464197	UGGT2
50810	2446	1199.2	1154.17	-0.0552117	0.71333	*	0.512323	HDGFL3
4327	3026	33.0975	37.3382	0.173931	0.746003	*	0.57386	MMP19
9487	1163	190.328	200.082	0.0721078	0.77982	*	0.626862	PIGL
3257	2843	566.486	718.237	0.34242	0.00625465	*	0.0011842	HPS1
11064	6549	775.099	425.413	-0.865516	1.16389e-15	*	4.58086e-17	CNTRL
83892	4179	959.996	1201.77	0.324063	0.0102187	*	0.00207498	KCTD10
81562	2431	867.112	801.579	-0.113374	0.501971	*	0.286941	LMAN2L
60490	2225	462.65	558.222	0.270916	0.0304369	*	0.00750315	PPCDC
50617	3152	20.3493	17.9277	-0.182783	0.789109	*	0.638211	ATP6V0A4
200081	4843	2863.33	3065.92	0.0986272	0.264745	*	0.113828	TXLNA
54458	1256	1900.74	1825.61	-0.0581822	0.665629	*	0.458307	PRR13
56113	3822	38.4122	40.0089	0.0587576	0.930034	*	0.860583	PCDHGA2
414332	2047	1.159	1.562	0.430514	0.605997	*	0.386195	LCN10
150353	2578	34.6011	31.239	-0.147471	0.807911	*	0.66359	DNAJB7
440574	3725	258.979	279.582	0.110438	0.612429	*	0.397019	MINOS1
54965	3053	505.529	502.86	-0.00763552	0.977193	*	0.942624	PIGX
79364	4012	742.079	928.582	0.323457	0.00282958	*	0.000476624	ZXDC
84056	7548	792.109	975.291	0.300133	0.00260753	*	0.000434486	KATNAL1
374407	1875	2.53831	4.61158	0.861394	0.281595	*	0.124515	DNAJB13
22953	1740	19.8785	29.3236	0.560856	0.265908	*	0.114655	P2RX2
672	6952	4076.12	3737.31	-0.125196	0.128628	*	0.0440627	BRCA1
121599	1154	0.539046	0.413256	-0.383373	0.515074	*	0.299289	SPIC
8575	1834	698.573	634.884	-0.137917	0.353132	*	0.169886	PRKRA
7644	5496	103.837	103.173	-0.00925392	0.98543	*	0.965899	ZNF91
51043	3814	796.867	1637.35	1.03895	4.45937e-33	Up	8.51444e-35	ZBTB7B
10485	847	10.0664	9.49331	-0.0845666	0.928881	*	0.858647	C1orf61
54108	2504	779.398	861.925	0.145203	0.332262	*	0.155928	CHRAC1
51283	3051	1742.32	2135.37	0.293476	0.00056637	*	8.04077e-05	BFAR
54742	1994	22.1231	31.1222	0.492393	0.375789	*	0.185738	LY6K
100130705	3874	21.8976	32.3808	0.564366	0.278721	*	0.122579	LOC100130705
54464	8115	1263.31	1333.29	0.0777819	0.545325	*	0.327278	XRN1
1746	2308	7.78645	10.9498	0.491871	0.528066	*	0.311879	DLX2
653082	3051	13.7129	17.3994	0.343501	0.62516	*	0.413087	ZDHHC11B
89894	1592	128.013	85.9279	-0.575088	0.0150926	*	0.00327946	TMEM116
94030	2958	47.3071	43.6683	-0.11547	0.840046	*	0.710171	LRRC4B
93474	4197	118.306	105.004	-0.172081	0.607319	*	0.388102	ZNF670
90427	4663	227.656	89.4543	-1.34763	6.75519e-12	Down	3.47374e-13	BMF
123355	5919	554.61	598.061	0.10882	0.49568	*	0.281323	LRRC28
89870	2241	0.741365	0.54891	-0.433615	0.47386	*	0.261344	TRIM15
5532	3100	687.503	701.513	0.0291035	0.876085	*	0.768202	PPP3CB
10663	1953	29.3161	24.975	-0.23121	0.702707	*	0.500037	CXCR6
10062	1794	183.334	196.914	0.103095	0.709729	*	0.508333	NR1H3
9249	1708	3372.4	3748.33	0.152469	0.0814591	*	0.0249092	DHRS3
255762	1090	15.7464	18.1971	0.20869	0.763231	*	0.605436	PDZD9
415117	1198	21.1	15.7563	-0.421319	0.502024	*	0.28706	STX19
201243	1670	0.167365	0.184629	0.141632	0.734874	*	0.550047	SPEM2
23033	7962	439.27	514.535	0.228161	0.152583	*	0.0549331	DOPEY1
158405	7611	437.671	702.016	0.681658	9.02955e-09	*	6.14522e-10	KIAA1958
7257	2667	1430.66	1387.02	-0.0446842	0.748963	*	0.582166	TSNAX
56952	1999	295.781	240.356	-0.299358	0.118423	*	0.0395415	PRTFDC1
285237	2782	627.167	530.973	-0.240211	0.071867	*	0.021252	C3orf38
6925	8173	369.545	224.66	-0.718006	1.05531e-07	*	8.03503e-09	TCF4
27146	3855	13.7629	17.3649	0.335389	0.640229	*	0.430694	FAM184B
285679	1208	0.31143	0.373077	0.260565	0.614101	*	0.402003	C5orf60
8725	3318	2793.25	2279.11	-0.293477	8.13391e-05	*	9.71839e-06	URI1
55897	1184	68.0191	104.476	0.619162	0.0330167	*	0.00825321	MESP1
8738	1107	158.05	155.697	-0.021644	0.955517	*	0.900447	CRADD
81790	3854	554.504	642.36	0.212183	0.0825608	*	0.0253877	RNF170
6920	1750	8.64366	9.28628	0.103459	0.914366	*	0.832644	TCEA3
286464	9949	24.9855	15.7643	-0.664431	0.228902	*	0.093899	CFAP47
23168	5038	793.804	751.239	-0.0795104	0.694895	*	0.491563	RTF1
29906	2627	0.317763	0.381852	0.26506	0.612429	*	0.397396	ST8SIA5
55272	1255	1505.12	2594.75	0.785713	2.32448e-16	*	8.82198e-18	IMP3
9095	2882	25.5474	45.0121	0.817133	0.0369659	*	0.00946339	TBX19
6314	6995	667.483	876.764	0.393458	0.000153978	*	1.93532e-05	ATXN7
93058	1627	288.431	242.55	-0.249943	0.156224	*	0.0566646	COQ10A
5819	2429	2151.36	2315.65	0.10617	0.302122	*	0.136238	NECTIN2
94134	5036	3401.79	2515.25	-0.435589	1.59264e-08	*	1.11002e-09	ARHGAP12
51091	5645	248.817	190.197	-0.387586	0.0463904	*	0.0124277	SEPSECS
2810	1331	1651.31	3425.77	1.05282	8.9703e-56	Up	9.73023e-58	SFN
123606	6558	1797.61	2629.4	0.548656	4.31624e-14	*	1.89344e-15	NIPA1
80759	1443	72.5834	66.9164	-0.11728	0.774805	*	0.619971	KHDC1
55905	2478	1009.87	1178.53	0.222819	0.0267572	*	0.00643935	RNF114
57864	2518	6.90855	12.2511	0.826457	0.232537	*	0.0958393	SLC46A2
9468	5239	3.98543	2.47477	-0.687442	0.422161	*	0.220155	PCYT1B
6542	7584	699.054	359.498	-0.959423	2.01254e-16	*	7.57916e-18	SLC7A2
57018	2903	1173.27	1300.21	0.148207	0.159329	*	0.0581924	CCNL1
64900	4463	560.023	1135.77	1.02011	2.43698e-28	Up	5.43802e-30	LPIN3
1200	3540	1782.11	2056.65	0.206709	0.532915	*	0.316252	TPP1
64400	2501	490.176	457.241	-0.100345	0.563794	*	0.345924	AKTIP
139105	4720	0.56268	0.813889	0.532517	0.392537	*	0.197763	BEND2
8406	1906	163.084	157.917	-0.0464526	0.881846	*	0.779582	SRPX
51310	2357	185.214	219.848	0.247316	0.260606	*	0.111361	SLC22A17
2107	3755	6683.56	5930.22	-0.172529	0.0156028	*	0.00341226	ETF1
130612	2256	20.0328	24.7256	0.303637	0.627584	*	0.415241	TMEM198
1856	3046	1530.19	1411.49	-0.116489	0.30566	*	0.138419	DVL2
114801	2924	0.903414	0.707887	-0.351868	0.648392	*	0.439907	TMEM200A
84141	1872	146.191	134.776	-0.117287	0.691186	*	0.487077	EVA1A
394	9603	7619.11	6668.03	-0.192362	0.00436781	*	0.000782543	ARHGAP5
1371	2728	414.396	932.2	1.16963	1.55485e-32	Up	3.05069e-34	CPOX
22868	6890	1638.63	1317.87	-0.314277	0.000676938	*	9.74928e-05	FASTKD2
57595	3769	102.547	156.611	0.6109	0.00421072	*	0.000748479	PDZD4
55219	3993	370.268	510.799	0.464185	0.000182865	*	2.32732e-05	MACO1
121551	5748	3966.69	2667.03	-0.572705	1.76612e-14	*	7.5407e-16	BTBD11
256006	6036	22.1303	25.8081	0.221797	0.734773	*	0.538502	ANKRD31
51490	4302	734.766	590.521	-0.315298	0.0110344	*	0.00226863	SPOUT1
285368	2962	273.474	287.163	0.0704682	0.758286	*	0.598981	PRRT3
84074	5411	101.896	201.675	0.984937	2.65028e-05	*	2.87474e-06	QRICH2
54510	5938	5.11077	1.47769	-1.79019	0.00682032	Down	0.00130822	PCDH18
81616	2508	3.69082	3.53843	-0.0608297	0.961921	*	0.913414	ACSBG2
1236	2157	121.697	101.658	-0.259564	0.382032	*	0.189988	CCR7
84915	3183	156.968	180.357	0.200383	0.400666	*	0.203894	FAM222A
5493	6256	427.872	307.411	-0.477011	0.000528903	*	7.4376e-05	PPL
23062	5973	1534.18	1796.65	0.227839	0.0466013	*	0.0124934	GGA2
284217	9657	4.13288	2.74661	-0.589493	0.509698	*	0.29315	LAMA1
26235	2875	528.45	549.272	0.0557548	0.757252	*	0.597366	FBXL4
7037	5097	11245.2	13869.3	0.302584	1.20874e-05	*	1.23111e-06	TFRC
80212	2013	267.695	291.616	0.123482	0.620727	*	0.408704	CCDC92
1005	3797	5.35111	3.41844	-0.646501	0.449835	*	0.24141	CDH7
4130	10275	369.711	241.196	-0.616193	2.85205e-05	*	3.10696e-06	MAP1A
84912	6816	3220.01	3005.92	-0.099261	0.31524	*	0.14453	SLC35B4
215	3697	181.208	196.818	0.119218	0.638274	*	0.425826	ABCD1
687	5208	526.144	462.587	-0.185731	0.196478	*	0.0768466	KLF9
9730	5682	1295.53	1112.44	-0.219818	0.039653	*	0.0103115	DCAF1
9229	5214	4.69373	2.83306	-0.728375	0.385806	*	0.192614	DLGAP1
112703	1281	32.5615	31.011	-0.0703878	0.914108	*	0.832248	FAM71E1
5692	925	4461.36	4084.85	-0.127202	0.243008	*	0.10135	PSMB4
5872	1235	436.893	465.35	0.0910365	0.707831	*	0.505699	RAB13
826	1325	9068.46	8966.34	-0.0163376	0.90084	*	0.813415	CAPNS1
3990	1614	1.65464	1.69805	0.0373598	0.977295	*	0.943009	LIPC
140686	1000	0.319593	0.384394	0.266351	0.612429	*	0.396082	WFDC3
387267	1181	0.162928	0.179326	0.138348	0.734874	*	0.555073	KRTAP5-4
79633	16117	537.953	364.362	-0.562107	2.28446e-06	*	2.07118e-07	FAT4
339487	1309	313.88	272.317	-0.204925	0.265202	*	0.114164	ZBTB8OS
57684	2028	145.436	135.256	-0.104685	0.735422	*	0.555667	ZBTB26
201164	2591	375.035	205.27	-0.869502	1.02194e-10	*	5.75193e-12	PLD6
57097	4488	92.3612	86.4545	-0.0953467	0.799443	*	0.651063	PARP11
10069	1720	197.668	154.213	-0.358156	0.0769199	*	0.0231832	RWDD2B
2653	1538	892.583	802.326	-0.153798	0.211088	*	0.0842918	GCSH
23612	2734	1440.64	2823.78	0.970916	4.83467e-33	*	9.25932e-35	PHLDA3
2548	3629	2834.76	2968.87	0.0666899	0.511854	*	0.294959	GAA
60684	4564	1073.45	955.152	-0.168454	0.154657	*	0.0559318	TRAPPC11
158219	3245	123.353	102.985	-0.260367	0.363432	*	0.17682	TTC39B
4090	6987	1897.77	2237	0.237263	0.00969762	*	0.00195157	SMAD5
26683	939	0.331311	0.333351	0.0088588	0.987537	*	0.977713	OR4F3
730	5964	0.724993	0.968481	0.417756	0.583097	*	0.364626	C7
921	3376	7.50321	8.51251	0.182076	0.843983	*	0.717459	CD5
374819	5952	1544.64	1784.7	0.20841	0.0179853	*	0.00401652	LRRC37A3
100885848	2022	17.8343	21.9217	0.297704	0.681912	*	0.476827	PTGES3L
80975	1950	8.09704	3.82825	-1.08071	0.12974	*	0.0445512	TMPRSS5
284759	2539	2.192	2.14479	-0.0314077	0.981152	*	0.954097	SIRPB2
55003	1511	599.872	402.43	-0.575919	8.60229e-07	*	7.33063e-08	PAK1IP1
994	3033	7429.85	4208.04	-0.820184	1.90322e-18	*	6.39832e-20	CDC25B
10930	1643	8.48157	8.9374	0.0755226	0.946997	*	0.886766	APOBEC2
84279	1161	207.298	213.17	0.0402952	0.886705	*	0.78793	PRADC1
29923	1422	1064.43	9050.86	3.08798	0	Up	0	HILPDA
9940	5511	7.25237	5.64166	-0.362334	0.698221	*	0.494979	DLEC1
56062	3664	155.639	102.919	-0.596692	0.00709514	*	0.00136883	KLHL4
2788	4264	2.81757	2.79561	-0.0112872	0.990781	*	0.983877	GNG7
64798	2636	136.323	68.2127	-0.998915	1.40553e-05	*	1.44636e-06	DEPTOR
1523	6454	3497.67	3567.57	0.0285468	0.843349	*	0.715255	CUX1
8972	6513	215.727	149.259	-0.531388	0.00289795	*	0.000489497	MGAM
5613	6084	811.219	1061.91	0.388501	7.92967e-05	*	9.46972e-06	PRKX
6405	3485	110.858	135.199	0.28638	0.311574	*	0.14227	SEMA3F
84549	3590	1272.54	797.92	-0.673392	2.11777e-15	*	8.49639e-17	MAK16
6546	6111	62.4083	45.588	-0.453083	0.254705	*	0.10787	SLC8A1
84263	3391	1520.78	1641.52	0.11022	0.320555	*	0.148168	HSDL2
79158	5644	1454.19	1380.77	-0.0747361	0.553666	*	0.335766	GNPTAB
727957	3665	827.041	1202.07	0.539493	1.98513e-07	*	1.57424e-08	MROH1
347344	7859	385.451	465.794	0.273145	0.0640003	*	0.0183747	ZNF81
9578	6701	5321.67	6996.35	0.394723	2.55408e-08	*	1.81451e-09	CDC42BPB
80000	9334	153.932	299.133	0.958491	7.09706e-10	*	4.33538e-11	GREB1L
55705	11416	4367.7	4320.88	-0.0155489	0.90344	*	0.818197	IPO9
258010	1056	478.411	393.119	-0.283286	0.0619959	*	0.0176903	SVIP
283234	4932	152.06	133.8	-0.184567	0.480558	*	0.267609	CCDC88B
51226	939	73.5854	85.0631	0.209115	0.555515	*	0.33779	COPZ2
221188	3428	0.479501	0.52728	0.137035	0.839393	*	0.708327	ADGRG5
9620	11389	4983.63	5460.08	0.131726	0.179031	*	0.0679675	CELSR1
4594	3886	330.31	284.456	-0.215616	0.196965	*	0.0771277	MUT
1962	3877	202.086	135.267	-0.579153	0.0036979	*	0.000645193	EHHADH
489	4738	268.666	311.605	0.213906	0.230687	*	0.0948204	ATP2A3
138199	4397	962.891	939.404	-0.0356277	0.829526	*	0.693296	CARNMT1
100137049	2752	84.3286	108.921	0.369186	0.195383	*	0.0761896	PLA2G4B
79056	5538	68.1091	65.1927	-0.0631359	0.891681	*	0.797207	PRRG4
2819	3014	8.82434	8.40847	-0.0696456	0.947622	*	0.887736	GPD1
55298	2615	717.194	852.967	0.250126	0.0270474	*	0.00652661	RNF121
347862	4415	1737.9	1838.61	0.0812671	0.464684	*	0.253617	GATD1
23205	2998	5.66723	5.59074	-0.0196048	0.986264	*	0.970904	ACSBG1
9120	3850	198.389	324.528	0.710015	5.86807e-07	*	4.88376e-08	SLC16A6
81876	1955	2965.31	2850.93	-0.056749	0.606452	*	0.386845	RAB1B
622	3394	48.9171	40.3415	-0.278075	0.567372	*	0.348932	BDH1
90655	880	0.352886	0.292091	-0.272785	0.612429	*	0.396168	TGIF2LY
51330	1048	4644.63	5215.35	0.167203	0.0594769	*	0.0168279	TNFRSF12A
23554	2579	12.4541	13.4372	0.10961	0.895207	*	0.804291	TSPAN12
387885	1531	6.83642	6.35715	-0.10486	0.920264	*	0.842488	CFAP73
2256	2605	34.9605	183.709	2.39363	6.0815e-27	Up	1.43186e-28	FGF11
5718	4425	1948.43	1826.86	-0.0929463	0.499156	*	0.284338	PSMD12
5768	2964	2194.34	4226.14	0.945557	1.17033e-43	*	1.67248e-45	QSOX1
2057	2459	95.2478	215.364	1.17702	3.69132e-10	Up	2.20519e-11	EPOR
64072	2628	162.627	233.914	0.524412	0.00229481	*	0.00037633	CDH23
100129654	2450	5.30531	2.71744	-0.965186	0.211359	*	0.0844372	TCF24
90701	835	602.089	496.183	-0.279103	0.0688337	*	0.0200802	SEC11C
23176	4307	958.755	1170.15	0.287455	0.00212999	*	0.000346431	2022-09-08
23127	3342	5.76406	9.09994	0.658772	0.39511	*	0.199776	COLGALT2
10567	821	1921.22	1825.5	-0.0737304	0.555291	*	0.337552	RABAC1
93380	5216	879.07	850.736	-0.0472651	0.748963	*	0.584372	MMGT1
100507607	1455	71.7609	106.884	0.57478	0.0331619	*	0.00829864	NPIPB9
83468	2132	7.83023	9.09667	0.216284	0.811285	*	0.668072	GLT8D2
10640	8522	2735.3	2918.78	0.0936712	0.361533	*	0.175282	EXOC5
5089	3231	364.364	411.592	0.175835	0.34599	*	0.16497	PBX2
7348	2060	261.382	253.325	-0.0451737	0.872184	*	0.761121	UPK1B
2563	1942	6.74712	6.93526	0.0396764	0.975537	*	0.939167	GABRD
64663	441	1.58806	1.32775	-0.258281	0.771741	*	0.615485	SPANXC
402055	1310	208.692	200.786	-0.0557178	0.832456	*	0.697354	SRRD
29941	3404	478.823	494.915	0.0476901	0.791483	*	0.641104	PKN3
139735	1251	8.97143	12.9961	0.534671	0.524275	*	0.308381	ZFP92
23140	11412	4003.07	3766.22	-0.0879911	0.362875	*	0.176401	ZZEF1
254531	1908	489.287	439.567	-0.1546	0.324364	*	0.150665	LPCAT4
255631	6529	0.980112	0.998792	0.0272382	0.981152	*	0.954132	COL24A1
270	2414	0.162928	0.179326	0.138348	0.734874	*	0.555073	AMPD1
56829	6349	3597.86	2920.01	-0.301169	3.98007e-05	*	4.47099e-06	ZC3HAV1
64108	1027	1.19213	1.12866	-0.0789323	0.93998	*	0.875295	RTP4
6517	3159	13.8749	16.7365	0.270516	0.719938	*	0.519484	SLC2A4
2840	2407	15.2453	18.5217	0.280852	0.704136	*	0.501723	GPR17
26150	1405	61.6256	65.9777	0.0984485	0.818641	*	0.677486	RIBC2
728130	5543	348.869	582.871	0.740491	1.75364e-09	*	1.11644e-10	NUTM2D
57172	2507	3.15823	3.86989	0.293177	0.759288	*	0.600129	CAMK1G
55425	1790	414.137	369.792	-0.163396	0.320627	*	0.14823	GPALPP1
391322	843	19.5123	31.5444	0.693001	0.149943	*	0.0536754	LOC391322
115207	6255	111.383	212.178	0.929744	1.13321e-07	*	8.64145e-09	KCTD12
5139	6912	427.791	260.998	-0.712867	3.15401e-08	*	2.27028e-09	PDE3A
440533	1441	0.880443	0.705876	-0.318814	0.673065	*	0.467014	PSG8
80174	2046	194.395	207.748	0.0958481	0.744413	*	0.566397	DBF4B
1399	5336	1706.3	3577.15	1.06794	8.00524e-50	Up	9.51777e-52	CRKL
135656	5306	4.10331	2.01631	-1.02507	0.177824	*	0.0673116	DPCR1
83480	1862	157.223	134.235	-0.228053	0.355518	*	0.171408	PUS3
55072	3512	954.036	945.807	-0.0124977	0.944407	*	0.882346	RNF31
165100	1420	1.72743	3.05431	0.822222	0.306163	*	0.138822	TEX44
26504	4814	519.306	787.759	0.60117	1.20678e-09	*	7.56976e-11	CNNM4
103	6625	9381.06	9138.93	-0.0377256	0.721872	*	0.521977	ADAR
127833	7604	64.7333	96.0533	0.569326	0.0441945	*	0.0117721	SYT2
8228	2829	142.245	117.255	-0.278731	0.272278	*	0.118613	PNPLA4
8875	1961	8.41653	3.92654	-1.09997	0.124564	*	0.0422557	VNN2
55602	3590	272.122	272.58	0.00242489	0.991213	*	0.985118	CDKN2AIP
53637	2351	31.2236	28.6704	-0.123073	0.839317	*	0.708066	S1PR5
10473	1980	915.619	1120.11	0.290816	0.00653519	*	0.00124702	HMGN4
4528	2571	1366.6	1174.31	-0.218774	0.0593787	*	0.0167905	MTIF2
57407	1307	630.9	570.157	-0.146051	0.299742	*	0.134809	NMRAL1
388284	1287	6.67731	10.863	0.702083	0.371701	*	0.182715	C16orf86
2534	3397	31.301	55.4449	0.824845	0.0242351	*	0.00572818	FYN
653720	5270	15.7471	32.9604	1.06565	0.0180559	Up	0.00403544	GOLGA8M
5525	3135	973.112	944.641	-0.0428402	0.803133	*	0.656279	PPP2R5A
6772	3965	5110.64	4185.36	-0.288154	3.13511e-05	*	3.44653e-06	STAT1
6173	894	9139.45	8382.29	-0.124763	0.260637	*	0.111413	RPL36A
5500	4878	4972.76	5724.2	0.203028	0.0153444	*	0.00334408	PPP1CB
64397	10431	1710.65	1635.52	-0.0647957	0.584722	*	0.36665	ZNF106
7799	6369	589.237	617.74	0.0681506	0.75906	*	0.599683	PRDM2
23428	4257	11.9924	11.2317	-0.0945437	0.915683	*	0.83493	SLC7A8
84321	1617	2011.44	1851.47	-0.119554	0.280428	*	0.123595	THOC3
25949	1770	412.304	396.922	-0.0548538	0.78307	*	0.631217	SYF2
10813	2577	1122.91	851.587	-0.399015	1.38223e-05	*	1.41914e-06	UTP14A
51333	1460	73.6104	80.2821	0.125169	0.750466	*	0.588277	ZNF771
57158	3210	135.111	99.7131	-0.438289	0.0734272	*	0.0218464	JPH2
246176	3031	7.97329	8.29544	0.0571428	0.959517	*	0.908434	GAS2L2
8315	4053	779.447	746.812	-0.0617061	0.697048	*	0.493739	BRAP
55892	5321	556.234	444.841	-0.3224	0.00761876	*	0.00148279	MYNN
23163	3960	1084.33	1069.15	-0.0203411	0.902437	*	0.816285	GGA3
6343	578	2.0812	1.88177	-0.145322	0.888993	*	0.792122	SCT
80723	1884	410.313	395.014	-0.0548219	0.795591	*	0.645969	SLC35G2
10298	2826	2043.05	2534.02	0.310701	0.00244091	*	0.000403863	PAK4
51804	6277	366.547	427.501	0.22193	0.149502	*	0.0534387	SIX4
642819	2159	66.8823	78.7338	0.235359	0.514407	*	0.298493	ZNF487
63901	3805	1379.61	807.363	-0.77297	4.58761e-20	*	1.42406e-21	FAM111A
26575	1472	173.303	190.492	0.136429	0.620656	*	0.408585	RGS17
5728	8718	3441.05	2957.05	-0.21869	0.00728968	*	0.00141063	PTEN
5514	4604	2105.45	2046.44	-0.0410099	0.779714	*	0.626375	PPP1R10
57186	9453	1104.73	1809.39	0.711804	7.46856e-21	*	2.22648e-22	RALGAPA2
5962	3680	5467.01	4024.62	-0.441899	2.10174e-12	*	1.04262e-13	RDX
8407	1419	10103.6	9783.83	-0.0464036	0.683418	*	0.47836	TAGLN2
58505	1090	1092.98	934.134	-0.226564	0.0346458	*	0.00878015	OSTC
55146	1397	718.338	648.674	-0.14717	0.328048	*	0.153158	ZDHHC4
51360	4541	1345.43	1405.64	0.0631609	0.734874	*	0.544417	MBTPS2
1837	2297	3.7756	10.2945	1.4471	0.0313667	Up	0.00776727	DTNA
2323	1074	16.7364	15.7094	-0.0913573	0.915249	*	0.834229	FLT3LG
6157	4906	10338.1	10201.9	-0.0191276	0.886082	*	0.786388	RPL27A
51602	2055	1553.11	1223.79	-0.343794	0.000376855	*	5.11625e-05	NOP58
80740	932	0.162928	0.179326	0.138348	0.734874	*	0.555073	LY6G6C
3049	653	31.5897	29.672	-0.0903523	0.883818	*	0.782412	HBQ1
23116	6407	1065.67	1072.46	0.00916409	0.959153	*	0.907752	TOGARAM1
9654	4997	639.169	658.58	0.0431626	0.809132	*	0.665447	TTLL4
84868	2448	8.73069	11.7584	0.42952	0.582192	*	0.36352	HAVCR2
9949	5428	995.567	789.075	-0.335357	0.00077636	*	0.000113176	AMMECR1
7374	2083	2082.58	1953.71	-0.0921512	0.390832	*	0.196629	UNG
51444	3523	411.257	395.525	-0.0562708	0.777388	*	0.623148	RNF138
8548	2627	582.612	498.653	-0.2245	0.104611	*	0.0339187	BLZF1
478	3635	84.046	94.8226	0.174052	0.638494	*	0.428219	ATP1A3
10564	9004	3817.4	3882.32	0.0243296	0.830586	*	0.694766	ARFGEF2
836	2612	487.907	424.757	-0.19997	0.205702	*	0.0816231	CASP3
7559	5068	1171.64	1482.74	0.33973	0.000774885	*	0.000112824	ZNF12
[truncated: 15,075 more rows]
