# Supplementary material for: Molecular, cellular and neurological consequences of infection by the neglected human pathogen Nocardia
Source: BMC Biol. 2022 Nov 9;20:251. doi: 10.1186/s12915-022-01452-7 (PMC9647956; doi:10.1186/s12915-022-01452-7)
Supplement: Supplementary file 4 — Additional file 4: Video 1. [head falling on one side, body quiescent tremor and rhythmical and vertical head movements]. Video 2. [a tendency to turn in the same direction when lifted by the tail]. Video 3. [stagnation and turning backward in the same direction in unfamiliar environments, with the hind limbs open and stride length altered]. Video 4. [mice circling after infection]. [file 12915_2022_1452_MOESM4_ESM.zip]

Archive with 4 entries (4 files):
- video1.mov
- video2.mov
- video3.mov
- video4.mov
